# Supplementary material for: Calmodulin-Domain Protein Kinase PiCDPK1 Interacts with the 14-3-3-like Protein NtGF14 to Modulate Pollen Tube Growth
Source: Plants (Basel). 2024 Feb 3;13(3):451. doi: 10.3390/plants13030451 (PMC10857193; doi:10.3390/plants13030451)
Supplement: Supplementary file 1 [file plants-13-00451-s001.zip]

Archive with 2 entries (2 files):
- Table S1. 1.75_networks_cluego_etc.xlsx
- Table S2. Proteomics data with filters.xls
