# Supplementary material for: Calmodulin-Domain Protein Kinase PiCDPK1 Interacts with the 14-3-3-like Protein NtGF14 to Modulate Pollen Tube Growth
Source: Plants (Basel). 2024 Feb 3;13(3):451. doi: 10.3390/plants13030451 (PMC10857193; doi:10.3390/plants13030451)
Supplement: Supplementary file 1 [file plants-13-00451-s001.zip › Table S2. Proteomics data with filters.xls]

## Sheet: Full Data Set
Checked	Protein FDR Confidence: Combined	Master	Accession	Description	Exp. q-value: Combined	Sum PEP Score	Coverage [%]	# Peptides	# PSMs	# Unique Peptides	# Protein Groups	# AAs	MW [kDa]	calc. pI	Score Sequest HT: Sequest HT	# Peptides (by Search Engine): Sequest HT	# Razor Peptides	Abundances (Grouped): GFP	Abundances (Grouped): CDPK	Fold (CDPK)	Fold (GFP)	Abundances (Grouped) CV [%]: GFP	Abundances (Grouped) CV [%]: CDPK	Found in Sample: [S1] F1: Control	Found in Sample: [S2] F2: Control	Found in Sample: [S3] F3: Control	Found in Sample: [S4] F4: Sample	Found in Sample: [S5] F5: Sample	Found in Sample: [S6] F6: Sample	Modifications
FALSE	High	IsMasterProtein	A0A1S4BSE0	1-phosphatidylinositol-3-phosphate 5-kinase OS=Nicotiana tabacum OX=4097 GN=LOC107811404 PE=4 SV=1	0.001	3.007	1	1	1	1	1	1833	203	5.88	2.6	1	0		200	#DIV/0!	0			Not Found	Not Found	Not Found	Not Found	Not Found	High
FALSE	High	IsMasterProtein	A0A1S3X6L4	1,3-beta-glucan synthase OS=Nicotiana tabacum OX=4097 GN=LOC107761794 PE=3 SV=1	0	15.805	2	3	3	3	1	1931	220.8	8.94	14.33	3	0		200	#DIV/0!	0			Not Found	Not Found	Not Found	Not Found	High	Not Found
FALSE	High	IsMasterProtein	A0A077DBK4	17.3 kDa class II heat shock protein-like OS=Nicotiana tabacum OX=4097 GN=LOC107802503 PE=2 SV=1	0	21.114	51	4	13	2	1	157	17.6	6.6	46.91	4	0		200	#DIV/0!	0			Not Found	Not Found	Not Found	High	Peak Found	High
FALSE	High	IsMasterProtein	A0A024AYA4	2-hydroxyisoflavanone dehydratase OS=Nicotiana tabacum OX=4097 PE=2 SV=1	0	9.259	9	2	3	2	1	321	35.7	5.52	11.12	2	0		200	#DIV/0!	0		62.21	Not Found	Not Found	Not Found	High	Peak Found	High
FALSE	High	IsMasterProtein	A0A1S3Z6E1	26S proteasome non-ATPase regulatory subunit 1 homolog OS=Nicotiana tabacum OX=4097 GN=LOC107783497 PE=3 SV=1	0	13.006	10	4	7	2	1	998	108.4	5.63	24.83	4	0		200	#DIV/0!	0		5.06	Not Found	High	High	Peak Found	High	High
FALSE	High	IsMasterProtein	A0A1S4AJL5	26S proteasome non-ATPase regulatory subunit 4 homolog isoform X1 OS=Nicotiana tabacum OX=4097 GN=LOC107798338 PE=3 SV=1	0.001	3.803	14	2	3	1	1	400	42.6	4.64	10.01	2	0		200	#DIV/0!	0			Not Found	Not Found	Not Found	Not Found	Not Found	High
FALSE	High	IsMasterProtein	A0A1S4ALC0	3-hydroxyacyl-CoA dehydrogenase OS=Nicotiana tabacum OX=4097 GN=LOC107798726 PE=3 SV=1	0	7.111	4	1	1	1	1	710	76.9	6.05	5.2	1	0		200	#DIV/0!	0		13.34	Not Found	Not Found	Not Found	High	Not Found	Peak Found
FALSE	High	IsMasterProtein	A0A1S3Y7F1	3-isopropylmalate dehydratase large subunit-like OS=Nicotiana tabacum OX=4097 GN=LOC107773264 PE=4 SV=1	0	5.086	18	1	1	1	1	198	21.8	6.1	4.99	1	0		200	#DIV/0!	0		103.16	Not Found	Not Found	Not Found	High	Not Found	Peak Found
FALSE	High	IsMasterProtein	A0A1S3XFF8	3-oxoacyl-[acyl-carrier-protein] reductase OS=Nicotiana tabacum OX=4097 GN=LOC107764635 PE=3 SV=1	0	5.195	16	2	4	2	1	323	33.9	9.2	13.39	2	0		200	#DIV/0!	0			Not Found	High	Not Found	High	Not Found	High
FALSE	High	IsMasterProtein	A0A1S3ZI83	3-oxoacyl-[acyl-carrier-protein] reductase OS=Nicotiana tabacum OX=4097 GN=LOC107787149 PE=3 SV=1	0	5.92	14	2	2	2	1	321	33.6	9.2	7.09	2	0		200	#DIV/0!	0		22.76	Not Found	Not Found	Not Found	High	Not Found	Peak Found
FALSE	High	IsMasterProtein	A0A1S3ZRQ6	6-phosphogluconate dehydrogenase, decarboxylating OS=Nicotiana tabacum OX=4097 GN=LOC107789656 PE=3 SV=1	0	35.299	14	3	12	1	1	485	53.4	6.13	50.31	3	0		200	#DIV/0!	0			Not Found	Not Found	Not Found	High	Not Found	Not Found
FALSE	High	IsMasterProtein	A0A1S4CUG0	60S acidic ribosomal protein P1-like OS=Nicotiana tabacum OX=4097 GN=LOC107822702 PE=3 SV=1	0	11.593	57	3	6	1	1	113	11.5	4.32	23.15	3	0		200	#DIV/0!	0			Not Found	Not Found	Not Found	High	Not Found	Not Found
FALSE	High	IsMasterProtein	A0A1S4D3Y1	60S acidic ribosomal protein P1-like OS=Nicotiana tabacum OX=4097 GN=LOC107825752 PE=3 SV=1	0	11.894	51	2	7	1	1	112	11.4	4.32	32.32	2	0		200	#DIV/0!	0			High	Not Found	Not Found	High	Not Found	High
FALSE	High	IsMasterProtein	A0A1S4AHT9	acetyl-CoA acetyltransferase, cytosolic 1-like OS=Nicotiana tabacum OX=4097 GN=LOC107797603 PE=3 SV=1	0.001	3.117	7	1	1	1	1	414	43	8.69	3.72	1	0		200	#DIV/0!	0		31.22	Not Found	Not Found	Not Found	High	Not Found	Peak Found
FALSE	High	IsMasterProtein	A0A1S4DEN2	actin-depolymerizing factor 7-like isoform X1 OS=Nicotiana tabacum OX=4097 GN=LOC107828927 PE=3 SV=1	0	7.945	28	2	3	2	1	137	15.8	5.22	11.19	2	0		200	#DIV/0!	0		47.05	Not Found	Not Found	Not Found	High	Not Found	High
FALSE	High	IsMasterProtein	A0A1S4AI25	activating signal cointegrator 1-like OS=Nicotiana tabacum OX=4097 GN=LOC107797902 PE=4 SV=1	0.001	3.385	6	1	1	1	1	434	47.5	7.55	3.88	1	0		200	#DIV/0!	0			Not Found	Not Found	Not Found	Not Found	Not Found	High
FALSE	High	IsMasterProtein	A0A1S3ZE13	Acyl-[acyl-carrier-protein] hydrolase OS=Nicotiana tabacum OX=4097 GN=LOC107785685 PE=3 SV=1	0	8.161	15	2	2	2	1	386	43.7	7.46	6.9	2	0		200	#DIV/0!	0			Not Found	Not Found	Not Found	High	Not Found	High
FALSE	High	IsMasterProtein	A0A1S3Y7J5	Adenylate kinase isoenzyme 6 homolog OS=Nicotiana tabacum OX=4097 GN=LOC107773218 PE=3 SV=1	0.007	1.743	8	1	1	1	1	177	20	4.68	1.75	1	0		200	#DIV/0!	0			Not Found	Not Found	Not Found	Not Found	Not Found	High
FALSE	High	IsMasterProtein	A0A1S3ZQ36	Adenylyl-sulfate kinase OS=Nicotiana tabacum OX=4097 GN=LOC107789113 PE=3 SV=1	0	4.549	10	1	1	1	1	207	22.9	7.15	3.22	1	0		200	#DIV/0!	0			Not Found	Not Found	Not Found	Not Found	High	Not Found
FALSE	High	IsMasterProtein	A0A1S4AXM7	Altered inheritance of mitochondria protein 24, mitochondrial OS=Nicotiana tabacum OX=4097 GN=LOC107802424 PE=3 SV=1	0	10.344	16	2	2	2	1	281	30.5	7.84	9.83	2	0		200	#DIV/0!	0		48.3	Not Found	Not Found	Not Found	High	High	Peak Found
FALSE	High	IsMasterProtein	A0A1S3XL06	Amidophosphoribosyltransferase OS=Nicotiana tabacum OX=4097 GN=LOC107766358 PE=3 SV=1	0.001	3.508	4	1	1	1	1	573	62	6.2	4.69	1	0		200	#DIV/0!	0		83.41	Not Found	Not Found	Not Found	Not Found	Peak Found	High
FALSE	Medium	IsMasterProtein	A0A1S4D9Q7	anthranilate phosphoribosyltransferase, chloroplastic-like OS=Nicotiana tabacum OX=4097 GN=LOC107827513 PE=3 SV=1	0.022	1.144	7	1	1	1	1	459	48.8	6.86	4.26	1	0		200	#DIV/0!	0		49.65	Not Found	Not Found	Not Found	High	Peak Found	Not Found
FALSE	High	IsMasterProtein	A0A1S4B225	ARF guanine-nucleotide exchange factor GNL2-like OS=Nicotiana tabacum OX=4097 GN=LOC107803728 PE=4 SV=1	0.001	2.792	1	1	1	1	1	1374	155.8	5.47	2.88	1	0		200	#DIV/0!	0			Not Found	Not Found	Not Found	Not Found	Not Found	High
FALSE	Medium	IsMasterProtein	A0A1S4C1Y8	ATP-dependent DNA helicase At3g02060, chloroplastic OS=Nicotiana tabacum OX=4097 GN=LOC107814304 PE=4 SV=1	0.015	1.204	1	1	1	1	1	835	94.6	8.76	0	1	0		200	#DIV/0!	0		7.76	Not Found	Not Found	Not Found	Peak Found	Not Found	High	Acetyl [K480]
FALSE	High	IsMasterProtein	A0A1S3XDZ2	ATPase LOC107764166 OS=Nicotiana tabacum OX=4097 GN=LOC107764166 PE=3 SV=1	0	4.542	6	1	2	1	1	362	40.6	4.75	7.17	1	0		200	#DIV/0!	0		49.74	Not Found	Not Found	Not Found	High	Peak Found	High
FALSE	Medium	IsMasterProtein	A0A1S3Z9N8	BTB/POZ domain-containing protein At3g09030-like OS=Nicotiana tabacum OX=4097 GN=LOC107784459 PE=4 SV=1	0.028	0.968	4	1	2	1	1	477	52.5	5.38	3.2	1	0		200	#DIV/0!	0		71.9	Not Found	Not Found	Not Found	High	Not Found	Peak Found	Phospho [S467; S468]
FALSE	High	IsMasterProtein	A0A1S4CSR2	C2 and GRAM domain-containing protein At1g03370 OS=Nicotiana tabacum OX=4097 GN=LOC107822133 PE=4 SV=1	0	4.264	3	1	1	1	1	1052	117.5	6.18	4.66	1	0		200	#DIV/0!	0			Not Found	Not Found	Not Found	Not Found	Not Found	High
FALSE	High	IsMasterProtein	A0A1S4BFC3	calcium-dependent protein kinase 17-like isoform X1 OS=Nicotiana tabacum OX=4097 GN=LOC107807671 PE=4 SV=1	0	308.104	32	16	188	1	1	535	59.8	6.14	717.69	16	0		200	#DIV/0!	0		86.13	Not Found	Not Found	Not Found	High	High	High	Acetyl [K238; K421]; Phospho [S243]
FALSE	High	IsMasterProtein	A0A1S3ZBL3	CBS domain-containing protein CBSX5-like OS=Nicotiana tabacum OX=4097 GN=LOC107785076 PE=4 SV=1	0.001	2.847	7	1	2	1	1	393	42.2	5.44	9.08	1	0		200	#DIV/0!	0		63.1	Not Found	Not Found	Not Found	Peak Found	High	High
FALSE	Medium	IsMasterProtein	A0A1S4AGU2	cellulose synthase-like protein G2 OS=Nicotiana tabacum OX=4097 GN=LOC107797292 PE=4 SV=1	0.022	1.143	2	1	1	1	1	463	52.5	8.7	0	1	0		200	#DIV/0!	0		68.35	Not Found	Not Found	Not Found	Peak Found	Peak Found	High
FALSE	High	IsMasterProtein	A0A1S3XNP4	centromere/kinetochore protein zw10 homolog OS=Nicotiana tabacum OX=4097 GN=LOC107767125 PE=3 SV=1	0	6.453	3	1	1	1	1	763	86.1	5.25	5.08	1	0		200	#DIV/0!	0		17.28	Not Found	Not Found	Not Found	Not Found	Peak Found	High
FALSE	High	IsMasterProtein	A0A1S4BNP6	chaperonin 60 subunit beta 2, chloroplastic OS=Nicotiana tabacum OX=4097 GN=LOC107810219 PE=3 SV=1	0	62.423	32	10	34	1	1	599	63.1	5.66	127.92	10	0		200	#DIV/0!	0		55.41	Not Found	Not Found	Not Found	Peak Found	High	High
FALSE	High	IsMasterProtein	A0A1S3XUJ7	choline-phosphate cytidylyltransferase 2-like OS=Nicotiana tabacum OX=4097 GN=LOC107768888 PE=3 SV=1	0	4.218	10	1	1	1	1	319	37.2	5.78	5.05	1	0		200	#DIV/0!	0		50.83	Not Found	Not Found	Not Found	Not Found	Peak Found	High
FALSE	High	IsMasterProtein	A0A1S3Z926	clathrin interactor EPSIN 2-like OS=Nicotiana tabacum OX=4097 GN=LOC107784283 PE=4 SV=1	0	13.87	6	2	5	2	1	927	97.9	6.51	20.86	2	0		200	#DIV/0!	0		13.85	Not Found	Not Found	Not Found	High	High	High
FALSE	High	IsMasterProtein	A0A1S3Z4F9	coiled-coil domain-containing protein 18-like isoform X1 OS=Nicotiana tabacum OX=4097 GN=LOC107782684 PE=4 SV=1	0.009	1.447	3	1	1	1	1	446	51.1	9.13	2.51	1	0		200	#DIV/0!	0		43.52	Not Found	Not Found	Not Found	High	Peak Found	Peak Found
FALSE	High	IsMasterProtein	A0A1S4A0Z7	coiled-coil domain-containing protein SCD2-like OS=Nicotiana tabacum OX=4097 GN=LOC107792560 PE=4 SV=1	0	12.529	10	3	4	3	1	658	72.7	6.34	16.59	3	0		200	#DIV/0!	0		114.47	Not Found	Not Found	Not Found	Peak Found	High	High
FALSE	High	IsMasterProtein	P49098	Cytochrome b5 OS=Nicotiana tabacum OX=4097 PE=2 SV=1	0.009	1.573	14	1	3	1	1	136	15	5.11	9.35	1	0		200	#DIV/0!	0		57.2	High	Not Found	Not Found	High	Not Found	High
FALSE	High	IsMasterProtein	A0A1S3ZAA4	cytochrome B5-like protein OS=Nicotiana tabacum OX=4097 GN=LOC107784648 PE=3 SV=1	0.001	3.17	13	1	2	1	1	118	13.2	5.11	6.31	1	0		200	#DIV/0!	0		2.66	Not Found	Not Found	Not Found	Peak Found	High	High
FALSE	High	IsMasterProtein	A0A6B9D0T7	Cytochrome c oxidase subunit 2 OS=Nicotiana tabacum OX=4097 GN=cox2 PE=3 SV=1	0	6.861	10	1	2	1	1	271	30.5	5.55	8.58	1	0		200	#DIV/0!	0			Not Found	Not Found	Not Found	Not Found	High	High
FALSE	High	IsMasterProtein	A0A1S4BXM0	DExH-box ATP-dependent RNA helicase DExH11-like isoform X1 OS=Nicotiana tabacum OX=4097 GN=LOC107812970 PE=4 SV=1	0	9.971	9	2	2	1	1	532	59.5	4.82	9.11	2	0		200	#DIV/0!	0			Not Found	Not Found	Not Found	Not Found	Not Found	High
FALSE	High	IsMasterProtein	A0A1S4AXH3	dnaJ protein ERDJ2A-like OS=Nicotiana tabacum OX=4097 GN=LOC107802367 PE=4 SV=1	0.003	2.026	1	1	2	1	1	686	76.5	5.59	0	1	0		200	#DIV/0!	0		87.7	Not Found	Not Found	Not Found	Peak Found	High	High
FALSE	High	IsMasterProtein	A0A1S4DLZ3	Dolichyl-diphosphooligosaccharide--protein glycotransferase OS=Nicotiana tabacum OX=4097 GN=LOC107830994 PE=3 SV=1	0	13.598	5	2	3	2	1	729	82.3	8.98	9.98	2	0		200	#DIV/0!	0		120.99	Not Found	Not Found	Not Found	Peak Found	High	High
FALSE	High	IsMasterProtein	A0A1S4BQW9	DUF21 domain-containing protein At4g14240-like OS=Nicotiana tabacum OX=4097 GN=LOC107810881 PE=4 SV=1	0	22.714	15	4	10	1	1	402	44	6.1	36.42	4	0		200	#DIV/0!	0			Not Found	Not Found	Not Found	Not Found	Not Found	High
FALSE	High	IsMasterProtein	A0A1J0F5X3	E3 ubiquitin ligase HOS1a OS=Nicotiana tabacum OX=4097 PE=2 SV=1	0.001	3.099	4	1	1	1	1	963	108.8	6.06	3.69	1	0		200	#DIV/0!	0			Not Found	Not Found	Not Found	Not Found	Not Found	High
FALSE	Medium	IsMasterProtein	A0A1S4DAQ0	EH domain-containing protein 1-like OS=Nicotiana tabacum OX=4097 GN=LOC107827761 PE=4 SV=1	0.031	0.929	5	1	1	1	1	551	62.2	8.03	3.6	1	0		200	#DIV/0!	0		13.28	Not Found	Not Found	Not Found	Not Found	High	Peak Found
FALSE	High	IsMasterProtein	A0A1S3Z0D6	embryogenesis-associated protein EMB8-like isoform X1 OS=Nicotiana tabacum OX=4097 GN=LOC107781688 PE=4 SV=1	0	7.941	8	2	3	2	1	566	63.5	7.24	13.85	2	0		200	#DIV/0!	0		32.36	Not Found	Not Found	Not Found	Not Found	High	High
FALSE	High	IsMasterProtein	A0A1S3Y8L4	enoyl-CoA delta isomerase 2, peroxisomal-like OS=Nicotiana tabacum OX=4097 GN=LOC107773754 PE=4 SV=1	0.001	3.619	12	1	2	1	1	239	25.7	9.11	6.86	1	0		200	#DIV/0!	0		4.28	Not Found	Not Found	Not Found	High	Not Found	High
FALSE	High	IsMasterProtein	A0A1S4CYN7	epidermal growth factor receptor substrate 15-like 1 OS=Nicotiana tabacum OX=4097 GN=LOC107824076 PE=4 SV=1	0.001	3.968	3	1	3	1	1	994	108.2	5.62	13.71	1	0		200	#DIV/0!	0			High	High	Not Found	Not Found	Not Found	High
FALSE	High	IsMasterProtein	A0A1S4BDS5	ER membrane protein complex subunit 8/9 homolog OS=Nicotiana tabacum OX=4097 GN=LOC107807154 PE=3 SV=1	0.001	3.034	12	1	3	1	1	205	23	5.6	12.2	1	0		200	#DIV/0!	0			High	Not Found	Not Found	High	Not Found	High
FALSE	High	IsMasterProtein	A0A1S4AJW1	Exocyst complex component SEC5 OS=Nicotiana tabacum OX=4097 GN=LOC107798448 PE=3 SV=1	0	7.741	10	2	2	2	1	511	57.6	4.98	8.14	2	0		200	#DIV/0!	0			Not Found	Not Found	Not Found	Not Found	Not Found	High
FALSE	High	IsMasterProtein	A0A1S4D3H9	FRIGIDA-like protein OS=Nicotiana tabacum OX=4097 GN=LOC107825573 PE=3 SV=1	0	12.048	7	2	2	2	1	506	55.3	9.14	8.78	2	0		200	#DIV/0!	0		82.16	High	Not Found	Not Found	Peak Found	Not Found	High
FALSE	High	IsMasterProtein	E2F3S9	G-strand specific single-stranded telomere-binding protein 2 OS=Nicotiana tabacum OX=4097 GN=GTBP2 PE=2 SV=1	0	6.796	14	2	3	1	1	337	35.8	8.47	11.61	2	0		200	#DIV/0!	0			Not Found	Not Found	Not Found	Not Found	High	High
FALSE	High	IsMasterProtein	A0A1S4BXE7	GDP-mannose 3,5-epimerase 1-like OS=Nicotiana tabacum OX=4097 GN=LOC107812799 PE=4 SV=1	0	14.973	19	3	6	1	1	376	42.4	6.61	27.9	3	0		200	#DIV/0!	0		84.81	Not Found	Not Found	Not Found	High	Peak Found	High
FALSE	High	IsMasterProtein	A0A1S3YVV2	GDSL esterase/lipase CPRD49-like OS=Nicotiana tabacum OX=4097 GN=LOC107780246 PE=4 SV=1	0	11.005	23	2	3	2	1	256	29	5.24	10.01	2	0		200	#DIV/0!	0		28.74	High	Not Found	Not Found	Peak Found	High	High
FALSE	High	IsMasterProtein	A0A1S3ZEI2	Glucose-6-phosphate 1-epimerase OS=Nicotiana tabacum OX=4097 GN=LOC107785825 PE=3 SV=1	0	5.867	10	1	1	1	1	302	33.3	6.43	3.97	1	0		200	#DIV/0!	0			Not Found	Not Found	Not Found	High	Not Found	Not Found
FALSE	High	IsMasterProtein	A0A1S4A0T5	Glucose-6-phosphate 1-epimerase OS=Nicotiana tabacum OX=4097 GN=LOC107792473 PE=3 SV=1	0.001	2.576	10	1	2	1	1	302	33.3	6.86	7.97	1	0		200	#DIV/0!	0		69.73	Not Found	Not Found	Not Found	High	Not Found	High
FALSE	High	IsMasterProtein	A0A1S3XNR7	Glutathione peroxidase OS=Nicotiana tabacum OX=4097 GN=LOC107767209 PE=3 SV=1	0.001	3.441	15	1	1	1	1	232	26	8.79	5.17	1	0		200	#DIV/0!	0		57.44	Not Found	Not Found	Not Found	Not Found	High	Peak Found
FALSE	High	IsMasterProtein	A0A1S3Z331	Golgi apparatus membrane protein TVP23 OS=Nicotiana tabacum OX=4097 GN=LOC107782472 PE=3 SV=1	0.002	2.537	8	1	2	1	1	183	21	7.21	6.04	1	0		200	#DIV/0!	0		29.84	Not Found	Not Found	Not Found	Not Found	High	High
FALSE	High	IsMasterProtein	A0A1S4A6R9	GPI ethanolamine phosphate transferase 1 OS=Nicotiana tabacum OX=4097 GN=LOC107794290 PE=3 SV=1	0.002	2.356	3	1	1	1	1	994	112.6	8.78	4.26	1	0		200	#DIV/0!	0			Not Found	Not Found	Not Found	Not Found	High	Not Found
FALSE	High	IsMasterProtein	A0A1S4ADA1	GPI ethanolamine phosphate transferase 2 OS=Nicotiana tabacum OX=4097 GN=LOC107796395 PE=3 SV=1	0	5.629	3	1	1	1	1	530	58.6	6.43	4.05	1	0		200	#DIV/0!	0		36.19	Not Found	Not Found	Not Found	Not Found	High	Peak Found
FALSE	High	IsMasterProtein	A0A1S3X8N1	Hexosyltransferase OS=Nicotiana tabacum OX=4097 GN=LOC107762526 PE=3 SV=1	0	5.283	2	1	1	1	1	534	62	9.04	3.15	1	0		200	#DIV/0!	0		35.18	Not Found	Not Found	Not Found	Peak Found	Peak Found	High
FALSE	High	IsMasterProtein	A0A1S4DQV1	Hexosyltransferase OS=Nicotiana tabacum OX=4097 GN=LOC107832467 PE=3 SV=1	0.001	3.449	2	1	1	1	1	647	73.1	7.66	2.87	1	0		200	#DIV/0!	0		16.63	Not Found	Not Found	Not Found	Peak Found	Not Found	High
FALSE	Medium	IsMasterProtein	A0A1S3XQ32	histone-lysine N-methyltransferase setd3-like OS=Nicotiana tabacum OX=4097 GN=LOC107767517 PE=4 SV=1	0.014	1.282	4	1	1	1	1	513	57.3	6.04	2.98	1	0		200	#DIV/0!	0		30.31	Not Found	Not Found	Not Found	High	Not Found	Peak Found
FALSE	High	IsMasterProtein	A0A1S4ACK9	homocysteine S-methyltransferase 2-like OS=Nicotiana tabacum OX=4097 GN=LOC107796068 PE=4 SV=1	0.002	2.18	5	1	1	1	1	342	37.3	5.29	3.03	1	0		200	#DIV/0!	0		10.45	Not Found	Not Found	Not Found	High	Not Found	Peak Found
FALSE	High	IsMasterProtein	A0A1S3X0T2	Homoserine dehydrogenase OS=Nicotiana tabacum OX=4097 GN=LOC107759801 PE=3 SV=1	0	9.235	20	3	4	3	1	385	41.3	5.62	15.43	3	0		200	#DIV/0!	0		72.82	Not Found	Not Found	Not Found	High	High	High
FALSE	High	IsMasterProtein	A0A1S3WYH5	Inositol-3-phosphate synthase OS=Nicotiana tabacum OX=4097 GN=LOC107759316 PE=3 SV=1	0	9.182	13	2	3	1	1	510	56.3	5.4	13.76	2	0		200	#DIV/0!	0		10.66	Not Found	Not Found	Not Found	High	Not Found	High
FALSE	High	IsMasterProtein	A0A1S4ABR8	Inositol-3-phosphate synthase OS=Nicotiana tabacum OX=4097 GN=LOC107795866 PE=3 SV=1	0	49.213	33	6	18	1	1	510	56.4	5.77	69.9	6	0		200	#DIV/0!	0		6.27	Not Found	Not Found	Not Found	Not Found	High	High
FALSE	High	IsMasterProtein	A0A1S3XJI9	kinesin-4-like OS=Nicotiana tabacum OX=4097 GN=LOC107765902 PE=3 SV=1	0.001	3.037	2	1	2	1	1	1020	112.2	8.24	6.95	1	0		200	#DIV/0!	0			Not Found	Not Found	Not Found	Not Found	High	High
FALSE	Medium	IsMasterProtein	A0A1S4DNB5	late blight resistance protein R1-A-like OS=Nicotiana tabacum OX=4097 GN=LOC107831647 PE=4 SV=1	0.037	0.804	1	1	1	1	1	1273	146	5.67	0	1	0		200	#DIV/0!	0		138.51	Not Found	Not Found	Not Found	High	Peak Found	Peak Found	Acetyl [K1062]
FALSE	High	IsMasterProtein	A0A1S4DDD3	leucine-rich repeat extensin-like protein 3 OS=Nicotiana tabacum OX=4097 GN=LOC107828539 PE=4 SV=1	0	19.151	19	5	12	1	1	516	56.7	6.04	36.42	5	0		200	#DIV/0!	0		41.09	Not Found	Not Found	Not Found	Peak Found	Not Found	High
FALSE	High	IsMasterProtein	B1PVT0	LIM domain protein 2b OS=Nicotiana tabacum OX=4097 GN=LOC107768724 PE=2 SV=1	0.002	2.345	8	1	1	1	1	216	24.2	6.37	3.24	1	0		200	#DIV/0!	0			Not Found	Not Found	Not Found	High	Not Found	Not Found
FALSE	High	IsMasterProtein	A0A1S3ZDR7	luc7-like protein 3 isoform X1 OS=Nicotiana tabacum OX=4097 GN=LOC107785654 PE=3 SV=1	0.001	3.19	6	1	1	1	1	359	41.9	9.07	4.05	1	0		200	#DIV/0!	0		51.02	Not Found	Not Found	Not Found	Not Found	Peak Found	High
FALSE	High	IsMasterProtein	A0A1S3ZFV9	lysosomal beta glucosidase-like OS=Nicotiana tabacum OX=4097 GN=LOC107786397 PE=3 SV=1	0	5.192	7	2	2	2	1	636	69.7	7.43	6.71	2	0		200	#DIV/0!	0			Not Found	Not Found	Not Found	Not Found	Not Found	High
FALSE	High	IsMasterProtein	A0A1S3YG85	Magnesium transporter OS=Nicotiana tabacum OX=4097 GN=LOC107775786 PE=3 SV=1	0.001	3.467	5	1	2	1	1	499	54.9	4.96	7.73	1	0		200	#DIV/0!	0		3.13	Not Found	Not Found	Not Found	High	Not Found	High
FALSE	High	IsMasterProtein	A0A1S4AKF1	Magnesium transporter OS=Nicotiana tabacum OX=4097 GN=LOC107798620 PE=3 SV=1	0	13.694	9	2	5	2	1	445	50.4	5.29	21.95	2	0		200	#DIV/0!	0		18.82	Not Found	Not Found	Not Found	Not Found	High	High
FALSE	High	IsMasterProtein	A0A1S4C178	Magnesium transporter OS=Nicotiana tabacum OX=4097 GN=LOC107814088 PE=3 SV=1	0	7.497	13	2	2	2	1	372	41.8	4.93	8.82	2	0		200	#DIV/0!	0		25.7	Not Found	Not Found	Not Found	Not Found	High	High
FALSE	High	IsMasterProtein	A0A1S3ZI08	Malate dehydrogenase OS=Nicotiana tabacum OX=4097 GN=LOC107787080 PE=3 SV=1	0	16.057	18	2	6	1	1	358	37.6	7.94	23.78	2	0		200	#DIV/0!	0			Not Found	Not Found	Not Found	Not Found	High	Not Found
FALSE	High	IsMasterProtein	A0A1S4CKU6	Mannosyltransferase OS=Nicotiana tabacum OX=4097 GN=LOC107820129 PE=3 SV=1	0	8.677	6	2	2	2	1	537	61.7	9.36	9.3	2	0		200	#DIV/0!	0		64.94	Not Found	Not Found	Not Found	Not Found	High	Peak Found
FALSE	High	IsMasterProtein	A0A1S3ZVE3	Mechanosensitive ion channel protein OS=Nicotiana tabacum OX=4097 GN=LOC107790854 PE=3 SV=1	0.006	1.757	3	1	1	1	1	989	112.8	8.29	0	1	0		200	#DIV/0!	0		76.82	Not Found	Not Found	Not Found	Peak Found	High	Peak Found
FALSE	High	IsMasterProtein	A0A1S4CMX7	Methionine aminopeptidase 2 OS=Nicotiana tabacum OX=4097 GN=LOC107820602 PE=3 SV=1	0	8.078	9	2	2	2	1	433	48.7	6.05	7.63	2	0		200	#DIV/0!	0		80.92	Not Found	Not Found	Not Found	High	Peak Found	Peak Found
FALSE	High	IsMasterProtein	A0A1S3Z2K7	methylcrotonoyl-CoA carboxylase subunit alpha, mitochondrial-like OS=Nicotiana tabacum OX=4097 GN=LOC107782261 PE=4 SV=1	0	6.376	3	1	1	1	1	734	80.8	6.87	5.06	1	0		200	#DIV/0!	0			Not Found	Not Found	Not Found	High	Not Found	Not Found
FALSE	High	IsMasterProtein	A0A1S4C2Z2	methyltransferase-like protein 13 OS=Nicotiana tabacum OX=4097 GN=LOC107814617 PE=4 SV=1	0.002	2.37	6	1	1	1	1	249	28.3	5.36	2.06	1	0		200	#DIV/0!	0			Not Found	Not Found	Not Found	Not Found	Not Found	High
FALSE	High	IsMasterProtein	A0A1S3XF91	mitochondrial import inner membrane translocase subunit TIM22-2-like OS=Nicotiana tabacum OX=4097 GN=LOC107764440 PE=4 SV=1	0	8.459	11	1	2	1	1	211	22	8.73	9.04	1	0		200	#DIV/0!	0		78.37	Not Found	Not Found	Not Found	Not Found	High	High
FALSE	High	IsMasterProtein	A0A1S4BHW4	MLO-like protein OS=Nicotiana tabacum OX=4097 GN=LOC107808456 PE=3 SV=1	0.001	3.468	6	1	2	1	1	531	59.9	9.01	7.75	1	0		200	#DIV/0!	0			Not Found	Not Found	Not Found	High	Not Found	High
FALSE	High	IsMasterProtein	A0A1S4AVI8	monosaccharide-sensing protein 2-like OS=Nicotiana tabacum OX=4097 GN=LOC107801812 PE=3 SV=1	0	14.683	10	3	7	1	1	672	72.3	5.33	24.27	3	0		200	#DIV/0!	0			Not Found	Not Found	Not Found	Not Found	Not Found	High
FALSE	High	IsMasterProtein	A0A1S4CG92	multiprotein-bridging factor 1b-like OS=Nicotiana tabacum OX=4097 GN=LOC107818677 PE=4 SV=1	0	7.596	14	1	3	1	1	168	18.8	10.1	14.45	1	0		200	#DIV/0!	0		69.5	Not Found	Not Found	Not Found	High	High	High
FALSE	High	IsMasterProtein	A0A1S4DD20	N-acyl-L-amino-acid amidohydrolase OS=Nicotiana tabacum OX=4097 GN=LOC107828516 PE=3 SV=1	0	5.969	10	1	1	1	1	452	50	6.21	4.9	1	0		200	#DIV/0!	0			Not Found	Not Found	Not Found	High	Not Found	Not Found
FALSE	High	IsMasterProtein	A0A1S4C8Y4	Nucleoside diphosphate kinase OS=Nicotiana tabacum OX=4097 GN=LOC107816394 PE=3 SV=1	0	17.28	37	5	13	1	1	238	26	9.35	45.58	5	0		200	#DIV/0!	0		100.8	Not Found	Not Found	Not Found	High	Not Found	Peak Found
FALSE	High	IsMasterProtein	Q70Z17	Nucleosome assembly protein 1;3 OS=Nicotiana tabacum OX=4097 GN=NAP1;3 PE=1 SV=1	0.007	1.715	7	1	1	1	1	377	43.1	4.46	3.71	1	0		200	#DIV/0!	0			Not Found	Not Found	Not Found	Not Found	Not Found	High
FALSE	High	IsMasterProtein	A0A1S3Z3C0	outer envelope protein 61-like OS=Nicotiana tabacum OX=4097 GN=LOC107782495 PE=4 SV=1	0.009	1.528	4	1	1	1	1	503	54.9	5.57	2.44	1	0		200	#DIV/0!	0			Not Found	Not Found	Not Found	Not Found	Not Found	High
FALSE	High	IsMasterProtein	A0A1S4BSA2	oxygen-evolving enhancer protein 1, chloroplastic-like OS=Nicotiana tabacum OX=4097 GN=LOC107811352 PE=3 SV=1	0.001	3.686	4	1	1	1	1	397	43	9.01	3.41	1	0		200	#DIV/0!	0			Not Found	Not Found	Not Found	Not Found	Not Found	High
FALSE	High	IsMasterProtein	A0A1S3X6C4	Pectate lyase OS=Nicotiana tabacum OX=4097 GN=LOC107761724 PE=3 SV=1	0	7.315	11	2	3	2	1	451	50.5	8.13	14.77	2	0		200	#DIV/0!	0		71.68	Not Found	Not Found	Not Found	High	Peak Found	High
FALSE	High	IsMasterProtein	A0A1S3Y183	Pectate lyase OS=Nicotiana tabacum OX=4097 GN=LOC107771085 PE=3 SV=1	0.001	3.182	5	1	2	1	1	447	50.7	8.25	5.44	1	0		200	#DIV/0!	0			Not Found	Not Found	Not Found	Not Found	Not Found	High
FALSE	Medium	IsMasterProtein	A0A1S4CXF1	Pectate lyase OS=Nicotiana tabacum OX=4097 GN=LOC107823631 PE=3 SV=1	0.026	1.009	6	1	1	1	1	452	50.5	9.23	3.71	1	0		200	#DIV/0!	0			Not Found	Not Found	Not Found	Not Found	Not Found	High
FALSE	High	IsMasterProtein	A0A1S3X7U8	Pectinesterase OS=Nicotiana tabacum OX=4097 GN=LOC107762254 PE=4 SV=1	0	10.613	36	3	4	2	1	192	21.9	8.13	17.67	3	0		200	#DIV/0!	0		29.36	Not Found	Not Found	Not Found	High	High	Peak Found
FALSE	High	IsMasterProtein	A0A075F2H1	Peptidylprolyl isomerase OS=Nicotiana tabacum OX=4097 GN=CIP3 PE=2 SV=1	0.001	4.071	14	1	2	1	1	112	12	7.97	6.86	1	0		200	#DIV/0!	0		36.22	Not Found	Not Found	Not Found	High	Not Found	High
FALSE	High	IsMasterProtein	A0A1S3XSQ7	Peroxidase OS=Nicotiana tabacum OX=4097 GN=LOC107768127 PE=3 SV=1	0	19.87	17	5	8	5	1	499	54.5	6.19	35.08	5	0		200	#DIV/0!	0		78.67	High	Not Found	Not Found	High	High	High
FALSE	High	IsMasterProtein	A0A1S3ZDB1	phosphopantetheine adenylyltransferase-like OS=Nicotiana tabacum OX=4097 GN=LOC107785577 PE=4 SV=1	0	7.673	19	1	2	1	1	178	19.6	5.08	11.71	1	0		200	#DIV/0!	0			Not Found	Not Found	Not Found	High	Not Found	High
FALSE	Medium	IsMasterProtein	A0A1S4BTT7	pollen receptor-like kinase 1 OS=Nicotiana tabacum OX=4097 GN=LOC107811799 PE=4 SV=1	0.032	0.895	6	1	1	1	1	646	71.7	7.91	4.06	1	0		200	#DIV/0!	0			Not Found	Not Found	Not Found	Not Found	Not Found	High
FALSE	High	IsMasterProtein	A0A1S3Z7A9	Potassium transporter OS=Nicotiana tabacum OX=4097 GN=LOC107783770 PE=3 SV=1	0.001	3.343	7	2	2	1	1	853	95	5.99	7.26	2	0		200	#DIV/0!	0			Not Found	Not Found	Not Found	Not Found	Not Found	High
FALSE	High	IsMasterProtein	A0A1S3Y0I6	PP2A regulatory subunit TAP46-like OS=Nicotiana tabacum OX=4097 GN=LOC107770917 PE=4 SV=1	0	6.572	6	1	2	1	1	403	45.5	5.17	6.04	1	0		200	#DIV/0!	0			Not Found	Not Found	Not Found	Not Found	Not Found	High
FALSE	High	IsMasterProtein	A0A1S3XHN2	PPM-type phosphatase domain-containing protein OS=Nicotiana tabacum OX=4097 GN=LOC107765248 PE=4 SV=1	0	6.194	6	1	1	1	1	330	37.8	8.92	5.06	1	0		200	#DIV/0!	0		98.55	Not Found	Not Found	Not Found	Not Found	Peak Found	High
FALSE	High	IsMasterProtein	A0A1S4D5J1	pre-rRNA-processing protein TSR1 homolog OS=Nicotiana tabacum OX=4097 GN=LOC107826245 PE=4 SV=1	0.009	1.518	1	1	1	1	1	790	89.1	7.53	1.84	1	0		200	#DIV/0!	0		93.3	Not Found	Not Found	Not Found	Peak Found	Peak Found	High
FALSE	High	IsMasterProtein	A0A1S3ZKF9	probable ADP-ribosylation factor GTPase-activating protein AGD8 OS=Nicotiana tabacum OX=4097 GN=LOC107787704 PE=4 SV=1	0	7.185	17	2	2	2	1	404	43.8	8.88	6.8	2	0		200	#DIV/0!	0			High	Not Found	Not Found	Not Found	Not Found	High
FALSE	High	IsMasterProtein	A0A1S3YWR0	probable choline kinase 2 OS=Nicotiana tabacum OX=4097 GN=LOC107780698 PE=4 SV=1	0.009	1.471	11	1	1	1	1	350	40.6	6.54	3.88	1	0		200	#DIV/0!	0		91.36	Not Found	Not Found	Not Found	High	Not Found	Peak Found
FALSE	High	IsMasterProtein	A0A1S4AZ40	probable enoyl-CoA hydratase 1, peroxisomal isoform X1 OS=Nicotiana tabacum OX=4097 GN=LOC107802869 PE=4 SV=1	0	5.398	12	1	1	1	1	265	29.3	8.72	3.94	1	0		200	#DIV/0!	0			Not Found	Not Found	Not Found	Not Found	Not Found	High
FALSE	High	IsMasterProtein	A0A1S3Z772	probable glucan 1,3-alpha-glucosidase OS=Nicotiana tabacum OX=4097 GN=LOC107783705 PE=3 SV=1	0	22.728	13	4	10	1	1	530	61.4	5.2	44	4	0		200	#DIV/0!	0		43.77	Not Found	Not Found	Not Found	High	Peak Found	Peak Found
FALSE	High	IsMasterProtein	A0A1S3ZN38	probable methyltransferase At1g27930 OS=Nicotiana tabacum OX=4097 GN=LOC107788551 PE=4 SV=1	0	6.754	9	1	3	1	1	276	31.2	8.48	15.07	1	0		200	#DIV/0!	0		53.88	Not Found	Not Found	Not Found	High	High	High
FALSE	High	IsMasterProtein	A0A1S4AW88	probable serine/threonine-protein phosphatase 2A regulatory subunit B'' subunit TON2 OS=Nicotiana tabacum OX=4097 GN=LOC107801975 PE=4 SV=1	0	5.557	5	1	1	1	1	479	54.8	5.07	3.82	1	0		200	#DIV/0!	0		24.41	Not Found	Not Found	Not Found	Not Found	High	Peak Found
FALSE	High	IsMasterProtein	A0A1S3ZX97	protein decapping 5-like isoform X1 OS=Nicotiana tabacum OX=4097 GN=LOC107791381 PE=4 SV=1	0.001	3.056	2	1	1	1	1	716	76.6	9.5	2.93	1	0		200	#DIV/0!	0			Not Found	Not Found	Not Found	Not Found	Not Found	High
FALSE	High	IsMasterProtein	A0A1S3Y2R6	Protein disulfide-isomerase OS=Nicotiana tabacum OX=4097 GN=LOC107771549 PE=3 SV=1	0	8.21	5	1	2	1	1	570	63.5	4.75	8.7	1	0		200	#DIV/0!	0			Not Found	Not Found	Not Found	High	Not Found	High
FALSE	Medium	IsMasterProtein	A0A1S4CPY2	protein kinase 4-like OS=Nicotiana tabacum OX=4097 GN=LOC107821391 PE=4 SV=1	0.011	1.359	3	1	1	1	1	633	70.8	7.2	2.06	1	0		200	#DIV/0!	0			Not Found	Not Found	Not Found	High	Not Found	Not Found
FALSE	High	IsMasterProtein	Q40547	Protein kinase OS=Nicotiana tabacum OX=4097 GN=PKTL7 PE=2 SV=1	0	4.958	7	1	2	1	1	526	60.6	6.27	8.27	1	0		200	#DIV/0!	0			Not Found	Not Found	Not Found	Not Found	High	High
FALSE	Medium	IsMasterProtein	A0A1S4C6N7	protein NUCLEAR FUSION DEFECTIVE 4-like OS=Nicotiana tabacum OX=4097 GN=LOC107815514 PE=3 SV=1	0.014	1.301	6	1	2	1	1	543	58.9	8.25	7.31	1	0		200	#DIV/0!	0		10.65	Not Found	Not Found	Not Found	High	Peak Found	High	Acetyl [K237]
FALSE	High	IsMasterProtein	A0A1S3ZWE1	protein RETICULATA-RELATED 4, chloroplastic-like OS=Nicotiana tabacum OX=4097 GN=LOC107791191 PE=3 SV=1	0	6.145	5	1	1	1	1	411	43.9	7.4	3.82	1	0		200	#DIV/0!	0		38.02	Not Found	Not Found	Not Found	Peak Found	Peak Found	High
FALSE	High	IsMasterProtein	A0A1S4ALI2	protein SRC2 homolog OS=Nicotiana tabacum OX=4097 GN=LOC107799035 PE=4 SV=1	0	7.555	11	1	2	1	1	281	30.9	8.43	11.81	1	0		200	#DIV/0!	0		88.21	Not Found	Not Found	Not Found	Not Found	High	High
FALSE	High	IsMasterProtein	A0A1S3ZBU6	protein STRICTOSIDINE SYNTHASE-LIKE 3-like OS=Nicotiana tabacum OX=4097 GN=LOC107785159 PE=3 SV=1	0.001	2.835	2	1	2	1	1	391	44.1	7.08	1.76	1	0		200	#DIV/0!	0		88.98	Not Found	Not Found	Not Found	High	Peak Found	High
FALSE	High	IsMasterProtein	A0A1S3Y9V2	protein TOC75-3, chloroplastic-like OS=Nicotiana tabacum OX=4097 GN=LOC107774050 PE=4 SV=1	0	54.692	27	10	27	2	1	816	89.1	8.9	105.2	10	0		200	#DIV/0!	0		55.58	High	Not Found	Not Found	Peak Found	High	Not Found
FALSE	High	IsMasterProtein	A0A1S4B0L7	PTI1-like tyrosine-protein kinase 1 isoform X1 OS=Nicotiana tabacum OX=4097 GN=LOC107803207 PE=4 SV=1	0	10.369	6	2	6	1	1	405	44.7	8.25	19.12	2	0		200	#DIV/0!	0		17.93	Not Found	Not Found	Not Found	Not Found	High	High
FALSE	High	IsMasterProtein	A0A1S4AWB9	Purple acid phosphatase OS=Nicotiana tabacum OX=4097 GN=LOC107801984 PE=3 SV=1	0	5.9	7	1	1	1	1	331	37.9	7.91	2.89	1	0		200	#DIV/0!	0		74.87	Not Found	Not Found	Not Found	High	Not Found	Peak Found
FALSE	High	IsMasterProtein	A0A1S3YXM2	putative phosphatidylglycerol/phosphatidylinositol transfer protein DDB_G0282179 OS=Nicotiana tabacum OX=4097 GN=LOC107780549 PE=4 SV=1	0.001	3.809	20	1	1	1	1	159	17.1	5.76	3.65	1	0		200	#DIV/0!	0			Not Found	Not Found	Not Found	Not Found	High	Not Found
FALSE	High	IsMasterProtein	A0A1S3Y064	ras-related protein RABF2a-like OS=Nicotiana tabacum OX=4097 GN=LOC107770679 PE=4 SV=1	0.001	4.025	12	1	2	1	1	200	21.8	7.14	7.76	1	0		200	#DIV/0!	0		34.92	Not Found	Not Found	Not Found	Not Found	High	High
FALSE	High	IsMasterProtein	A0A1S3ZRK5	receptor-like protein kinase ANXUR1 OS=Nicotiana tabacum OX=4097 GN=LOC107789667 PE=4 SV=1	0	5.32	2	1	3	1	1	867	95.6	6.76	8.93	1	0		200	#DIV/0!	0		35.88	Not Found	Not Found	Not Found	High	Not Found	High
FALSE	Medium	IsMasterProtein	P03589	Replication protein 1a OS=Alfalfa mosaic virus (strain 425 / isolate Leiden) OX=12322 GN=ORF1a PE=3 SV=1	0.011	1.354	1	1	1	1	1	1126	125.7	7.88	0	1	0		200	#DIV/0!	0		58.32	Not Found	Not Found	Not Found	High	Peak Found	Peak Found
FALSE	High	IsMasterProtein	A0A1S4A0F2	rho GTPase-activating protein REN1-like OS=Nicotiana tabacum OX=4097 GN=LOC107792373 PE=4 SV=1	0	27.363	14	6	10	1	1	915	100.7	5.48	39.86	6	0		200	#DIV/0!	0		58.16	Not Found	Not Found	Not Found	High	High	High
FALSE	High	IsMasterProtein	A0A1S4A2S2	rhodanese-like/PpiC domain-containing protein 12, chloroplastic OS=Nicotiana tabacum OX=4097 GN=LOC107793115 PE=4 SV=1	0	6.161	11	2	4	2	1	308	34.2	8.25	19.81	2	0		200	#DIV/0!	0			High	High	Not Found	Not Found	Not Found	High
FALSE	High	IsMasterProtein	A0A1S4A5M7	ribonuclease P protein subunit p25-like protein OS=Nicotiana tabacum OX=4097 GN=LOC107794017 PE=4 SV=1	0	5.778	13	1	2	1	1	254	28.2	10.08	11.11	1	0		200	#DIV/0!	0			Not Found	Not Found	Not Found	Not Found	Not Found	High
FALSE	High	IsMasterProtein	A0A1S3XWB5	S-adenosylmethionine synthase OS=Nicotiana tabacum OX=4097 GN=LOC107769520 PE=3 SV=1	0	26.641	28	6	15	5	1	393	43.6	6.02	53.21	6	0		200	#DIV/0!	0		24.23	High	High	Peak Found	High	Not Found	High	Acetyl [N-Term]
FALSE	High	IsMasterProtein	A0A1S4CPM1	Squalene monooxygenase OS=Nicotiana tabacum OX=4097 GN=LOC107821041 PE=3 SV=1	0	16.562	9	3	4	3	1	613	67.3	9.04	15.38	3	0		200	#DIV/0!	0		80.71	Not Found	Not Found	Not Found	High	High	High
FALSE	High	IsMasterProtein	A0A1S3Y357	stem-specific protein TSJT1-like OS=Nicotiana tabacum OX=4097 GN=LOC107771538 PE=4 SV=1	0.001	2.645	5	1	1	1	1	255	28.4	5.82	2.41	1	0		200	#DIV/0!	0		8.68	Not Found	Not Found	Not Found	High	Not Found	Peak Found
FALSE	High	IsMasterProtein	A0A1S3XIU3	stress-induced protein KIN2-like OS=Nicotiana tabacum OX=4097 GN=LOC107765726 PE=4 SV=1	0.002	2.377	20	1	1	1	1	66	7.1	9.41	2.24	1	0		200	#DIV/0!	0		85.4	Not Found	Not Found	Not Found	High	Not Found	Peak Found
FALSE	High	IsMasterProtein	A0A1S4AFS9	sugar transport protein 10-like OS=Nicotiana tabacum OX=4097 GN=LOC107797177 PE=3 SV=1	0	15.608	4	2	5	2	1	508	54.9	8.72	22.13	2	0		200	#DIV/0!	0		68.2	Not Found	Not Found	Not Found	Not Found	High	High
FALSE	High	IsMasterProtein	A0A1S4D1A0	SWI/SNF complex subunit SWI3A-like isoform X1 OS=Nicotiana tabacum OX=4097 GN=LOC107824877 PE=4 SV=1	0.004	1.909	1	1	1	1	1	579	63.8	5.45	1.79	1	0		200	#DIV/0!	0		102.68	Not Found	Not Found	Not Found	Not Found	Peak Found	High
FALSE	High	IsMasterProtein	A0A1S4AVC3	synaptotagmin-4-like OS=Nicotiana tabacum OX=4097 GN=LOC107801676 PE=3 SV=1	0	10.943	8	1	1	1	1	490	53.9	6.48	6.9	1	0		200	#DIV/0!	0		16.98	Not Found	Not Found	Not Found	Not Found	High	Peak Found
FALSE	High	IsMasterProtein	A0A1S4ADK0	T-complex protein 1 subunit zeta 1-like OS=Nicotiana tabacum OX=4097 GN=LOC107796484 PE=3 SV=1	0	90.681	34	9	32	1	1	535	58.9	6.49	135.34	9	0		200	#DIV/0!	0		65.14	Not Found	Not Found	Not Found	Peak Found	Peak Found	High
FALSE	High	IsMasterProtein	A0A1S3YWJ9	Translocase of chloroplast OS=Nicotiana tabacum OX=4097 GN=LOC107780482 PE=3 SV=1	0	8.257	10	1	2	1	1	301	33.3	9.28	12.1	1	0		200	#DIV/0!	0		57.89	Not Found	Not Found	Not Found	Not Found	High	High
FALSE	High	IsMasterProtein	A0A0S0N4U0	Tubulin alpha chain OS=Nicotiana tabacum OX=4097 GN=TUA5 PE=2 SV=1	0	91.393	29	10	47	3	1	449	49.7	5.1	204.87	10	0		200	#DIV/0!	0		102.11	High	Not Found	Not Found	High	High	High
FALSE	High	IsMasterProtein	A0A1S4DF33	Tubulin beta chain OS=Nicotiana tabacum OX=4097 GN=LOC107828954 PE=3 SV=1	0	69.404	42	10	33	3	1	450	50.5	4.83	145.39	10	0		200	#DIV/0!	0			Not Found	High	Not Found	Not Found	High	Not Found
FALSE	High	IsMasterProtein	A0A1S4ARU0	Ubiquitin thioesterase OS=Nicotiana tabacum OX=4097 GN=LOC107800616 PE=3 SV=1	0	5.723	10	1	2	1	1	301	34.2	4.97	8.82	1	0		200	#DIV/0!	0		79.15	Not Found	Not Found	Not Found	Not Found	High	High	Acetyl [N-Term]
FALSE	High	IsMasterProtein	A0A1S3YNP2	ubiquitin-conjugating enzyme E2 variant 1D isoform X1 OS=Nicotiana tabacum OX=4097 GN=LOC107778179 PE=4 SV=1	0	6.406	14	1	4	1	1	146	16.6	6.68	12.35	1	0		200	#DIV/0!	0		65.12	Not Found	High	Not Found	High	High	High
FALSE	High	IsMasterProtein	A0A1S4AKJ2	ubiquitin-conjugating enzyme E2-23 kDa-like OS=Nicotiana tabacum OX=4097 GN=LOC107798708 PE=3 SV=1	0	7.268	14	1	3	1	1	185	21	4.5	16.11	1	0		200	#DIV/0!	0		56.83	Not Found	Not Found	Not Found	High	High	High
FALSE	High	IsMasterProtein	A0A1S3YCS2	UDP-arabinopyranose mutase OS=Nicotiana tabacum OX=4097 GN=LOC107774692 PE=3 SV=1	0	45	41	9	25	1	1	364	41.1	6.96	102.25	9	0		200	#DIV/0!	0			Not Found	Not Found	Not Found	High	Not Found	Not Found
FALSE	High	IsMasterProtein	A0A1S4ACT1	UDP-N-acetylglucosamine diphosphorylase 1-like OS=Nicotiana tabacum OX=4097 GN=LOC107796130 PE=4 SV=1	0.002	2.442	6	1	2	1	1	493	54.5	5.78	8.69	1	0		200	#DIV/0!	0			High	Not Found	Not Found	High	Not Found	Not Found
FALSE	High	IsMasterProtein	A0A1S3XY93	uncharacterized protein At4g13230-like OS=Nicotiana tabacum OX=4097 GN=LOC107770067 PE=4 SV=1	0.007	1.741	8	1	1	1	1	156	16.6	9.86	2.45	1	0		200	#DIV/0!	0			Not Found	Not Found	Not Found	High	Not Found	Not Found
FALSE	High	IsMasterProtein	A0A1S3ZHD8	uncharacterized protein At4g13230-like OS=Nicotiana tabacum OX=4097 GN=LOC107786864 PE=4 SV=1	0.002	2.454	8	1	1	1	1	135	14.6	9.7	2.6	1	0		200	#DIV/0!	0		95.57	Not Found	Not Found	Not Found	High	Peak Found	Peak Found
FALSE	High	IsMasterProtein	A0A1S4AEJ0	uncharacterized protein At4g13230-like OS=Nicotiana tabacum OX=4097 GN=LOC107796800 PE=4 SV=1	0.009	1.467	7	1	1	1	1	149	16	9.58	2.31	1	0		200	#DIV/0!	0		99.04	Not Found	Not Found	Not Found	High	Not Found	Peak Found
FALSE	High	IsMasterProtein	A0A1S3X1I4	uncharacterized protein At5g39570-like OS=Nicotiana tabacum OX=4097 GN=LOC107760179 PE=4 SV=1	0.002	2.239	4	1	2	1	1	514	58	4.96	3.66	1	0		200	#DIV/0!	0		44.13	Not Found	Not Found	Not Found	High	Peak Found	High
FALSE	High	IsMasterProtein	A0A1S3X5F9	uncharacterized protein LOC107761450 OS=Nicotiana tabacum OX=4097 GN=LOC107761450 PE=4 SV=1	0.002	2.427	18	1	1	1	1	181	20.4	8.84	3.79	1	0		200	#DIV/0!	0			Not Found	Not Found	Not Found	Not Found	High	Not Found
FALSE	High	IsMasterProtein	A0A1S3Y1X6	uncharacterized protein LOC107771306 OS=Nicotiana tabacum OX=4097 GN=LOC107771306 PE=4 SV=1	0	6.909	3	1	1	1	1	1084	121.3	5.76	4.23	1	0		200	#DIV/0!	0		65.74	Not Found	Not Found	Not Found	Peak Found	Peak Found	High
FALSE	High	IsMasterProtein	A0A1S3Y4H1	uncharacterized protein LOC107772086 OS=Nicotiana tabacum OX=4097 GN=LOC107772086 PE=3 SV=1	0.002	2.212	2	1	2	1	1	535	59.3	5.4	5.5	1	0		200	#DIV/0!	0			High	Not Found	Not Found	Not Found	Not Found	High
FALSE	High	IsMasterProtein	A0A1S3YE33	uncharacterized protein LOC107775210 OS=Nicotiana tabacum OX=4097 GN=LOC107775210 PE=4 SV=1	0	9.39	25	2	2	2	1	126	13.9	6.8	7.02	2	0		200	#DIV/0!	0			Not Found	High	Not Found	High	Not Found	Not Found
FALSE	High	IsMasterProtein	A0A1S3YE49	uncharacterized protein LOC107775218 OS=Nicotiana tabacum OX=4097 GN=LOC107775218 PE=4 SV=1	0	18.288	42	3	6	3	1	163	17.8	5.38	28.14	3	0		200	#DIV/0!	0		51.7	Not Found	Not Found	Not Found	Peak Found	High	High
FALSE	High	IsMasterProtein	A0A1S3YQV9	uncharacterized protein LOC107778735 OS=Nicotiana tabacum OX=4097 GN=LOC107778735 PE=4 SV=1	0	7.054	13	1	1	1	1	145	16.5	5.2	4.99	1	0		200	#DIV/0!	0		37.4	Not Found	Not Found	Not Found	High	Not Found	Peak Found
FALSE	High	IsMasterProtein	A0A1S3YXL8	uncharacterized protein LOC107780540 OS=Nicotiana tabacum OX=4097 GN=LOC107780540 PE=4 SV=1	0	12.404	14	2	7	1	1	406	45.6	6.38	31.39	2	0		200	#DIV/0!	0		14.41	High	High	Not Found	Peak Found	High	High
FALSE	High	IsMasterProtein	A0A1S3Z1V3	uncharacterized protein LOC107782075 OS=Nicotiana tabacum OX=4097 GN=LOC107782075 PE=4 SV=1	0	10.832	20	1	2	1	1	119	12.7	8.85	10.03	1	0		200	#DIV/0!	0		90.35	Not Found	Not Found	Not Found	Peak Found	High	High
FALSE	High	IsMasterProtein	A0A1S3ZUM5	uncharacterized protein LOC107790661 OS=Nicotiana tabacum OX=4097 GN=LOC107790661 PE=4 SV=1	0	4.443	1	1	1	1	1	3079	344.5	6.25	4.14	1	0		200	#DIV/0!	0			Not Found	Not Found	Not Found	Not Found	Not Found	High
FALSE	High	IsMasterProtein	A0A1S4A770	uncharacterized protein LOC107794490 OS=Nicotiana tabacum OX=4097 GN=LOC107794490 PE=4 SV=1	0.001	3.772	26	1	1	1	1	81	9.2	5.87	4.08	1	0		200	#DIV/0!	0		96.95	Not Found	Not Found	Not Found	Not Found	Peak Found	High
FALSE	High	IsMasterProtein	A0A1S4AGW2	uncharacterized protein LOC107797309 OS=Nicotiana tabacum OX=4097 GN=LOC107797309 PE=4 SV=1	0	6.446	4	1	2	1	1	493	57.1	9.25	8.35	1	0		200	#DIV/0!	0		57.06	Not Found	Not Found	Not Found	Not Found	High	High
FALSE	High	IsMasterProtein	A0A1S4ALN1	uncharacterized protein LOC107799008 OS=Nicotiana tabacum OX=4097 GN=LOC107799008 PE=4 SV=1	0	4.368	6	1	1	1	1	496	54.2	6.44	5.54	1	0		200	#DIV/0!	0		64.56	Not Found	Not Found	Not Found	High	Not Found	Peak Found
FALSE	High	IsMasterProtein	A0A1S4BP06	uncharacterized protein LOC107810358 OS=Nicotiana tabacum OX=4097 GN=LOC107810358 PE=4 SV=1	0.002	2.148	3	1	1	1	1	363	41.1	9.58	2.08	1	0		200	#DIV/0!	0		9.81	Not Found	Not Found	Not Found	High	Not Found	Peak Found
FALSE	High	IsMasterProtein	A0A1S4BYP2	uncharacterized protein LOC107813285 isoform X1 OS=Nicotiana tabacum OX=4097 GN=LOC107813285 PE=3 SV=1	0	14.207	4	3	3	1	1	1378	148	6.19	7.89	3	0		200	#DIV/0!	0		27.81	Not Found	Not Found	Not Found	Not Found	Peak Found	High
FALSE	High	IsMasterProtein	A0A1S4CXK4	uncharacterized protein LOC107823708 OS=Nicotiana tabacum OX=4097 GN=LOC107823708 PE=4 SV=1	0	6.144	7	2	2	2	1	691	80	8.27	7.72	2	0		200	#DIV/0!	0		47.77	Not Found	Not Found	Not Found	Peak Found	High	Peak Found
FALSE	Medium	IsMasterProtein	A0A1S4D8N1	uncharacterized protein LOC107827155 OS=Nicotiana tabacum OX=4097 GN=LOC107827155 PE=4 SV=1	0.01	1.395	6	1	1	1	1	448	48.9	8.75	3.75	1	0		200	#DIV/0!	0			Not Found	Not Found	Not Found	Not Found	High	Not Found
FALSE	High	IsMasterProtein	A0A1S4D9Q1	uncharacterized protein LOC107827486 OS=Nicotiana tabacum OX=4097 GN=LOC107827486 PE=4 SV=1	0	21.555	11	4	7	2	1	824	91.8	6.52	24.25	4	0		200	#DIV/0!	0		65.42	Not Found	Not Found	Not Found	High	Not Found	High
FALSE	High	IsMasterProtein	A0A1S4DBA6	uncharacterized protein LOC107827801 OS=Nicotiana tabacum OX=4097 GN=LOC107827801 PE=4 SV=1	0.001	3.035	14	1	1	1	1	129	12.9	6.95	3.7	1	0		200	#DIV/0!	0		91.89	Not Found	Not Found	Not Found	High	Not Found	Peak Found
FALSE	High	IsMasterProtein	A0A1S4CCQ0	V-type proton ATPase subunit a OS=Nicotiana tabacum OX=4097 GN=LOC107817550 PE=3 SV=1	0	4.376	3	1	2	1	1	489	55.8	6.29	6.24	1	0		200	#DIV/0!	0		39.25	Not Found	Not Found	Not Found	Peak Found	High	High
FALSE	High	IsMasterProtein	A0A1S4CHS2	V-type proton ATPase subunit a OS=Nicotiana tabacum OX=4097 GN=LOC107818994 PE=3 SV=1	0.001	3.106	2	1	2	1	1	817	93.2	6.18	7.56	1	0		200	#DIV/0!	0			Not Found	Not Found	Not Found	Not Found	High	High
FALSE	High	IsMasterProtein	A0A1S4B156	vacuolar protein sorting-associated protein 20 homolog 2-like OS=Nicotiana tabacum OX=4097 GN=LOC107803456 PE=4 SV=1	0.001	3.757	9	1	1	1	1	227	25.5	4.77	4.47	1	0		200	#DIV/0!	0			Not Found	Not Found	Not Found	High	Not Found	Not Found
FALSE	High	IsMasterProtein	A0A1S3ZLN3	vacuolar protein sorting-associated protein 54, chloroplastic-like isoform X1 OS=Nicotiana tabacum OX=4097 GN=LOC107788286 PE=3 SV=1	0	6.282	5	2	3	2	1	990	109.8	6.14	9.39	2	0		200	#DIV/0!	0			Not Found	Not Found	Not Found	High	Not Found	High
FALSE	High	IsMasterProtein	A0A1S4AGI7	vesicle-associated protein 1-2-like OS=Nicotiana tabacum OX=4097 GN=LOC107797413 PE=4 SV=1	0.002	2.552	5	1	1	1	1	238	26.3	8.29	2.38	1	0		200	#DIV/0!	0		13.38	Not Found	Not Found	Not Found	High	Not Found	Peak Found
FALSE	High	IsMasterProtein	A0A1S4BIA2	vesicle-associated protein 1-3-like isoform X1 OS=Nicotiana tabacum OX=4097 GN=LOC107808602 PE=4 SV=1	0.003	2.044	7	1	1	1	1	260	28.4	8.27	2.98	1	0		200	#DIV/0!	0		11.79	Not Found	Not Found	Not Found	Peak Found	Not Found	High
FALSE	High	IsMasterProtein	A0A1S4BZ24	villin-3-like OS=Nicotiana tabacum OX=4097 GN=LOC107813400 PE=4 SV=1	0	40.636	17	9	17	1	1	950	104	5.82	59.3	9	0		200	#DIV/0!	0			Not Found	Not Found	Not Found	Not Found	Not Found	High
FALSE	Medium	IsMasterProtein	A0A1S3XI90	zinc finger CCCH domain-containing protein 13-like isoform X1 OS=Nicotiana tabacum OX=4097 GN=LOC107765433 PE=4 SV=1	0.035	0.85	2	1	1	1	1	442	49.4	8.62	1.65	1	0		200	#DIV/0!	0		101.62	Not Found	Not Found	Not Found	Not Found	Peak Found	High
FALSE	High	IsMasterProtein	A0A1S4BR59	calcium-dependent protein kinase 34-like OS=Nicotiana tabacum OX=4097 GN=LOC107811038 PE=4 SV=1	0	595.499	57	34	335	2	1	537	60.3	6.38	1331.03	34	48	1.7	198.3	116.647	0.00857287	70.05	77.49	Peak Found	Peak Found	Peak Found	High	High	High	Acetyl [K239; K339]; Phospho [S244; T347]
FALSE	High	IsMasterProtein	A0A1S3XCU4	calcium-dependent protein kinase 17-like OS=Nicotiana tabacum OX=4097 GN=LOC107763763 PE=4 SV=1	0	303.227	33	18	190	1	1	542	60.8	5.88	719.56	18	3	1.8	198.2	110.111	0.00908174		125.6	Not Found	Not Found	Peak Found	High	High	Peak Found	Acetyl [K243; K427]; Phospho [S248]
FALSE	High	IsMasterProtein	A0A1S4B565	Glycylpeptide N-tetradecanoyltransferase OS=Nicotiana tabacum OX=4097 GN=LOC107804593 PE=3 SV=1	0	124.248	44	13	46	12	1	432	49.6	7.31	203.61	13	0	2.9	197.1	67.9655	0.0147133	88.32	80.64	High	Peak Found	Peak Found	High	High	High
FALSE	High	IsMasterProtein	A0A1S4B730	Glycylpeptide N-tetradecanoyltransferase OS=Nicotiana tabacum OX=4097 GN=LOC107805171 PE=3 SV=1	0	146.419	47	15	58	1	1	432	49.6	6.84	256.38	15	15	4.8	195.2	40.6667	0.0245902	52.29	76.47	High	High	Peak Found	High	High	High
FALSE	High	IsMasterProtein	A0A1S4D846	calcium-dependent protein kinase 17-like OS=Nicotiana tabacum OX=4097 GN=LOC107827020 PE=4 SV=1	0	562.99	54	33	309	1	1	536	60.3	6.34	1241.75	33	1	4.9	195.1	39.8163	0.0251153		156.71	Not Found	Not Found	Not Found	Not Found	High	High	Acetyl [K238]; Phospho [S243]
FALSE	High	IsMasterProtein	A0A1S4DPF5	Pectinesterase OS=Nicotiana tabacum OX=4097 GN=LOC107832019 PE=3 SV=1	0	11.898	14	4	5	3	1	593	65.1	7.02	17.9	4	1	6.7	193.3	28.8507	0.0346611	19.03	63.63	Peak Found	Not Found	Peak Found	High	High	High
FALSE	High	IsMasterProtein	A0A1S4DK16	golgin candidate 5-like OS=Nicotiana tabacum OX=4097 GN=LOC107830632 PE=4 SV=1	0	5.373	4	2	2	2	1	1055	118.8	4.86	3.36	2	0	7.2	192.8	26.7778	0.0373444	46.94	13.87	High	Peak Found	Peak Found	Peak Found	Not Found	High
FALSE	High	IsMasterProtein	A0A1S3Y7J4	probable pyruvate, phosphate dikinase regulatory protein, chloroplastic OS=Nicotiana tabacum OX=4097 GN=LOC107773333 PE=3 SV=1	0	38.559	37	7	12	7	1	388	42.6	8.21	50.12	7	0	8	192	24	0.0416667	43.23	35.89	Peak Found	Peak Found	Not Found	High	High	High
FALSE	High	IsMasterProtein	A0A1S4CXE1	Methyltransferase OS=Nicotiana tabacum OX=4097 GN=LOC107823589 PE=3 SV=1	0	9.835	8	3	3	3	1	657	74.6	7.09	10.67	3	0	8.3	191.7	23.0964	0.0432968			High	Not Found	Not Found	Not Found	High	High
FALSE	High	IsMasterProtein	A0A1S3YJD9	40S ribosomal protein SA OS=Nicotiana tabacum OX=4097 GN=LOC107776807 PE=3 SV=1	0	70.877	45	10	43	2	1	299	32.4	5.17	139.57	10	0	9.7	190.3	19.6186	0.0509721	170.07	57.26	Peak Found	High	High	High	High	High
FALSE	High	IsMasterProtein	A0A1S4DFF4	DExH-box ATP-dependent RNA helicase DExH11 OS=Nicotiana tabacum OX=4097 GN=LOC107829143 PE=4 SV=1	0	9.15	4	2	2	1	1	1254	140.9	6.28	8.72	2	1	12.2	187.8	15.3934	0.0649627			Not Found	Not Found	Not Found	Not Found	Not Found	High
FALSE	High	IsMasterProtein	A0A1S3XCW1	Pectinesterase OS=Nicotiana tabacum OX=4097 GN=LOC107763607 PE=3 SV=1	0	24.587	16	6	12	6	1	563	62.2	7.34	37.82	6	0	12.3	187.7	15.2602	0.0655301		45.65	Peak Found	Not Found	Not Found	High	High	High
FALSE	High	IsMasterProtein	A0A1S4BB25	protein SABRE-like OS=Nicotiana tabacum OX=4097 GN=LOC107806432 PE=4 SV=1	0	142.107	23	26	50	11	1	2206	245.9	8.66	209.48	26	0	12.3	187.7	15.2602	0.0655301	15.52	51.32	High	Not Found	Peak Found	High	High	High
FALSE	High	IsMasterProtein	A0A1S3Y459	DExH-box ATP-dependent RNA helicase DExH14 OS=Nicotiana tabacum OX=4097 GN=LOC107771980 PE=4 SV=1	0	16.452	6	4	5	1	1	1972	223.3	6.44	19.22	4	3	12.4	187.6	15.129	0.0660981	131.32	43.09	High	Not Found	Not Found	Not Found	Not Found	Not Found
FALSE	High	IsMasterProtein	A0A1S4C845	Diacylglycerol kinase OS=Nicotiana tabacum OX=4097 GN=LOC107815988 PE=3 SV=1	0	48.247	16	4	12	2	1	736	81.5	6.65	58.89	4	2	14.5	185.5	12.7931	0.0781671		54.7	Not Found	Not Found	Peak Found	High	High	High	Phospho [T235; S236]
FALSE	High	IsMasterProtein	A0A1S4A3C7	Profilin OS=Nicotiana tabacum OX=4097 GN=LOC107793296 PE=3 SV=1	0	35.798	49	4	27	1	1	134	14.5	5.43	111.46	4	0	17.2	182.8	10.6279	0.0940919	84.11	22.61	High	Peak Found	High	High	High	High
FALSE	High	IsMasterProtein	A0A1S4ADL9	protein SABRE-like isoform X1 OS=Nicotiana tabacum OX=4097 GN=LOC107796518 PE=4 SV=1	0	200.659	23	33	71	18	1	2645	295.2	8.79	285.15	33	15	19.4	180.6	9.30928	0.10742	38.5	48.6	Peak Found	Peak Found	High	High	High	High	Phospho [T2340; S2341; S2577]
FALSE	High	IsMasterProtein	A0A1S4BDC5	uncharacterized protein At2g27730, mitochondrial-like OS=Nicotiana tabacum OX=4097 GN=LOC107807108 PE=4 SV=1	0	12.288	66	4	7	2	1	115	12.2	8.9	19.37	4	1	20.1	179.9	8.95025	0.111729	72.16	63.51	Peak Found	High	High	Not Found	Not Found	Not Found
FALSE	High	IsMasterProtein	A0A1S3X929	actin-71 OS=Nicotiana tabacum OX=4097 GN=LOC107762468 PE=3 SV=1	0	243.177	71	23	148	2	1	377	41.7	5.49	621.74	23	0	21.4	178.6	8.34579	0.119821		75.79	Not Found	Peak Found	Not Found	High	High	High	Acetyl [K120]
FALSE	High	IsMasterProtein	A0A1S4A2J8	Pectinesterase OS=Nicotiana tabacum OX=4097 GN=LOC107793053 PE=3 SV=1	0	12.516	8	2	5	2	1	558	61.1	8.27	21.37	2	0	21.5	178.5	8.30233	0.120448		12.22	Not Found	Not Found	Peak Found	High	High	High
FALSE	High	IsMasterProtein	A0A1S3YFW3	Sucrose synthase OS=Nicotiana tabacum OX=4097 GN=LOC107775584 PE=3 SV=1	0	24.086	14	5	7	5	1	810	92.4	6.79	27.86	5	0	21.7	178.3	8.21659	0.121705	124.17	40.26	Peak Found	Not Found	Peak Found	High	High	High
FALSE	High	IsMasterProtein	A0A1S4DL39	exocyst complex component SEC3A-like isoform X1 OS=Nicotiana tabacum OX=4097 GN=LOC107830936 PE=3 SV=1	0	14.637	17	4	4	4	1	489	55.2	7.97	15.76	4	0	22.9	177.1	7.73362	0.129305	124.19	51.94	Peak Found	Not Found	Peak Found	Not Found	Peak Found	High
FALSE	High	IsMasterProtein	A0A1S3ZDR2	very-long-chain enoyl-CoA reductase-like OS=Nicotiana tabacum OX=4097 GN=LOC107785715 PE=3 SV=1	0	16.156	13	2	3	2	1	310	36.2	9.63	11.82	2	0	23.3	176.7	7.58369	0.131862	140.98	73.82	Peak Found	Peak Found	Peak Found	Peak Found	High	High
FALSE	High	IsMasterProtein	A0A076L2G1	Sulfurtransferase OS=Nicotiana tabacum OX=4097 GN=LOC107787523 PE=2 SV=1	0	19.058	24	4	9	2	1	376	41.4	7.27	35.6	4	1	24.2	175.8	7.26446	0.137656	118.14	58.46	High	High	Peak Found	High	High	High
FALSE	High	IsMasterProtein	A0A1S4AEZ3	Eukaryotic translation initiation factor 5B OS=Nicotiana tabacum OX=4097 GN=LOC107796952 PE=4 SV=1	0	27.816	10	5	11	2	1	1379	152.3	5.3	44.93	5	3	24.8	175.2	7.06452	0.141553	100.48	43.12	High	High	Not Found	High	High	High
FALSE	High	IsMasterProtein	A0A1S3ZGY6	probable manganese-transporting ATPase PDR2 OS=Nicotiana tabacum OX=4097 GN=LOC107786589 PE=3 SV=1	0	11.171	7	3	3	3	1	1177	131.1	8.63	11.16	3	0	25.1	174.9	6.96813	0.143511	73.8	81.59	Peak Found	Not Found	Peak Found	Not Found	High	High
FALSE	High	IsMasterProtein	A0A1S4A9J7	outer envelope protein 80, chloroplastic-like isoform X1 OS=Nicotiana tabacum OX=4097 GN=LOC107795186 PE=4 SV=1	0	15.711	9	3	4	3	1	702	76.3	7.88	14.5	3	0	25.5	174.5	6.84314	0.146132	33.76	87.94	High	Not Found	Peak Found	Peak Found	High	High
FALSE	High	IsMasterProtein	A0A1S4AQA2	Endoglucanase OS=Nicotiana tabacum OX=4097 GN=LOC107800052 PE=3 SV=1	0	6.543	6	1	2	1	1	528	59.5	8.7	11.15	1	0	27.4	172.6	6.29927	0.158749			High	Not Found	Not Found	Not Found	Not Found	High
FALSE	High	IsMasterProtein	A0A1S4B5N5	Plasma membrane ATPase OS=Nicotiana tabacum OX=4097 GN=LOC107804769 PE=3 SV=1	0	53.626	21	11	21	8	1	951	104.7	6.43	83.96	11	0	27.6	172.4	6.24638	0.160093	57.08	46.33	High	Not Found	Peak Found	High	High	High	Phospho [T294]
FALSE	High	IsMasterProtein	A0A1S3YAQ6	vicilin-like seed storage protein At2g28490 OS=Nicotiana tabacum OX=4097 GN=LOC107774312 PE=4 SV=1	0	103.567	34	11	58	2	1	486	54.8	8.34	221.37	11	0	28.1	171.9	6.11744	0.163467	114.44	112.78	High	High	Peak Found	High	Peak Found	High
FALSE	High	IsMasterProtein	A0A1S3YPR6	Proteasome subunit beta OS=Nicotiana tabacum OX=4097 GN=LOC107778362 PE=3 SV=1	0.001	3.389	12	2	2	2	1	273	29.5	6.99	6	2	0	28.2	171.8	6.0922	0.164144	115.41	28.37	Not Found	High	Peak Found	Peak Found	Peak Found	High
FALSE	High	IsMasterProtein	A0A1S4C1Z0	outer envelope pore protein 16-3, chloroplastic/mitochondrial-like OS=Nicotiana tabacum OX=4097 GN=LOC107814288 PE=4 SV=1	0	19.048	39	3	7	1	1	208	22.3	9.09	33.18	3	1	28.3	171.7	6.06714	0.164822		36.5	High	Not Found	Not Found	High	High	High
FALSE	High	IsMasterProtein	A0A1S3X7T6	alcohol dehydrogenase 1-like OS=Nicotiana tabacum OX=4097 GN=LOC107762015 PE=4 SV=1	0	20.849	50	3	8	1	1	102	11.6	7.44	31.67	3	0	28.7	171.3	5.96864	0.167542	134.19	87.78	Peak Found	Peak Found	High	High	High	High
FALSE	High	IsMasterProtein	A0A1S4ATM6	actin-depolymerizing factor 10-like OS=Nicotiana tabacum OX=4097 GN=LOC107801148 PE=3 SV=1	0	35.764	31	3	18	3	1	137	15.8	6.18	79.06	3	0	29.1	170.9	5.87285	0.170275	99.16	52.66	High	High	High	High	High	High
FALSE	High	IsMasterProtein	A0A1S3Y614	Threonyl-tRNA synthetase OS=Nicotiana tabacum OX=4097 GN=LOC107772352 PE=3 SV=1	0	13.594	10	3	8	2	1	687	79.4	7.83	28.78	3	0	32	168	5.25	0.190476			High	Not Found	High	Not Found	Not Found	High
FALSE	High	IsMasterProtein	A0A1S3XVG7	V-type proton ATPase subunit OS=Nicotiana tabacum OX=4097 GN=LOC107769027 PE=3 SV=1	0	75.498	62	10	26	1	1	351	40.7	4.92	103.42	10	0	32	168	5.25	0.190476	34.68	39.93	Peak Found	High	Not Found	High	High	High
FALSE	High	IsMasterProtein	A0A1S4BBN9	Pectate lyase OS=Nicotiana tabacum OX=4097 GN=LOC107806631 PE=3 SV=1	0	31.966	21	3	12	3	1	396	44.3	8.91	52.09	3	0	32.6	167.4	5.13497	0.194743	92.78	66.84	High	High	Peak Found	High	High	High
FALSE	High	IsMasterProtein	A0A1S4C810	serine decarboxylase-like OS=Nicotiana tabacum OX=4097 GN=LOC107816085 PE=3 SV=1	0	49.617	32	8	18	4	1	487	54.4	6.43	77.7	8	4	32.6	167.4	5.13497	0.194743	94.76	42.34	Peak Found	High	Peak Found	Peak Found	High	High	Acetyl [N-Term]
FALSE	High	IsMasterProtein	A0A1S3WXY4	Beta-glucosidase OS=Nicotiana tabacum OX=4097 GN=LOC107759116 PE=3 SV=1	0	16.179	13	4	8	4	1	598	65.8	5.31	25.65	4	0	33.1	166.9	5.0423	0.198322	141.78	23.5	High	High	Peak Found	High	Not Found	High
FALSE	High	IsMasterProtein	A0A1S4BC83	Proteasome subunit alpha type OS=Nicotiana tabacum OX=4097 GN=LOC107806762 PE=3 SV=1	0	39.01	52	5	19	2	1	151	16.5	4.87	70.71	5	0	33.2	166.8	5.0241	0.199041		109.11	Not Found	Not Found	Peak Found	High	Not Found	High
FALSE	High	IsMasterProtein	A0A1S3Y175	exportin-2-like OS=Nicotiana tabacum OX=4097 GN=LOC107771071 PE=3 SV=1	0	6.553	4	2	3	2	1	975	109.5	5.77	11.2	2	0	33.7	166.3	4.93472	0.202646	65.95	77.35	High	Not Found	Peak Found	Peak Found	High	Peak Found
FALSE	High	IsMasterProtein	A0A1S4A1W2	serine/arginine-rich splicing factor SR34A-like isoform X1 OS=Nicotiana tabacum OX=4097 GN=LOC107792828 PE=4 SV=1	0	5.059	8	1	1	1	1	265	30	10.68	4.82	1	0	34.1	165.9	4.8651	0.205546	21.38		Peak Found	Peak Found	Not Found	Not Found	Not Found	High
FALSE	High	IsMasterProtein	A0A1S4DK81	Formyltetrahydrofolate synthetase OS=Nicotiana tabacum OX=4097 GN=LOC107830687 PE=3 SV=1	0	33.941	21	5	13	5	1	634	67.3	6.98	53.76	5	0	34.7	165.3	4.76369	0.209921	88.89	43.09	High	Peak Found	High	High	High	High
FALSE	High	IsMasterProtein	A0A1S3Y820	Chlorophyll a-b binding protein, chloroplastic OS=Nicotiana tabacum OX=4097 GN=LOC107773232 PE=3 SV=1	0	9.802	19	2	3	2	1	267	28.3	5.66	14.45	2	0	35.2	164.8	4.68182	0.213592			High	Not Found	Not Found	Not Found	Not Found	High
FALSE	High	IsMasterProtein	A0A1U8QE25	Acetyl-coenzyme A carboxylase carboxyl transferase subunit beta, chloroplastic OS=Nicotiana sylvestris OX=4096 GN=accD PE=3 SV=1	0	38.556	25	6	16	6	1	512	58.4	5.77	69.28	6	0	35.5	164.5	4.6338	0.215805	11.11	58.62	High	High	Peak Found	High	High	High
FALSE	High	IsMasterProtein	A0A1S3XMC7	uncharacterized protein LOC107766766 isoform X1 OS=Nicotiana tabacum OX=4097 GN=LOC107766766 PE=4 SV=1	0	57.739	17	9	15	2	1	961	104.9	4.84	63.69	9	7	35.9	164.1	4.57103	0.218769	90.67	11.27	Not Found	Not Found	Not Found	Not Found	High	High
FALSE	High	IsMasterProtein	A0A1S3ZPU9	outer envelope pore protein 37, chloroplastic-like OS=Nicotiana tabacum OX=4097 GN=LOC107789024 PE=4 SV=1	0	28.981	24	5	10	5	1	325	36.4	8.4	34.45	5	0	36.3	163.7	4.50964	0.221747	82.8	80.3	High	Peak Found	Peak Found	Peak Found	High	High
FALSE	High	IsMasterProtein	A0A1S4CKR2	actin-depolymerizing factor 7-like OS=Nicotiana tabacum OX=4097 GN=LOC107819934 PE=3 SV=1	0	19.334	28	2	7	2	1	137	15.8	5.4	34.02	2	0	36.4	163.6	4.49451	0.222494		47.26	Not Found	Not Found	Peak Found	High	High	High
FALSE	High	IsMasterProtein	A0A1S4C263	Calcium-transporting ATPase OS=Nicotiana tabacum OX=4097 GN=LOC107814306 PE=3 SV=1	0	50.138	17	8	16	3	1	1045	114.3	6.43	66.41	8	0	36.9	163.1	4.42005	0.226242	99.07	73.55	High	Peak Found	Peak Found	High	High	High
FALSE	High	IsMasterProtein	A0A1S4B4F8	Diacylglycerol kinase OS=Nicotiana tabacum OX=4097 GN=LOC107804352 PE=3 SV=1	0	26.22	10	3	7	1	1	737	81.2	6.37	27.85	3	0	37	163	4.40541	0.226994		16.83	Not Found	Peak Found	Not Found	Not Found	Peak Found	High	Phospho [T236; S237]
FALSE	High	IsMasterProtein	A0A1S4BKK9	probable carboxylesterase 12 OS=Nicotiana tabacum OX=4097 GN=LOC107809294 PE=3 SV=1	0	7.975	16	2	4	2	1	306	34.6	6.09	15.08	2	0	37	163	4.40541	0.226994		120.01	Not Found	Not Found	Peak Found	High	Peak Found	High	Acetyl [N-Term]
FALSE	High	IsMasterProtein	A0A1S4BYR0	2Fe-2S ferredoxin-like OS=Nicotiana tabacum OX=4097 GN=LOC107813305 PE=4 SV=1	0	24.267	38	4	18	4	1	164	18	8.19	89.26	4	0	37.3	162.7	4.36193	0.229256	59.24	49.76	High	High	High	High	High	High
FALSE	High	IsMasterProtein	A0A1S4AV24	Calcium-transporting ATPase OS=Nicotiana tabacum OX=4097 GN=LOC107801610 PE=3 SV=1	0	54.332	14	8	16	3	1	1045	114.3	6.43	75.49	8	4	38.5	161.5	4.19481	0.23839	89.82	44.93	High	Peak Found	Not Found	Peak Found	High	High	Acetyl [K625]; Phospho [T618]
FALSE	High	IsMasterProtein	A0A1S3XNE7	myosin-11-like isoform X1 OS=Nicotiana tabacum OX=4097 GN=LOC107766954 PE=3 SV=1	0	48.297	12	8	12	8	1	1526	173.6	9.03	54.14	8	0	39	161	4.12821	0.242236	46.49	101.94	Peak Found	Not Found	Peak Found	Peak Found	High	High
FALSE	High	IsMasterProtein	A0A1S4C5E5	protein TOC75-3, chloroplastic-like OS=Nicotiana tabacum OX=4097 GN=LOC107815100 PE=4 SV=1	0	68.766	32	12	34	4	1	813	88.7	8.9	134.42	12	7	39.7	160.3	4.03778	0.247661	52.8	59.53	High	Peak Found	Peak Found	Peak Found	High	High
FALSE	High	IsMasterProtein	A0A1S4AUK5	Glucose-6-phosphate 1-epimerase OS=Nicotiana tabacum OX=4097 GN=LOC107801442 PE=3 SV=1	0.001	3.447	14	2	2	2	1	307	34.8	7.05	6.56	2	0	39.8	160.2	4.02513	0.248439	44.39	136.72	Peak Found	Not Found	Peak Found	High	Not Found	Peak Found
FALSE	High	IsMasterProtein	A0A1S4BU78	RNA polymerase II-associated protein 3-like OS=Nicotiana tabacum OX=4097 GN=LOC107811895 PE=4 SV=1	0	12.294	10	2	3	2	1	318	36.3	8.48	9.93	2	0	40	160	4	0.25	142.49	61.06	High	Peak Found	Peak Found	Peak Found	Not Found	High
FALSE	High	IsMasterProtein	A0A1S4CXL3	protein PPLZ12 OS=Nicotiana tabacum OX=4097 GN=LOC107823701 PE=4 SV=1	0	9.162	15	1	2	1	1	153	16.8	6.55	11.36	1	0	40.1	159.9	3.98753	0.250782	33.37	3.02	Peak Found	Peak Found	Not Found	Not Found	High	High
FALSE	High	IsMasterProtein	A0A1S3WZ57	Exocyst subunit Exo70 family protein OS=Nicotiana tabacum OX=4097 GN=LOC107759479 PE=2 SV=1	0	11.896	9	3	3	3	1	640	72.9	8.15	9.5	3	0	40.5	159.5	3.93827	0.253918	44.56	65.43	Peak Found	Peak Found	Not Found	Peak Found	Peak Found	High
FALSE	High	IsMasterProtein	A0A1S3Z9E2	uncharacterized protein LOC107784250 OS=Nicotiana tabacum OX=4097 GN=LOC107784250 PE=4 SV=1	0	185.401	74	25	85	14	1	425	47.4	7.87	336.59	25	12	42.8	157.2	3.6729	0.272265	22.42	39.31	High	High	High	High	High	High
FALSE	High	IsMasterProtein	A0A1S4B7X4	protein RMD5 homolog A-like OS=Nicotiana tabacum OX=4097 GN=LOC107805440 PE=4 SV=1	0.001	2.978	5	1	1	1	1	386	43.8	7.68	3.02	1	0	42.9	157.1	3.662	0.273074		10.13	Peak Found	Not Found	Not Found	High	Not Found	Peak Found
FALSE	High	IsMasterProtein	A0A1S4BC75	golgin candidate 6-like OS=Nicotiana tabacum OX=4097 GN=LOC107806804 PE=4 SV=1	0	24.022	10	5	9	1	1	910	101	4.97	35.93	5	3	43	157	3.65116	0.273885	110.05	47.01	High	Not Found	Not Found	Not Found	Not Found	Not Found
FALSE	High	IsMasterProtein	A0A1S4CLB9	Pyridoxal phosphate homeostasis protein OS=Nicotiana tabacum OX=4097 GN=LOC107820196 PE=3 SV=1	0.001	3.719	12	1	1	1	1	279	30.5	5.33	4.28	1	0	43.1	156.9	3.64037	0.274697	96.87		Peak Found	Peak Found	Peak Found	High	Not Found	Not Found
FALSE	High	IsMasterProtein	A0A1S4DJZ2	Tubulin alpha chain OS=Nicotiana tabacum OX=4097 GN=LOC107830587 PE=3 SV=1	0	120.075	51	13	64	5	1	451	49.8	5.24	273.65	13	0	43.2	156.8	3.62963	0.27551	42.79	52.04	High	High	Not Found	High	High	High
FALSE	High	IsMasterProtein	A0A1S3WYS6	uncharacterized protein At2g27730, mitochondrial-like OS=Nicotiana tabacum OX=4097 GN=LOC107759442 PE=4 SV=1	0	31.585	66	4	14	3	1	116	12.3	9.14	53.73	4	1	44	156	3.54545	0.282051	153.77	27.61	High	High	High	High	High	High
FALSE	High	IsMasterProtein	A0A1S3XSM8	erlin-2-B-like OS=Nicotiana tabacum OX=4097 GN=LOC107768286 PE=3 SV=1	0	55.852	33	7	19	7	1	362	41.1	6.55	81.04	7	0	45.2	154.8	3.42478	0.29199	63.33	99.43	High	Peak Found	Peak Found	Peak Found	High	High
FALSE	High	IsMasterProtein	A0A1S4B5W8	actin-97-like OS=Nicotiana tabacum OX=4097 GN=LOC107804820 PE=3 SV=1	0	245.767	71	22	145	2	1	377	41.7	5.49	596.69	22	7	45.3	154.7	3.41501	0.292825	65.59	47.83	High	High	High	High	High	High
FALSE	High	IsMasterProtein	A0A1S4BIY1	UDP-glucuronate 4-epimerase 3 OS=Nicotiana tabacum OX=4097 GN=LOC107808790 PE=4 SV=1	0	4.856	11	2	3	2	1	435	48.1	9.91	11.06	2	0	45.7	154.3	3.37637	0.296176	48.26	42.81	Peak Found	Not Found	Peak Found	Not Found	High	High
FALSE	Medium	IsMasterProtein	A0A1S3YWC6	uncharacterized protein LOC107780599 OS=Nicotiana tabacum OX=4097 GN=LOC107780599 PE=4 SV=1	0.025	1.036	6	1	1	1	1	382	44.7	9.14	4.17	1	0	45.7	154.3	3.37637	0.296176	38.95	48.76	Peak Found	Peak Found	Not Found	High	Peak Found	Peak Found	Acetyl [K123]
FALSE	High	IsMasterProtein	A0A1S4CAZ7	Acetylornithine transaminase OS=Nicotiana tabacum OX=4097 GN=LOC107817050 PE=3 SV=1	0	13.554	25	4	5	4	1	465	50	7.28	19.06	4	0	45.8	154.2	3.36681	0.297017		90.46	Peak Found	High	Not Found	High	Peak Found	Peak Found
FALSE	High	IsMasterProtein	A0A1S3XPI8	C-terminal binding protein AN-like OS=Nicotiana tabacum OX=4097 GN=LOC107767382 PE=4 SV=1	0	9.906	9	3	4	3	1	632	69.7	6.76	14.24	3	0	45.9	154.1	3.3573	0.297859	51.07	53.45	Peak Found	Not Found	Peak Found	Peak Found	High	High
FALSE	High	IsMasterProtein	A0A1S4CZX3	xaa-Pro dipeptidase isoform X1 OS=Nicotiana tabacum OX=4097 GN=LOC107824428 PE=4 SV=1	0	6.513	5	1	1	1	1	502	55.8	6.57	4.92	1	0	46.7	153.3	3.28266	0.304631	96.81		High	Peak Found	Peak Found	Peak Found	Not Found	Not Found
FALSE	High	IsMasterProtein	A0A1S3ZPM0	Nucleolar protein 10 OS=Nicotiana tabacum OX=4097 GN=LOC107789005 PE=3 SV=1	0.001	3.153	21	1	1	1	1	87	10.1	9.99	3.71	1	0	46.8	153.2	3.2735	0.305483	50.79		Peak Found	Not Found	Peak Found	Not Found	Not Found	High
FALSE	High	IsMasterProtein	A0A1S4CGT1	Phosphoacetylglucosamine mutase OS=Nicotiana tabacum OX=4097 GN=LOC107818790 PE=3 SV=1	0	9.165	10	2	2	1	1	559	60.3	5.38	8.06	2	1	46.8	153.2	3.2735	0.305483	78.58	52.72	Not Found	Not Found	Peak Found	High	Not Found	Peak Found
FALSE	High	IsMasterProtein	A0A1S4C4D4	chaperone protein dnaJ 13-like isoform X1 OS=Nicotiana tabacum OX=4097 GN=LOC107814946 PE=4 SV=1	0	16.399	16	3	4	2	1	540	59.9	9.1	19.1	3	1	46.9	153.1	3.26439	0.306336	128.64	84.76	Peak Found	Not Found	Not Found	Not Found	High	High
FALSE	High	IsMasterProtein	A0A1S4CW91	Carbamoyl-phosphate synthase (glutamine-hydrolyzing) OS=Nicotiana tabacum OX=4097 GN=LOC107823266 PE=3 SV=1	0	78.761	23	12	40	3	1	1198	131.4	6.07	181.12	12	0	47	153	3.25532	0.30719	70.41	46.24	High	Peak Found	Peak Found	Peak Found	Peak Found	High
FALSE	High	IsMasterProtein	A0A1S4CRT5	14-3-3 protein 9 OS=Nicotiana tabacum OX=4097 GN=LOC107821878 PE=3 SV=1	0	63.863	52	9	38	1	1	261	29.5	4.87	137.1	9	2	47.7	152.3	3.19287	0.313198	31.48	110.7	High	Peak Found	High	High	High	High
FALSE	High	IsMasterProtein	A0A1S3ZSN3	Phenylalanine--tRNA ligase OS=Nicotiana tabacum OX=4097 GN=LOC107789991 PE=3 SV=1	0	7.143	7	2	4	1	1	488	56.2	8.53	14.66	2	0	47.7	152.3	3.19287	0.313198		41.02	Peak Found	Not Found	High	High	Not Found	High
FALSE	High	IsMasterProtein	A0A1S3Y0G9	ureidoglycolate hydrolase-like OS=Nicotiana tabacum OX=4097 GN=LOC107770650 PE=4 SV=1	0	5.606	14	2	2	2	1	472	51.2	5.73	7.91	2	0	47.7	152.3	3.19287	0.313198	18.29	122.06	Peak Found	Not Found	High	High	Peak Found	Peak Found
FALSE	High	IsMasterProtein	A0A1S4A824	ATP-dependent Clp protease proteolytic subunit OS=Nicotiana tabacum OX=4097 GN=LOC107794723 PE=3 SV=1	0	21.113	27	4	9	4	1	237	26.2	7.61	45.57	4	0	47.8	152.2	3.1841	0.31406	45.51	51.31	High	High	Peak Found	High	High	High
FALSE	High	IsMasterProtein	A0A1S3YF68	Glutaminyl-tRNA synthetase OS=Nicotiana tabacum OX=4097 GN=LOC107775454 PE=3 SV=1	0	17.77	7	3	6	3	1	791	90.5	6.73	26.18	3	0	47.9	152.1	3.17537	0.314924	98.17	15.48	High	High	Peak Found	High	Not Found	High
FALSE	High	IsMasterProtein	A0A1S4BLX4	LOW QUALITY PROTEIN: eukaryotic translation initiation factor 4G-like OS=Nicotiana tabacum OX=4097 GN=LOC107809718 PE=4 SV=1	0	55.542	10	8	18	4	1	1778	195.1	8.09	69.36	8	4	48.7	151.3	3.10678	0.321877	119.27	98.55	High	Not Found	Not Found	Not Found	Not Found	High
FALSE	High	IsMasterProtein	A0A1S3YDL0	40S ribosomal protein S17-like OS=Nicotiana tabacum OX=4097 GN=LOC107775156 PE=3 SV=1	0	23.049	34	3	14	2	1	145	16.3	9.95	65.89	3	1	49	151	3.08163	0.324503	81.87	66.82	High	High	High	High	High	High
FALSE	High	IsMasterProtein	A0A1S4AJS1	Beta-fructofuranosidase OS=Nicotiana tabacum OX=4097 GN=LOC107798454 PE=3 SV=1	0	22.957	18	5	8	2	1	649	72	6.34	34.51	5	0	49.2	150.8	3.06504	0.32626	117.07	22.31	Peak Found	Not Found	High	High	Not Found	High
FALSE	High	IsMasterProtein	A0A1S4CEZ8	uncharacterized protein LOC107818287 OS=Nicotiana tabacum OX=4097 GN=LOC107818287 PE=4 SV=1	0	5.629	8	1	1	1	1	332	35.7	9.26	4.39	1	0	49.4	150.6	3.04858	0.328021		61.96	Peak Found	Not Found	Not Found	Not Found	High	Peak Found
FALSE	High	IsMasterProtein	A0A1S3Z449	beta-glucosidase BoGH3B-like OS=Nicotiana tabacum OX=4097 GN=LOC107782809 PE=3 SV=1	0	32.124	16	5	17	2	1	624	68.7	8.44	67.23	5	0	49.8	150.2	3.01606	0.331558	15.72	78.88	Not Found	Peak Found	Peak Found	Not Found	High	High
FALSE	High	IsMasterProtein	A0A1U8QDS9	ATP synthase subunit beta, chloroplastic OS=Nicotiana sylvestris OX=4096 GN=atpB PE=3 SV=1	0	8.307	5	1	2	1	1	498	53.5	5.19	6.89	1	0	50.1	149.9	2.99202	0.334223		47.08	Peak Found	Not Found	Not Found	Peak Found	Not Found	High
FALSE	High	IsMasterProtein	A0A1S3Y1N9	Vacuolar protein sorting-associated protein 35 OS=Nicotiana tabacum OX=4097 GN=LOC107771103 PE=3 SV=1	0	15.473	7	3	4	3	1	790	89.4	5.5	13.85	3	0	50.3	149.7	2.97614	0.336005	120.07	54.66	Peak Found	High	Peak Found	Peak Found	Peak Found	High
FALSE	High	IsMasterProtein	A0A1S4BNL2	dnaJ homolog subfamily B member 1-like OS=Nicotiana tabacum OX=4097 GN=LOC107810210 PE=4 SV=1	0	11.9	14	2	5	2	1	325	35.7	7.31	23.2	2	0	50.4	149.6	2.96825	0.336898		33.54	High	High	Not Found	High	High	High
FALSE	High	IsMasterProtein	A0A1S3Y198	uncharacterized protein LOC107771065 OS=Nicotiana tabacum OX=4097 GN=LOC107771065 PE=4 SV=1	0	87.723	75	13	45	2	1	177	20	5.85	164.3	13	0	50.6	149.4	2.95257	0.338688	76.04	74.72	High	Peak Found	Peak Found	Peak Found	Peak Found	High
FALSE	High	IsMasterProtein	A0A1S3XAI9	ADP/ATP translocase OS=Nicotiana tabacum OX=4097 GN=LOC107763030 PE=3 SV=1	0	74.1	35	11	38	1	1	386	41.8	9.72	149.64	11	6	50.8	149.2	2.93701	0.340483	48.23	67.56	High	Peak Found	Not Found	Peak Found	Peak Found	High
FALSE	High	IsMasterProtein	A0A1S4CTP0	60S ribosomal protein L35-like isoform X1 OS=Nicotiana tabacum OX=4097 GN=LOC107822355 PE=3 SV=1	0	6.244	10	1	3	1	1	133	15.3	10.56	11.05	1	0	51	149	2.92157	0.342282	10.39		Peak Found	High	Not Found	Not Found	High	Not Found
FALSE	High	IsMasterProtein	A0A1S4CGY6	probable methyltransferase At1g27930 OS=Nicotiana tabacum OX=4097 GN=LOC107818844 PE=4 SV=1	0	18.508	29	4	5	3	1	286	32.6	8.12	16	4	1	51	149	2.92157	0.342282	35.26	74.71	Peak Found	Peak Found	Not Found	Not Found	High	Peak Found
FALSE	High	IsMasterProtein	A0A1S4B3N6	ubiquitin-conjugating enzyme E2 28-like isoform X1 OS=Nicotiana tabacum OX=4097 GN=LOC107804146 PE=3 SV=1	0	23.025	24	4	10	4	1	239	26.9	9.82	41.84	4	0	51	149	2.92157	0.342282	74.49	47.95	High	High	High	High	High	High
FALSE	High	IsMasterProtein	A0A1S3XPG1	uncharacterized protein LOC107767135 OS=Nicotiana tabacum OX=4097 GN=LOC107767135 PE=4 SV=1	0	28.008	10	5	10	4	1	913	102.5	5.6	39.41	5	1	51.1	148.9	2.91389	0.343183	88.11	34.08	High	Peak Found	Not Found	High	High	High
FALSE	High	IsMasterProtein	A0A1S4D719	Glutathione gamma-glutamylcysteinyltransferase OS=Nicotiana tabacum OX=4097 GN=LOC107826728 PE=4 SV=1	0	10.33	5	1	4	1	1	501	55	6.89	17.49	1	0	51.4	148.6	2.89105	0.345895		21.5	High	Not Found	Not Found	High	Not Found	High
FALSE	High	IsMasterProtein	A0A1S4DQY4	cellulose synthase-like protein D4 OS=Nicotiana tabacum OX=4097 GN=LOC107832491 PE=4 SV=1	0	38.386	16	7	19	1	1	1124	125	6.89	85.67	7	0	51.6	148.4	2.87597	0.347709		24.4	High	Not Found	Not Found	High	Not Found	High
FALSE	High	IsMasterProtein	A0A1S4B865	late embryogenesis abundant protein 1-like OS=Nicotiana tabacum OX=4097 GN=LOC107805533 PE=4 SV=1	0	6.415	30	1	2	1	1	87	9.1	6.13	9.83	1	0	51.8	148.2	2.861	0.349528		22.41	Not Found	Peak Found	Not Found	High	High	Peak Found
FALSE	High	IsMasterProtein	A0A1S4D2X1	dnaJ protein homolog OS=Nicotiana tabacum OX=4097 GN=LOC107825388 PE=3 SV=1	0	43.087	36	6	17	1	1	417	46.4	6.42	67.08	6	0	51.9	148.1	2.85356	0.350439		71.73	Peak Found	Not Found	Not Found	Not Found	Peak Found	High
FALSE	High	IsMasterProtein	A0A1S3XSD0	protein CbxX, chromosomal-like OS=Nicotiana tabacum OX=4097 GN=LOC107768252 PE=4 SV=1	0	19.388	12	3	7	1	1	479	53.4	7.06	27.24	3	2	52	148	2.84615	0.351351	36.14	62.89	Not Found	Not Found	Not Found	Not Found	Not Found	High
FALSE	High	IsMasterProtein	A0A1S3WYJ8	Squalene synthase OS=Nicotiana tabacum OX=4097 GN=LOC107759374 PE=3 SV=1	0	5.058	10	2	2	1	1	411	47	8.57	6.05	2	0	52.1	147.9	2.83877	0.352265	66.57	2.81	Peak Found	Not Found	Peak Found	Not Found	Peak Found	High
FALSE	High	IsMasterProtein	A0A1S4AHY2	phosphatidylinositol-glycan biosynthesis class X protein-like OS=Nicotiana tabacum OX=4097 GN=LOC107797909 PE=3 SV=1	0	9.236	17	2	3	2	1	294	32.9	5.71	9.53	2	0	52.4	147.6	2.81679	0.355014	56.74	59.45	High	Peak Found	Peak Found	Peak Found	High	High
FALSE	High	IsMasterProtein	A0A1S4BAF4	Translocase of chloroplast OS=Nicotiana tabacum OX=4097 GN=LOC107806193 PE=3 SV=1	0	11.49	23	3	5	3	1	303	33.7	9.39	21.45	3	0	52.4	147.6	2.81679	0.355014		0.22	High	Not Found	Not Found	Not Found	High	High
FALSE	High	IsMasterProtein	A0A075EYQ6	Eukaryotic translation initiation factor 5A OS=Nicotiana tabacum OX=4097 GN=eIF-5A3 PE=2 SV=1	0	58.718	49	7	31	2	1	159	17.4	5.99	144.22	7	5	52.7	147.3	2.79507	0.357773	13.85	54.8	High	Peak Found	Peak Found	High	High	High
FALSE	High	IsMasterProtein	A0A1S4CBW6	tetratricopeptide repeat protein 1-like isoform X1 OS=Nicotiana tabacum OX=4097 GN=LOC107817349 PE=4 SV=1	0.001	2.773	10	1	2	1	1	281	30.7	5.22	8.17	1	0	52.9	147.1	2.78072	0.359619		18.28	Peak Found	Not Found	Not Found	High	Not Found	High
FALSE	High	IsMasterProtein	A0A1S3YX67	40S ribosomal protein S10-1-like OS=Nicotiana tabacum OX=4097 GN=LOC107780640 PE=4 SV=1	0	11.707	23	3	8	1	1	208	23.1	9.51	38.68	3	2	53.4	146.6	2.74532	0.364256	121.19	66.3	High	Not Found	Not Found	Not Found	Not Found	Not Found
FALSE	High	IsMasterProtein	A0A1S4B188	Thiamine pyrophosphokinase OS=Nicotiana tabacum OX=4097 GN=LOC107803471 PE=3 SV=1	0.001	3.907	8	1	3	1	1	276	30.8	7.15	10.01	1	0	53.9	146.1	2.71058	0.368925	43.06	89.71	High	Not Found	High	Peak Found	Peak Found	High
FALSE	High	IsMasterProtein	A0A1S3XUI1	14-3-3 protein 9-like isoform X1 OS=Nicotiana tabacum OX=4097 GN=LOC107768942 PE=3 SV=1	0	51.417	41	9	40	3	1	261	29.4	4.92	141.71	9	3	54	146	2.7037	0.369863	126.45	77.78	High	High	High	High	High	High
FALSE	High	IsMasterProtein	A0A1S4CVQ8	Leucine zipper-EF-hand-containing transmembrane protein 1 OS=Nicotiana tabacum OX=4097 GN=LOC107823016 PE=3 SV=1	0	25.735	16	3	11	3	1	389	44.3	4.79	61.37	3	0	54.5	145.5	2.66972	0.37457	65.81	49.78	High	High	Not Found	High	High	High
FALSE	High	IsMasterProtein	A0A1S3ZRL0	Acetyl-CoA carboxylase OS=Nicotiana tabacum OX=4097 GN=LOC107789614 PE=4 SV=1	0	10.252	3	3	3	3	1	2292	256.2	6.55	10.87	3	0	54.6	145.4	2.663	0.375516		35.75	High	Not Found	Not Found	Peak Found	Peak Found	High
FALSE	High	IsMasterProtein	A0A1S3XVD4	actin-depolymerizing factor 10-like OS=Nicotiana tabacum OX=4097 GN=LOC107768995 PE=3 SV=1	0	55.316	42	4	17	4	1	140	16	6.33	84.79	4	0	54.8	145.2	2.64964	0.37741	82.02	80.26	High	High	High	High	High	High
FALSE	High	IsMasterProtein	A0A1S4AMF8	WD repeat-containing protein 48-like OS=Nicotiana tabacum OX=4097 GN=LOC107799253 PE=3 SV=1	0	8.342	5	2	2	2	1	758	82.7	7.06	7.78	2	0	54.9	145.1	2.64299	0.37836		63.18	High	Peak Found	Not Found	Peak Found	Peak Found	High
FALSE	High	IsMasterProtein	A0A1S4BVA8	kinase-interacting protein 1-like OS=Nicotiana tabacum OX=4097 GN=LOC107812258 PE=4 SV=1	0	20.617	6	3	5	3	1	924	105.3	5.22	21.99	3	0	55	145	2.63636	0.37931	13.48	80.59	Peak Found	Not Found	Peak Found	High	Peak Found	High
FALSE	Medium	IsMasterProtein	A0A1S3ZN71	probable RNA polymerase II transcription factor B subunit 1-1 OS=Nicotiana tabacum OX=4097 GN=LOC107788649 PE=3 SV=1	0.023	1.108	3	1	1	1	1	599	67.5	7.46	2.47	1	0	55.2	144.8	2.62319	0.381215	68.03	16.35	High	Peak Found	Peak Found	Peak Found	Peak Found	Peak Found
FALSE	High	IsMasterProtein	A0A1S3YGB6	ABC transporter G family member 31-like OS=Nicotiana tabacum OX=4097 GN=LOC107775880 PE=4 SV=1	0	14.799	19	3	10	3	1	209	23.2	7.27	30.89	3	0	55.5	144.5	2.6036	0.384083	65.56	74.22	High	Peak Found	High	Peak Found	High	High
FALSE	High	IsMasterProtein	A0A1S3ZYF9	V-type proton ATPase subunit OS=Nicotiana tabacum OX=4097 GN=LOC107791825 PE=3 SV=1	0	75.824	53	10	27	3	1	351	40.6	5.01	105.49	10	1	55.7	144.3	2.59066	0.386001	20.32	45.02	High	Not Found	Not Found	High	Peak Found	High	Acetyl [N-Term]
FALSE	High	IsMasterProtein	A0A1S4A5W5	D-3-phosphoglycerate dehydrogenase OS=Nicotiana tabacum OX=4097 GN=LOC107794066 PE=3 SV=1	0	99.649	48	14	63	1	1	598	62.9	7.24	268.3	14	0	56	144	2.57143	0.388889	44.58	79.07	Peak Found	Peak Found	Peak Found	High	High	High
FALSE	High	IsMasterProtein	A0A1S4CJD2	Peptidylprolyl isomerase OS=Nicotiana tabacum OX=4097 GN=LOC107819710 PE=4 SV=1	0	51.549	40	7	24	2	1	149	15.9	8.97	100.53	7	5	56	144	2.57143	0.388889	19.04	48.9	Not Found	Not Found	High	High	Peak Found	Peak Found
FALSE	High	IsMasterProtein	A0A1S3X5S0	LOW QUALITY PROTEIN: nuclear-pore anchor-like OS=Nicotiana tabacum OX=4097 GN=LOC107761488 PE=4 SV=1	0	4.458	1	2	3	2	1	2056	230.9	4.97	6.22	2	0	56.3	143.7	2.5524	0.391788	76.24	69.99	High	Peak Found	Peak Found	High	Peak Found	High
FALSE	High	IsMasterProtein	A0A1S4CRF2	26S proteasome non-ATPase regulatory subunit 4 homolog isoform X1 OS=Nicotiana tabacum OX=4097 GN=LOC107821749 PE=3 SV=1	0	5.965	22	3	4	2	1	400	42.6	4.63	13.07	3	1	56.7	143.3	2.52734	0.395673		21.42	Not Found	Not Found	Not Found	Not Found	Not Found	High
FALSE	High	IsMasterProtein	A0A1S4CGS6	protein ENHANCED DISEASE RESISTANCE 2-like isoform X1 OS=Nicotiana tabacum OX=4097 GN=LOC107818786 PE=4 SV=1	0	25.71	15	5	11	5	1	711	80.2	6.77	44.05	5	0	57	143	2.50877	0.398601	59.5	36.94	High	Peak Found	Not Found	High	High	High
FALSE	High	IsMasterProtein	A0A1S4DAZ7	flagellar attachment zone protein 1-like OS=Nicotiana tabacum OX=4097 GN=LOC107827869 PE=4 SV=1	0	16.939	3	2	5	1	1	1304	147.2	4.73	22.85	2	0	57.2	142.8	2.4965	0.40056	94.94	70.47	Peak Found	Peak Found	Peak Found	Peak Found	Peak Found	High
FALSE	High	IsMasterProtein	A0A1S4CWT6	gamma carbonic anhydrase 1, mitochondrial-like isoform X1 OS=Nicotiana tabacum OX=4097 GN=LOC107823359 PE=4 SV=1	0	64.486	43	8	23	3	1	271	29.4	7.53	98.38	8	3	57.2	142.8	2.4965	0.40056	49	8.96	High	Peak Found	High	High	High	High
FALSE	High	IsMasterProtein	A0A1S4D0P2	Protein CASP OS=Nicotiana tabacum OX=4097 GN=LOC107824673 PE=3 SV=1	0.01	1.426	5	1	2	1	1	685	79.2	5.53	9.75	1	0	57.2	142.8	2.4965	0.40056		42.17	High	Not Found	Not Found	Peak Found	Not Found	High
FALSE	High	IsMasterProtein	A0A1S3Y296	outer envelope pore protein 24B, chloroplastic-like OS=Nicotiana tabacum OX=4097 GN=LOC107771415 PE=4 SV=1	0	29.436	33	5	12	5	1	213	23.7	8.92	43.16	5	0	57.4	142.6	2.48432	0.402525	95.83	73.96	High	Peak Found	Peak Found	Peak Found	High	High
FALSE	High	IsMasterProtein	A0A1S3ZJA2	cinnamoyl-CoA reductase 1-like OS=Nicotiana tabacum OX=4097 GN=LOC107787492 PE=4 SV=1	0	39.464	35	5	12	4	1	323	35.6	6.65	53.1	5	0	57.5	142.5	2.47826	0.403509	83.66	56.2	High	Peak Found	Peak Found	High	High	High
FALSE	High	IsMasterProtein	A0A1S3XQW5	fimbrin-5-like OS=Nicotiana tabacum OX=4097 GN=LOC107767765 PE=4 SV=1	0	26.422	19	6	9	2	1	656	73.4	6.4	39.51	6	3	57.5	142.5	2.47826	0.403509	134.46	27.23	High	Not Found	High	High	Peak Found	High
FALSE	High	IsMasterProtein	A0A1S4BA35	uncharacterized protein At4g28440-like OS=Nicotiana tabacum OX=4097 GN=LOC107806170 PE=4 SV=1	0	7.908	21	2	6	2	1	142	15.8	7.34	19.33	2	0	57.5	142.5	2.47826	0.403509	111.54	95.69	High	Peak Found	High	High	High	High
FALSE	High	IsMasterProtein	A0A1S4A0M8	Coatomer subunit beta OS=Nicotiana tabacum OX=4097 GN=LOC107792487 PE=4 SV=1	0	210.805	54	31	101	1	1	949	105.9	5.74	414.93	31	2	57.7	142.3	2.4662	0.405481	134.58	44.33	Not Found	Not Found	Not Found	Not Found	High	Not Found	Acetyl [K188]
FALSE	High	IsMasterProtein	A0A1S4AZY6	Methenyltetrahydrofolate cyclohydrolase OS=Nicotiana tabacum OX=4097 GN=LOC107803013 PE=3 SV=1	0	19.888	22	3	4	3	1	283	30.8	7.09	16.8	3	0	57.7	142.3	2.4662	0.405481	122.73	86.4	High	Peak Found	Peak Found	Peak Found	Peak Found	High
FALSE	High	IsMasterProtein	A0A077D9R7	L-lactate dehydrogenase OS=Nicotiana tabacum OX=4097 GN=LOC107806030 PE=2 SV=1	0	24.761	23	3	11	3	1	350	37.9	7.02	46.07	3	0	58.1	141.9	2.44234	0.409443	102.47	84.5	High	High	High	High	High	High
FALSE	High	IsMasterProtein	A0A1S4A7P5	14-3-3-like protein A OS=Nicotiana tabacum OX=4097 GN=LOC107794654 PE=3 SV=1	0	88.516	58	14	63	2	1	255	28.7	4.81	239.96	14	0	58.4	141.6	2.42466	0.412429	119.17	55.13	High	Peak Found	High	High	High	High
FALSE	High	IsMasterProtein	A0A075F1U0	Constitutive plastid-lipid associated protein OS=Nicotiana tabacum OX=4097 GN=CHRD PE=2 SV=1	0	8.297	30	3	5	1	1	187	19.9	8.57	16.43	3	2	58.6	141.4	2.41297	0.414427	128.19	60.34	High	Not Found	Not Found	Not Found	Not Found	Not Found
FALSE	High	IsMasterProtein	A0A1S3X919	heterogeneous nuclear ribonucleoprotein H2-like OS=Nicotiana tabacum OX=4097 GN=LOC107762413 PE=4 SV=1	0.002	2.386	8	1	1	1	1	365	41.2	5.14	3.49	1	0	58.7	141.3	2.40716	0.415428			Peak Found	Not Found	Not Found	Not Found	Not Found	High
FALSE	High	IsMasterProtein	A0A1S3YGR9	Malate dehydrogenase OS=Nicotiana tabacum OX=4097 GN=LOC107775935 PE=3 SV=1	0	16.779	18	2	6	1	1	358	37.7	7.94	24.51	2	1	58.7	141.3	2.40716	0.415428	40.12	12.21	Not Found	Not Found	Not Found	Not Found	High	Not Found
FALSE	High	IsMasterProtein	A0A1S4B2Y4	V-type proton ATPase subunit OS=Nicotiana tabacum OX=4097 GN=LOC107803995 PE=3 SV=1	0	69.311	60	11	24	1	1	351	40.7	5.01	90.93	11	9	58.7	141.3	2.40716	0.415428	67.92	39.61	Peak Found	Peak Found	Not Found	High	Peak Found	Peak Found
FALSE	High	IsMasterProtein	A0A1S4BU65	Amylomaltase OS=Nicotiana tabacum OX=4097 GN=LOC107811953 PE=3 SV=1	0	9.563	6	1	2	1	1	625	72.8	5.88	11.49	1	0	58.8	141.2	2.40136	0.416431		82.78	Peak Found	Not Found	Not Found	High	Peak Found	High
FALSE	High	IsMasterProtein	A0A1S3ZMF2	phosphoethanolamine N-methyltransferase-like OS=Nicotiana tabacum OX=4097 GN=LOC107788559 PE=4 SV=1	0	9.12	7	2	2	1	1	499	56.7	5.63	6.01	2	0	58.8	141.2	2.40136	0.416431	88.95	24.59	Peak Found	Not Found	Peak Found	Not Found	Peak Found	High
FALSE	High	IsMasterProtein	A0A1S4DL76	O-glucosyltransferase rumi homolog OS=Nicotiana tabacum OX=4097 GN=LOC107830862 PE=4 SV=1	0	4.866	12	2	3	2	1	465	53.6	8.44	13.65	2	0	58.9	141.1	2.39559	0.417434	46.36	64.84	Peak Found	Peak Found	Peak Found	High	High	High
FALSE	High	IsMasterProtein	A0A1S3Z4X3	MICOS complex subunit MIC60-like OS=Nicotiana tabacum OX=4097 GN=LOC107782960 PE=3 SV=1	0	60.004	16	8	25	5	1	640	70.3	5.14	101.17	8	3	59	141	2.38983	0.41844	9.51	53.6	High	Peak Found	Not Found	Peak Found	High	High
FALSE	High	IsMasterProtein	A0A1S4BML9	Prolyl-tRNA synthetase OS=Nicotiana tabacum OX=4097 GN=LOC107809645 PE=3 SV=1	0	12.904	17	4	5	4	1	517	58.8	7.06	16.97	4	0	59	141	2.38983	0.41844	9.19	96.18	High	Peak Found	Peak Found	High	High	Peak Found
FALSE	High	IsMasterProtein	A0A1S3ZE75	ADP/ATP translocase OS=Nicotiana tabacum OX=4097 GN=LOC107785898 PE=3 SV=1	0	95.593	39	14	46	3	1	379	41.6	9.69	191.46	14	0	59.2	140.8	2.37838	0.420455	36.05	59.33	High	High	High	High	High	High
FALSE	High	IsMasterProtein	A0A077D849	Eukaryotic translation initiation factor 5A OS=Nicotiana tabacum OX=4097 GN=LOC107788104 PE=2 SV=1	0	54.587	47	6	30	2	1	160	17.5	6.2	136.18	6	4	59.3	140.7	2.37268	0.421464	88.45	61.68	Peak Found	Peak Found	Peak Found	High	High	High
FALSE	High	IsMasterProtein	A0A1S4D8A6	Protein disulfide-isomerase OS=Nicotiana tabacum OX=4097 GN=LOC107827045 PE=3 SV=1	0	5.938	9	2	2	2	1	565	62.9	4.77	8.56	2	0	59.5	140.5	2.36134	0.423488	31.16	78.15	Not Found	Peak Found	Peak Found	High	Peak Found	High
FALSE	High	IsMasterProtein	A0A1S4AUN0	Eukaryotic translation initiation factor 5A OS=Nicotiana tabacum OX=4097 GN=LOC107801550 PE=3 SV=1	0	38.336	49	5	20	1	1	160	17.4	5.99	99.98	5	0	59.6	140.4	2.3557	0.424501	122.85	102.02	Peak Found	Peak Found	Peak Found	High	Peak Found	Peak Found
FALSE	High	IsMasterProtein	A0A1S3YK89	nuclear transport factor 2-like isoform X1 OS=Nicotiana tabacum OX=4097 GN=LOC107777066 PE=4 SV=1	0.001	3.441	28	1	1	1	1	122	13.6	6.11	3.79	1	0	59.8	140.2	2.34448	0.426534			Not Found	Not Found	Peak Found	High	Not Found	Not Found
FALSE	High	IsMasterProtein	A0A1S4AHX0	cation/H(+) antiporter 18-like OS=Nicotiana tabacum OX=4097 GN=LOC107797872 PE=4 SV=1	0	10.802	6	2	4	2	1	802	87	8.05	13.23	2	0	59.9	140.1	2.3389	0.427552	76.27	45.2	Peak Found	Peak Found	Peak Found	Peak Found	High	High
FALSE	High	IsMasterProtein	A0A1S3Z2W1	vesicle-associated protein 2-1-like OS=Nicotiana tabacum OX=4097 GN=LOC107782406 PE=4 SV=1	0.001	3.411	11	2	4	2	1	213	24.2	8.25	14.99	2	0	59.9	140.1	2.3389	0.427552		10.23	High	Not Found	Peak Found	Not Found	High	Peak Found
FALSE	High	IsMasterProtein	A0A1S4A9D1	40S ribosomal protein S17-like OS=Nicotiana tabacum OX=4097 GN=LOC107795182 PE=3 SV=1	0	13.626	27	2	5	1	1	144	16.2	9.91	22.31	2	0	60.1	139.9	2.32779	0.429593	21.62	58.28	High	Peak Found	Not Found	High	Peak Found	High
FALSE	High	IsMasterProtein	Q5M9V8	Mitochondrial protein YMF19 OS=Nicotiana tabacum OX=4097 GN=orfB PE=3 SV=2	0	14.677	47	4	10	4	1	156	18	8.69	38.25	4	0	60.3	139.7	2.31675	0.431639	105.57	26.46	Peak Found	High	Peak Found	High	High	High
FALSE	High	IsMasterProtein	A0A1S4ARM1	actin-101-like OS=Nicotiana tabacum OX=4097 GN=LOC107800553 PE=3 SV=1	0	98.949	48	12	55	3	1	377	41.6	5.49	206.03	12	0	60.4	139.6	2.31126	0.432665	45.48	75.28	High	High	High	Peak Found	High	High
FALSE	High	IsMasterProtein	A0A1S4AY99	GDSL esterase/lipase At5g62930 OS=Nicotiana tabacum OX=4097 GN=LOC107802525 PE=3 SV=1	0	6.203	9	1	3	1	1	244	27.3	6.73	5.62	1	0	60.5	139.5	2.30579	0.433692	71.75	32.21	High	Peak Found	Peak Found	High	Peak Found	High
FALSE	High	IsMasterProtein	A0A1S4CR04	cellulose synthase-like protein D1 OS=Nicotiana tabacum OX=4097 GN=LOC107821582 PE=4 SV=1	0	9.944	8	3	4	3	1	1040	116.9	7.66	13.01	3	0	60.7	139.3	2.29489	0.43575	5	37.17	Peak Found	Peak Found	Not Found	High	High	High
FALSE	High	IsMasterProtein	A0A1S4BRR2	Glyceraldehyde-3-phosphate dehydrogenase OS=Nicotiana tabacum OX=4097 GN=LOC107811129 PE=3 SV=1	0	311.024	74	31	216	3	1	337	36.4	8.18	920.78	31	0	60.8	139.2	2.28947	0.436782	40.81	27.49	High	High	High	High	High	High
FALSE	High	IsMasterProtein	A0A1S3ZAC5	villin-3-like OS=Nicotiana tabacum OX=4097 GN=LOC107784667 PE=4 SV=1	0	43.696	17	10	20	2	1	950	104.1	5.94	67.48	10	7	60.8	139.2	2.28947	0.436782	84.07	58.08	Peak Found	Not Found	Peak Found	High	High	High
FALSE	High	IsMasterProtein	A0A1S4CVC5	zinc finger CCCH domain-containing protein 34-like OS=Nicotiana tabacum OX=4097 GN=LOC107822997 PE=4 SV=1	0.001	3.846	2	1	1	1	1	535	60.4	6.16	1.81	1	0	60.9	139.1	2.28407	0.437815	28.53		Peak Found	Peak Found	Not Found	Not Found	Not Found	High
FALSE	High	IsMasterProtein	A0A1S3ZKR1	ADP-ribosylation factor GTPase-activating protein AGD3-like isoform X1 OS=Nicotiana tabacum OX=4097 GN=LOC107787736 PE=4 SV=1	0.001	3.905	2	1	1	1	1	799	90.2	8.24	3.51	1	0	61	139	2.27869	0.438849			Not Found	Not Found	Peak Found	Not Found	Not Found	High
FALSE	High	IsMasterProtein	A0A1S3X2P3	synaptotagmin-1-like OS=Nicotiana tabacum OX=4097 GN=LOC107760604 PE=3 SV=1	0	42.125	27	7	22	2	1	539	61.4	6.71	91.28	7	0	61	139	2.27869	0.438849	64.1	66.24	Peak Found	High	Peak Found	High	High	High
FALSE	High	IsMasterProtein	A0A1S4BY21	fasciclin-like arabinogalactan protein 3 OS=Nicotiana tabacum OX=4097 GN=LOC107813102 PE=3 SV=1	0	17.267	14	2	9	2	1	273	28.7	4.98	39.38	2	0	61.1	138.9	2.27332	0.439885	99.9	18.22	High	Peak Found	High	High	High	High
FALSE	High	IsMasterProtein	A0A1S4AW51	S-adenosylmethionine synthase OS=Nicotiana tabacum OX=4097 GN=LOC107801863 PE=3 SV=1	0	288.139	73	23	177	3	1	390	42.6	6.54	667.54	23	5	61.7	138.3	2.24149	0.446132	13.3	50.58	High	High	High	High	High	High	Acetyl [K18; K114]; Acetyl [N-Term]
FALSE	High	IsMasterProtein	A0A1S4DRM1	protein transport protein Sec24-like At3g07100 OS=Nicotiana tabacum OX=4097 GN=LOC107832726 PE=3 SV=1	0	6.474	4	2	3	2	1	1049	115.4	8.16	12.14	2	0	61.8	138.2	2.23625	0.447178	53.8	19.18	Peak Found	Not Found	High	High	Not Found	High
FALSE	High	IsMasterProtein	A0A1S4DMD3	sorting and assembly machinery component 50 homolog B-like OS=Nicotiana tabacum OX=4097 GN=LOC107831129 PE=4 SV=1	0	15.482	14	4	5	2	1	528	58.4	5.25	15.63	4	1	62	138	2.22581	0.449275	38.34	46.28	Peak Found	Peak Found	Not Found	Peak Found	High	High
FALSE	High	IsMasterProtein	Q75ZD6	14-3-3 h-1 protein OS=Nicotiana tabacum OX=4097 GN=14-3-3 h-1 PE=2 SV=1	0	125.937	74	18	100	5	1	258	29	4.78	394.43	18	13	62.5	137.5	2.2	0.454545	120.85	43.93	High	High	High	High	High	High
FALSE	High	IsMasterProtein	A0A1S3XS35	uncharacterized protein LOC107768168 OS=Nicotiana tabacum OX=4097 GN=LOC107768168 PE=4 SV=1	0.001	2.751	35	1	3	1	1	86	10	9.57	11.97	1	0	62.5	137.5	2.2	0.454545		17.13	Peak Found	Not Found	Not Found	High	High	High
FALSE	High	IsMasterProtein	A0A1S3YCI3	Flotillin-like OS=Nicotiana tabacum OX=4097 GN=LOC107774721 PE=3 SV=1	0	17.117	8	3	4	3	1	479	53.1	6.92	17.75	3	0	62.7	137.3	2.18979	0.456664	86.59	87.04	Peak Found	Peak Found	Not Found	Not Found	High	High
FALSE	High	IsMasterProtein	A0A1S3YL99	UDP-glycosyltransferase TURAN-like OS=Nicotiana tabacum OX=4097 GN=LOC107777499 PE=4 SV=1	0	7.173	8	2	4	2	1	482	54.3	7.69	14.91	2	0	62.7	137.3	2.18979	0.456664	121.55	66.75	High	Peak Found	Peak Found	High	Peak Found	High
FALSE	High	IsMasterProtein	A0A1S4AD64	3-isopropylmalate dehydratase OS=Nicotiana tabacum OX=4097 GN=LOC107796306 PE=4 SV=1	0	7.74	7	2	3	2	1	497	54.3	7.9	9.61	2	0	62.8	137.2	2.18471	0.457726		17.21	Not Found	Not Found	High	High	Not Found	High
FALSE	Medium	IsMasterProtein	A0A1S3ZXS4	Pectate lyase OS=Nicotiana tabacum OX=4097 GN=LOC107791573 PE=3 SV=1	0.014	1.269	3	1	1	1	1	397	44.2	7.87	1.84	1	0	62.9	137.1	2.17965	0.458789		57.14	Peak Found	Not Found	Not Found	Peak Found	Not Found	High
FALSE	High	IsMasterProtein	A0A1S3Y633	vicilin-like seed storage protein At2g28490 OS=Nicotiana tabacum OX=4097 GN=LOC107772665 PE=4 SV=1	0	18.996	27	4	13	4	1	190	21.3	9.11	47.22	4	0	63	137	2.1746	0.459854	62.78	97.03	High	High	High	High	High	High
FALSE	High	IsMasterProtein	A0A1S4AKB2	eIF-2-alpha kinase activator GCN1 isoform X1 OS=Nicotiana tabacum OX=4097 GN=LOC107798395 PE=3 SV=1	0	72.001	12	14	24	12	1	2644	288.1	7.31	94.06	14	2	63.1	136.9	2.16957	0.46092	80.58	82.04	High	Peak Found	Peak Found	High	High	High
FALSE	High	IsMasterProtein	A0A1S4BZZ6	Squalene synthase OS=Nicotiana tabacum OX=4097 GN=LOC107813695 PE=3 SV=1	0	8.698	10	2	2	1	1	411	47.1	8.4	6.52	2	0	63.1	136.9	2.16957	0.46092		12.47	Peak Found	Not Found	Not Found	Not Found	Peak Found	High
FALSE	High	IsMasterProtein	A0A1S4AP74	V-type proton ATPase subunit a OS=Nicotiana tabacum OX=4097 GN=LOC107799704 PE=3 SV=1	0	56.133	15	8	27	2	1	819	92.6	6.11	115.56	8	6	63.1	136.9	2.16957	0.46092	65.99	53.98	High	Peak Found	Not Found	High	Peak Found	High
FALSE	High	IsMasterProtein	A0A1S4B834	ABC transporter F family member 3-like OS=Nicotiana tabacum OX=4097 GN=LOC107805430 PE=4 SV=1	0	23.144	12	3	8	3	1	717	80.3	5.92	45.59	3	0	63.5	136.5	2.14961	0.465201	80.56	23.72	High	High	Peak Found	High	High	High
FALSE	High	IsMasterProtein	A0A1S3ZT51	actin-like OS=Nicotiana tabacum OX=4097 GN=LOC107790199 PE=3 SV=1	0	174.589	64	18	83	1	1	377	41.7	5.58	339.67	18	2	63.6	136.4	2.14465	0.466276	129.27	65.96	High	Peak Found	Peak Found	High	Peak Found	Peak Found
FALSE	High	IsMasterProtein	A0A1S3YZB0	cystathionine beta-lyase, chloroplastic-like isoform X1 OS=Nicotiana tabacum OX=4097 GN=LOC107781475 PE=3 SV=1	0	14.831	11	3	7	2	1	475	51.7	6.74	26.54	3	0	63.6	136.4	2.14465	0.466276	110.02	43.89	High	Peak Found	High	High	Not Found	High
FALSE	High	IsMasterProtein	A0A1S4D049	protein decapping 5-like isoform X1 OS=Nicotiana tabacum OX=4097 GN=LOC107824532 PE=4 SV=1	0.007	1.646	2	1	1	1	1	645	68.7	8.91	2.33	1	0	63.6	136.4	2.14465	0.466276			Peak Found	Not Found	Not Found	Not Found	Not Found	High
FALSE	High	IsMasterProtein	A0A1S3X8H2	uncharacterized protein LOC107762466 OS=Nicotiana tabacum OX=4097 GN=LOC107762466 PE=3 SV=1	0	39.999	17	7	19	4	1	640	70.5	5.15	72.27	7	0	63.7	136.3	2.13972	0.467351		81.86	Peak Found	Not Found	Not Found	Peak Found	High	High
FALSE	High	IsMasterProtein	A0A1S3YIS7	ATP-dependent zinc metalloprotease FTSH 4, mitochondrial-like isoform X1 OS=Nicotiana tabacum OX=4097 GN=LOC107776755 PE=3 SV=1	0	30.664	14	5	8	3	1	720	77.4	8.75	36.94	5	2	64	136	2.125	0.470588	83.96	108.06	High	Peak Found	Not Found	Not Found	High	High
FALSE	High	IsMasterProtein	A0A1S4CI85	Transmembrane 9 superfamily member OS=Nicotiana tabacum OX=4097 GN=LOC107819134 PE=3 SV=1	0	24.924	15	6	14	2	1	593	67.9	7.25	53.94	6	3	64	136	2.125	0.470588	18.09	10.74	Peak Found	Peak Found	High	High	High	High
FALSE	High	IsMasterProtein	A0A1S3X8Z6	heat shock cognate 70 kDa protein 2-like OS=Nicotiana tabacum OX=4097 GN=LOC107762521 PE=3 SV=1	0	142.499	47	20	101	3	1	648	71	5.22	397.95	20	0	64.1	135.9	2.12012	0.47167	112.89	44.27	Peak Found	Peak Found	High	High	High	High
FALSE	High	IsMasterProtein	A0A1S4A5G2	uncharacterized protein LOC107793906 OS=Nicotiana tabacum OX=4097 GN=LOC107793906 PE=4 SV=1	0	11.318	14	2	4	2	1	317	34.3	5.17	19.85	2	0	64.1	135.9	2.12012	0.47167	106.13	52.04	High	High	High	Peak Found	Peak Found	High
FALSE	High	IsMasterProtein	A0A1S3ZCV8	V-type proton ATPase subunit a OS=Nicotiana tabacum OX=4097 GN=LOC107785482 PE=3 SV=1	0	17.864	14	3	5	1	1	516	58.8	5.99	19.77	3	0	64.1	135.9	2.12012	0.47167		38.13	Not Found	Not Found	Peak Found	High	Not Found	High
FALSE	High	IsMasterProtein	A0A1S4AJ88	DUF21 domain-containing protein At4g14240-like isoform X1 OS=Nicotiana tabacum OX=4097 GN=LOC107798312 PE=4 SV=1	0	22.295	12	4	11	1	1	509	55.2	6.28	39.76	4	3	64.3	135.7	2.11042	0.473839	88.94	71.15	Not Found	Not Found	Not Found	Peak Found	High	High
FALSE	High	IsMasterProtein	A0A1S3YX82	glutaredoxin-C4-like OS=Nicotiana tabacum OX=4097 GN=LOC107780843 PE=3 SV=1	0	20.575	32	3	13	3	1	145	15.8	7.27	44.22	3	0	64.4	135.6	2.10559	0.474926	46.83	57.94	High	High	High	High	High	High
FALSE	High	IsMasterProtein	A0A1S3X3Y2	probable calcium-binding protein CML13 OS=Nicotiana tabacum OX=4097 GN=LOC107760961 PE=4 SV=1	0	19.019	30	3	9	1	1	147	16.6	5.05	33.24	3	0	64.4	135.6	2.10559	0.474926	26.29	57.26	High	Peak Found	Not Found	High	Peak Found	High
FALSE	High	IsMasterProtein	A0A1S4BJ80	Prohibitin OS=Nicotiana tabacum OX=4097 GN=LOC107808848 PE=3 SV=1	0	57.2	43	5	27	1	1	278	30.5	8.82	110.75	5	0	65.2	134.8	2.06748	0.48368	32.77	61.67	High	High	Peak Found	High	High	High
FALSE	High	IsMasterProtein	A0A1S4CQH8	Ubiquinone biosynthesis monooxygenase COQ6, mitochondrial OS=Nicotiana tabacum OX=4097 GN=LOC107821407 PE=3 SV=1	0.002	2.17	5	1	1	1	1	506	55.3	7.9	3.78	1	0	65.2	134.8	2.06748	0.48368			High	Not Found	Not Found	Peak Found	Not Found	Not Found
FALSE	High	IsMasterProtein	A0A1S4DMB8	Exocyst complex component SEC5 OS=Nicotiana tabacum OX=4097 GN=LOC107831318 PE=3 SV=1	0	16.765	8	3	3	3	1	1078	121.2	5.59	13.96	3	0	65.3	134.7	2.06279	0.484781	19.65	43.5	High	Peak Found	Not Found	Not Found	Peak Found	High
FALSE	High	IsMasterProtein	A0A1S4AN51	Proteasome subunit alpha type OS=Nicotiana tabacum OX=4097 GN=LOC107799456 PE=3 SV=1	0	36.443	33	5	19	1	1	237	26.1	4.77	70.02	5	0	65.3	134.7	2.06279	0.484781			Not Found	Not Found	Peak Found	High	Not Found	Not Found
FALSE	High	IsMasterProtein	A0A1S3Z7A6	cellulose synthase-like protein D4 OS=Nicotiana tabacum OX=4097 GN=LOC107783786 PE=4 SV=1	0	42.701	19	8	24	2	1	1124	125	6.89	106.58	8	5	65.4	134.6	2.0581	0.485884	27.68	47.01	High	High	Peak Found	High	High	High
FALSE	High	IsMasterProtein	A0A1S4AIQ0	L-ascorbate oxidase homolog OS=Nicotiana tabacum OX=4097 GN=LOC107798131 PE=3 SV=1	0	42.829	28	8	25	2	1	557	62.4	8.91	110.92	8	0	65.4	134.6	2.0581	0.485884	65.65	58.56	High	Not Found	High	High	High	High
FALSE	High	IsMasterProtein	A0A1S4D4B2	universal stress protein A-like protein OS=Nicotiana tabacum OX=4097 GN=LOC107825781 PE=4 SV=1	0	11.438	24	2	4	2	1	161	17.5	7.75	15.32	2	0	65.8	134.2	2.03951	0.490313	10.93	19.18	High	Peak Found	Not Found	High	High	High
FALSE	High	IsMasterProtein	A0A1S4C2C6	UDP-glucuronate 4-epimerase 3-like OS=Nicotiana tabacum OX=4097 GN=LOC107814400 PE=4 SV=1	0	29.87	15	4	10	3	1	434	48.1	9.79	36.99	4	1	65.9	134.1	2.0349	0.491424	12.15	71.69	High	High	Not Found	High	High	High
FALSE	High	IsMasterProtein	A0A1S3XDI7	Phospholipase D OS=Nicotiana tabacum OX=4097 GN=LOC107763913 PE=3 SV=1	0	52.276	28	12	18	6	1	857	96.2	6.48	62.36	12	5	66	134	2.0303	0.492537	36.39	37.63	Peak Found	Peak Found	Peak Found	High	High	High
FALSE	Medium	IsMasterProtein	A0A076FQ17	Protein pelota homolog OS=Nicotiana tabacum OX=4097 GN=PELOTA PE=2 SV=1	0.011	1.384	9	1	4	1	1	378	42.2	8.32	8.39	1	0	66	134	2.0303	0.492537	33.45	103.61	Peak Found	High	Peak Found	Peak Found	High	High	Acetyl [K154]; Phospho [S155; T159]
FALSE	High	IsMasterProtein	A0A1S4BYL3	calmodulin-7-like isoform X2 OS=Nicotiana tabacum OX=4097 GN=LOC107813260 PE=4 SV=1	0	24.357	42	4	11	4	1	180	20.6	4.74	52.17	4	0	66.1	133.9	2.02572	0.493652	107.44	27.27	High	High	High	High	High	High
FALSE	High	IsMasterProtein	A0A1S4BZ15	Conserved oligomeric Golgi complex subunit 1 OS=Nicotiana tabacum OX=4097 GN=LOC107813391 PE=3 SV=1	0	20.923	8	4	10	1	1	1065	118.6	6.29	40.15	4	3	66.1	133.9	2.02572	0.493652	81.28	81.02	High	Not Found	High	Not Found	High	High
FALSE	High	IsMasterProtein	A0A1S4BTZ6	NADH dehydrogenase [ubiquinone] 1 alpha subcomplex subunit 9, mitochondrial OS=Nicotiana tabacum OX=4097 GN=LOC107811871 PE=4 SV=1	0	65.148	29	6	39	6	1	397	43.5	8.88	165.52	6	0	66.2	133.8	2.02115	0.494768	48.55	10.01	High	High	High	High	High	High	Acetyl [K323]
FALSE	High	IsMasterProtein	A0A1S4D1W7	altered inheritance of mitochondria protein 32-like OS=Nicotiana tabacum OX=4097 GN=LOC107825067 PE=4 SV=1	0	11.341	13	2	7	2	1	394	43.8	5.99	35.68	2	0	66.3	133.7	2.01659	0.495886	76.96	29.43	High	Peak Found	High	High	High	High
FALSE	High	IsMasterProtein	A0A1S3YTM1	uncharacterized protein LOC107779609 OS=Nicotiana tabacum OX=4097 GN=LOC107779609 PE=4 SV=1	0	5.349	4	1	5	1	1	430	48	5.3	15.61	1	0	66.3	133.7	2.01659	0.495886	73.09	63.29	High	High	Peak Found	High	High	High
FALSE	High	IsMasterProtein	A0A1S4BF68	V-type proton ATPase subunit G OS=Nicotiana tabacum OX=4097 GN=LOC107807571 PE=3 SV=1	0	45.053	58	4	25	4	1	110	12.4	5.97	128.8	4	0	66.6	133.4	2.003	0.49925	90.05	47.49	High	High	Peak Found	High	High	High
FALSE	High	IsMasterProtein	A0A1S4AJI1	probable Xaa-Pro aminopeptidase P OS=Nicotiana tabacum OX=4097 GN=LOC107798126 PE=3 SV=1	0	23.878	17	6	12	1	1	656	72.8	6.19	45.37	6	0	66.9	133.1	1.98954	0.50263			Peak Found	Not Found	Not Found	High	Not Found	Not Found
FALSE	High	IsMasterProtein	A0A1S4C5Q2	Clathrin light chain OS=Nicotiana tabacum OX=4097 GN=LOC107815373 PE=3 SV=1	0.003	2.018	2	1	1	1	1	323	35.7	5.33	0	1	0	67.3	132.7	1.97177	0.507159	58.8	68.36	Peak Found	Peak Found	Peak Found	Peak Found	Peak Found	High
FALSE	High	IsMasterProtein	A0A1S4CVR8	Eukaryotic translation initiation factor 5A OS=Nicotiana tabacum OX=4097 GN=LOC107823125 PE=3 SV=1	0	43.053	45	5	24	1	1	159	17.4	6.14	110.29	5	0	67.4	132.6	1.96736	0.508296		56.23	Peak Found	Not Found	Not Found	High	High	Not Found
FALSE	High	IsMasterProtein	A0A1S4D172	protein FAM63B-like OS=Nicotiana tabacum OX=4097 GN=LOC107824775 PE=4 SV=1	0	4.185	2	1	1	1	1	690	75.2	4.48	2.67	1	0	67.4	132.6	1.96736	0.508296	108.66	32.63	Peak Found	Not Found	Peak Found	Peak Found	Not Found	High
FALSE	High	IsMasterProtein	A0A1S3ZQG5	rho GTPase-activating protein REN1-like isoform X1 OS=Nicotiana tabacum OX=4097 GN=LOC107789234 PE=4 SV=1	0	33.675	16	8	12	3	1	917	100.9	5.39	48.13	8	5	67.4	132.6	1.96736	0.508296	82.86	48.19	High	Not Found	Not Found	High	High	High
FALSE	High	IsMasterProtein	A0A1S3X5A3	Vacuolar proton pump subunit B OS=Nicotiana tabacum OX=4097 GN=LOC107761463 PE=3 SV=1	0	149.334	50	18	80	1	1	488	54.1	5.14	313.16	18	0	67.5	132.5	1.96296	0.509434	3.48	82.01	Peak Found	High	Not Found	Peak Found	High	High
FALSE	High	IsMasterProtein	A0A1S3YMB4	cytochrome c OS=Nicotiana tabacum OX=4097 GN=LOC107777542 PE=3 SV=1	0	4.388	17	2	2	2	1	112	12.2	9.16	4.44	2	0	67.6	132.4	1.95858	0.510574	72.88	72.02	Peak Found	Peak Found	Peak Found	High	Peak Found	Peak Found
FALSE	High	IsMasterProtein	A0A1S4A884	elicitor-responsive protein 3-like OS=Nicotiana tabacum OX=4097 GN=LOC107794829 PE=4 SV=1	0	96.996	73	6	68	1	1	134	15.3	4.17	315.89	6	7	67.6	132.4	1.95858	0.510574	114.18	44.87	High	High	Peak Found	High	Not Found	High
FALSE	High	IsMasterProtein	Q40545	Pyruvate kinase isozyme A, chloroplastic OS=Nicotiana tabacum OX=4097 PE=2 SV=1	0	43.916	24	8	20	4	1	593	65.2	5.39	84.67	8	3	67.6	132.4	1.95858	0.510574	24.23	57.95	High	High	Peak Found	High	High	High
FALSE	High	IsMasterProtein	A0A1S4D3A2	Transmembrane protein 18 OS=Nicotiana tabacum OX=4097 GN=LOC107825511 PE=3 SV=1	0	6.418	13	1	3	1	1	163	18.8	8.88	11.77	1	0	67.7	132.3	1.95421	0.511716		43.9	Not Found	Peak Found	Not Found	High	High	High	Acetyl [N-Term]
FALSE	High	IsMasterProtein	A0A1S4B9B3	FRIGIDA-like protein OS=Nicotiana tabacum OX=4097 GN=LOC107805920 PE=3 SV=1	0	24.83	21	5	5	5	1	615	67.8	5.64	20.7	5	0	67.8	132.2	1.94985	0.512859	24.55		High	Peak Found	Peak Found	Not Found	Not Found	High
FALSE	High	IsMasterProtein	A0A1S3XZ22	ATP-dependent Clp protease proteolytic subunit OS=Nicotiana tabacum OX=4097 GN=LOC107770396 PE=3 SV=1	0.002	2.434	11	1	1	1	1	237	26.4	8.41	4.22	1	0	67.9	132.1	1.94551	0.514005		7.25	Not Found	Peak Found	Not Found	Peak Found	Not Found	High
FALSE	High	IsMasterProtein	A0A1S4DPU1	Transmembrane 9 superfamily member OS=Nicotiana tabacum OX=4097 GN=LOC107832151 PE=3 SV=1	0	28.355	15	6	15	2	1	593	67.7	7.43	54.53	6	0	67.9	132.1	1.94551	0.514005	16.79	20.5	Peak Found	High	Peak Found	High	High	High
FALSE	High	IsMasterProtein	Q5DKV0	Adenosine kinase OS=Nicotiana tabacum OX=4097 GN=LOC107806529 PE=2 SV=1	0	82.911	74	12	45	5	1	340	37.4	5.27	185.5	12	0	68	132	1.94118	0.515152	74.06	83.11	High	High	Peak Found	High	High	High	Acetyl [N-Term]
FALSE	High	IsMasterProtein	A0A1S3XYG0	kelch repeat-containing protein At3g27220-like OS=Nicotiana tabacum OX=4097 GN=LOC107770173 PE=4 SV=1	0	9.442	11	2	3	2	1	426	47.9	9.28	11.73	2	0	68	132	1.94118	0.515152	94.14	45.34	Not Found	Peak Found	High	Peak Found	Peak Found	High
FALSE	High	IsMasterProtein	A0A1S4A283	protein C2-DOMAIN ABA-RELATED 4-like OS=Nicotiana tabacum OX=4097 GN=LOC107792952 PE=3 SV=1	0	5.211	18	3	3	3	1	188	21	7.74	7.36	3	0	68.2	131.8	1.93255	0.517451	31.71	31.17	Peak Found	Peak Found	High	Peak Found	High	High
FALSE	High	IsMasterProtein	A0A1S4AGK6	Transmembrane 9 superfamily member OS=Nicotiana tabacum OX=4097 GN=LOC107797386 PE=3 SV=1	0	45.292	22	9	19	8	1	659	74.6	6.54	81.54	9	0	68.2	131.8	1.93255	0.517451	16.3	18.08	Peak Found	High	High	High	High	High
FALSE	High	IsMasterProtein	A0A1S4CW45	ATP-dependent 6-phosphofructokinase 3-like OS=Nicotiana tabacum OX=4097 GN=LOC107823142 PE=4 SV=1	0	34.413	29	4	12	1	1	366	40.3	5.88	52.11	4	0	68.3	131.7	1.92826	0.518603	34.56	95.69	Peak Found	Peak Found	Peak Found	High	Peak Found	High
FALSE	High	IsMasterProtein	A0A1S4APM3	calcium uptake protein 1, mitochondrial-like OS=Nicotiana tabacum OX=4097 GN=LOC107800003 PE=4 SV=1	0	4.964	4	1	1	1	1	470	53.1	6.35	3.74	1	0	68.3	131.7	1.92826	0.518603	82.68	15.56	Peak Found	Peak Found	High	Peak Found	Peak Found	Peak Found
FALSE	High	IsMasterProtein	A0A1S3YUI4	uncharacterized protein LOC107779698 OS=Nicotiana tabacum OX=4097 GN=LOC107779698 PE=3 SV=1	0	4.257	9	2	2	2	1	338	37.1	5.92	6.41	2	0	68.3	131.7	1.92826	0.518603	80.58	87.49	Not Found	Peak Found	High	Peak Found	Peak Found	High
FALSE	High	IsMasterProtein	A0A1S4CSZ5	gamma carbonic anhydrase 2, mitochondrial-like OS=Nicotiana tabacum OX=4097 GN=LOC107822138 PE=4 SV=1	0	57.571	48	9	27	3	1	273	29.5	7.01	108.42	9	0	68.4	131.6	1.92398	0.519757	96.4	9.17	High	Peak Found	Peak Found	High	High	High
FALSE	High	IsMasterProtein	A0A1S3WY23	60S ribosomal protein L21-2 OS=Nicotiana tabacum OX=4097 GN=LOC107759160 PE=3 SV=1	0	33.012	21	2	15	2	1	164	18.7	10.58	73.9	2	0	68.6	131.4	1.91545	0.52207	118.45	40.19	High	High	Peak Found	High	High	High
FALSE	High	IsMasterProtein	A0A1S4CGB8	Pyruvate kinase OS=Nicotiana tabacum OX=4097 GN=LOC107818508 PE=3 SV=1	0	19.896	16	3	8	3	1	510	55.1	7.34	35.58	3	0	68.6	131.4	1.91545	0.52207	90.07	70.84	High	Peak Found	Peak Found	High	High	High
FALSE	High	IsMasterProtein	A0A1S3YL98	glutathione S-transferase DHAR2-like OS=Nicotiana tabacum OX=4097 GN=LOC107777254 PE=3 SV=1	0.007	1.716	16	1	1	1	1	212	23.6	7.09	3.9	1	0	68.8	131.2	1.90698	0.52439		16.59	Peak Found	Not Found	Not Found	High	Not Found	Peak Found
FALSE	High	IsMasterProtein	A0A1S4CP80	mitochondrial outer membrane import complex protein METAXIN-like OS=Nicotiana tabacum OX=4097 GN=LOC107821002 PE=4 SV=1	0	14.407	18	3	7	2	1	321	36.3	5.52	30.07	3	1	68.8	131.2	1.90698	0.52439	30.36	78.38	Peak Found	Peak Found	Not Found	Peak Found	High	High
FALSE	High	IsMasterProtein	A0A1S3YQH8	chaperone protein dnaJ 13-like isoform X1 OS=Nicotiana tabacum OX=4097 GN=LOC107778537 PE=4 SV=1	0	14.469	11	2	4	1	1	540	59.9	9.16	18.95	2	0	69.3	130.7	1.886	0.530222		42.58	High	Not Found	Not Found	Not Found	High	High
FALSE	High	IsMasterProtein	A0A1S4D389	Ubiquitinyl hydrolase 1 OS=Nicotiana tabacum OX=4097 GN=LOC107825543 PE=3 SV=1	0	24.753	10	5	12	1	1	1122	131.4	5.64	46.26	5	1	69.4	130.6	1.88184	0.531394	36.85	81.47	Not Found	Not Found	Peak Found	High	Not Found	High
FALSE	High	IsMasterProtein	A0A1S3WZA6	ADP/ATP translocase OS=Nicotiana tabacum OX=4097 GN=LOC107759519 PE=3 SV=1	0	107.787	36	14	46	3	1	409	45.1	9.7	197.42	14	12	69.6	130.4	1.87356	0.533742	33.02	51.99	High	High	Peak Found	High	High	High
FALSE	High	IsMasterProtein	A0A1S4BNT4	ATP synthase subunit beta OS=Nicotiana tabacum OX=4097 GN=LOC107810265 PE=3 SV=1	0	335.596	68	25	208	2	1	553	59.5	6.55	885.89	25	0	69.6	130.4	1.87356	0.533742	92.69	55.06	High	Peak Found	High	High	High	High
FALSE	High	IsMasterProtein	A0A1S4C5Z2	probable serine/threonine protein kinase IRE OS=Nicotiana tabacum OX=4097 GN=LOC107815535 PE=4 SV=1	0	5.946	2	1	2	1	1	1168	130.6	5.6	7.53	1	0	69.7	130.3	1.86944	0.534919	1.04	52.52	Peak Found	Peak Found	Not Found	High	Peak Found	High
FALSE	High	IsMasterProtein	A0A1S3YDP1	Protein phosphatase methylesterase 1 OS=Nicotiana tabacum OX=4097 GN=LOC107774961 PE=3 SV=1	0	21.067	15	2	6	2	1	318	35.2	6.8	28.28	2	0	69.7	130.3	1.86944	0.534919	14.57	76.15	High	Peak Found	Not Found	High	Peak Found	High
FALSE	High	IsMasterProtein	A0A1S3YD06	Methylthioribose-1-phosphate isomerase OS=Nicotiana tabacum OX=4097 GN=LOC107774973 PE=3 SV=1	0	8.027	17	2	3	2	1	374	39.5	5.26	14.77	2	0	70.2	129.8	1.849	0.540832			High	Not Found	Not Found	Not Found	Not Found	High
FALSE	High	IsMasterProtein	A0A1S4D2N8	Serine/threonine-protein phosphatase OS=Nicotiana tabacum OX=4097 GN=LOC107825219 PE=3 SV=1	0	11.846	18	2	5	2	1	275	31.1	6.55	26.81	2	0	70.2	129.8	1.849	0.540832	84.63	25.73	High	Peak Found	Not Found	Peak Found	High	High
FALSE	High	IsMasterProtein	A0A1S3Y4C0	Asparagine--tRNA ligase OS=Nicotiana tabacum OX=4097 GN=LOC107772035 PE=3 SV=1	0	32.755	19	4	9	3	1	582	64.9	6.62	43.16	4	0	70.3	129.7	1.84495	0.54202	106.24	95.05	Peak Found	Peak Found	High	High	High	High
FALSE	High	IsMasterProtein	A0A1S3ZVV1	Calcium uniporter protein OS=Nicotiana tabacum OX=4097 GN=LOC107791078 PE=3 SV=1	0	4.543	4	1	3	1	1	294	33.7	9.39	9.63	1	0	70.5	129.5	1.83688	0.544402	82.36	86.36	High	Peak Found	Peak Found	Peak Found	High	High
FALSE	High	IsMasterProtein	A0A1S4DEU7	BAG family molecular chaperone regulator 7-like OS=Nicotiana tabacum OX=4097 GN=LOC107828980 PE=4 SV=1	0	9.375	17	3	4	3	1	410	46.9	9.29	15.59	3	0	70.6	129.4	1.83286	0.545595	37.68	116.08	Peak Found	Not Found	Peak Found	Not Found	Peak Found	High
FALSE	High	IsMasterProtein	A0A1S4AJR0	uncharacterized protein LOC107798202 OS=Nicotiana tabacum OX=4097 GN=LOC107798202 PE=4 SV=1	0.001	3.224	2	1	1	1	1	1082	121.3	5.19	3.99	1	0	70.6	129.4	1.83286	0.545595		84.58	Peak Found	Not Found	Not Found	Not Found	Peak Found	High
FALSE	High	IsMasterProtein	A0A1S3XHC5	26S protease regulatory subunit S10B homolog B-like OS=Nicotiana tabacum OX=4097 GN=LOC107765194 PE=3 SV=1	0	25.6	25	5	14	1	1	398	44.6	8.19	50.57	5	0	70.7	129.3	1.82885	0.54679	83.1	20.04	High	Peak Found	Peak Found	Not Found	High	High
FALSE	High	IsMasterProtein	A0A1S3XYX0	tubulin-folding cofactor D-like OS=Nicotiana tabacum OX=4097 GN=LOC107770150 PE=4 SV=1	0	7.829	5	3	4	2	1	1294	143.8	5.97	14.63	3	1	70.9	129.1	1.82087	0.549187		34.42	High	Not Found	Not Found	Peak Found	High	High
FALSE	High	IsMasterProtein	A0A1S4BHY2	ADP/ATP translocase OS=Nicotiana tabacum OX=4097 GN=LOC107808442 PE=3 SV=1	0	35.972	21	7	20	2	1	392	43	9.73	70.1	7	0	71.2	128.8	1.80899	0.552795	75	35.47	High	Peak Found	High	Peak Found	High	High
FALSE	High	IsMasterProtein	A0A1S4AW66	Exocyst complex component Sec6 OS=Nicotiana tabacum OX=4097 GN=LOC107801946 PE=3 SV=1	0	30.417	18	6	8	6	1	749	85.5	4.91	36.56	6	0	71.2	128.8	1.80899	0.552795	60.17	53.7	High	Peak Found	Peak Found	High	High	High
FALSE	High	IsMasterProtein	A0A1S3X1A3	abscisic stress-ripening protein 2-like OS=Nicotiana tabacum OX=4097 GN=LOC107760195 PE=3 SV=1	0	48.077	46	3	12	1	1	113	12.9	6.67	52.95	3	0	71.5	128.5	1.7972	0.55642	117.51	24.98	High	Peak Found	Peak Found	High	High	High
FALSE	High	IsMasterProtein	A0A1S3YGM4	ADP/ATP translocase OS=Nicotiana tabacum OX=4097 GN=LOC107776043 PE=3 SV=1	0	50.845	35	10	25	4	1	387	42.1	9.76	91.06	10	0	71.5	128.5	1.7972	0.55642	88.11	76.12	Peak Found	Peak Found	Peak Found	High	High	High
FALSE	High	IsMasterProtein	A0A1S4C8W8	kinase-interacting protein 1-like OS=Nicotiana tabacum OX=4097 GN=LOC107816478 PE=4 SV=1	0	10.259	5	2	3	2	1	914	104	5.15	11.85	2	0	71.5	128.5	1.7972	0.55642	21.78	54.07	High	Peak Found	Not Found	Peak Found	Peak Found	High
FALSE	High	IsMasterProtein	A0A1S3YVK5	uncharacterized protein LOC107780331 OS=Nicotiana tabacum OX=4097 GN=LOC107780331 PE=4 SV=1	0	16.219	19	2	9	1	1	195	21.6	8.81	33.49	2	1	71.5	128.5	1.7972	0.55642	16.75	84.49	High	High	Not Found	High	High	High
FALSE	High	IsMasterProtein	A0A1S3YGY7	LRR receptor-like serine/threonine-protein kinase EFR OS=Nicotiana tabacum OX=4097 GN=LOC107776148 PE=4 SV=1	0.008	1.606	1	1	1	1	1	747	82.1	6	0	1	0	71.7	128.3	1.7894	0.558846	104.36	57.61	Not Found	Peak Found	Peak Found	High	Peak Found	Peak Found
FALSE	High	IsMasterProtein	A0A1S3YES5	Inosine-5'-monophosphate dehydrogenase OS=Nicotiana tabacum OX=4097 GN=LOC107775294 PE=3 SV=1	0	12.681	12	2	7	2	1	499	53.2	6.84	34.01	2	0	71.8	128.2	1.78552	0.560062		52.16	High	High	Not Found	High	High	High
FALSE	High	IsMasterProtein	A0A1S4A0U4	rho GDP-dissociation inhibitor 1-like OS=Nicotiana tabacum OX=4097 GN=LOC107792507 PE=3 SV=1	0	20.149	24	4	11	3	1	245	27.8	4.72	41.24	4	0	71.8	128.2	1.78552	0.560062	17.12	41.73	High	High	High	High	High	High
FALSE	High	IsMasterProtein	A0A1S4CUH5	Ubiquinone biosynthesis O-methyltransferase, mitochondrial OS=Nicotiana tabacum OX=4097 GN=LOC107822696 PE=3 SV=1	0.007	1.635	7	1	1	1	1	322	35.7	7.74	4	1	0	71.8	128.2	1.78552	0.560062		53.56	Peak Found	Not Found	Not Found	Peak Found	Peak Found	High
FALSE	High	IsMasterProtein	A0A1S4BKF0	40S ribosomal protein S2-3-like OS=Nicotiana tabacum OX=4097 GN=LOC107809240 PE=3 SV=1	0	58.247	28	7	33	1	1	275	30	10.27	118.73	7	0	71.9	128.1	1.78164	0.56128	26.2	62.04	High	Peak Found	Peak Found	High	High	High
FALSE	High	IsMasterProtein	A0A1S4AM29	serine/arginine-rich splicing factor SR34A-like isoform X1 OS=Nicotiana tabacum OX=4097 GN=LOC107799110 PE=4 SV=1	0	4.377	8	1	1	1	1	289	33.1	10.59	3.71	1	0	71.9	128.1	1.78164	0.56128	81.86	99.3	High	Peak Found	Not Found	Not Found	Peak Found	Peak Found
FALSE	High	IsMasterProtein	A0A1S3Y1D5	acyl-CoA-binding domain-containing protein 1-like OS=Nicotiana tabacum OX=4097 GN=LOC107771129 PE=3 SV=1	0	8.821	11	3	4	3	1	412	45.7	4.65	15.05	3	0	72	128	1.77778	0.5625	111.5	61.45	High	Peak Found	Peak Found	Not Found	Peak Found	High
FALSE	High	IsMasterProtein	A0A1S4A6H4	3-hydroxyacyl-CoA dehydrogenase OS=Nicotiana tabacum OX=4097 GN=LOC107794207 PE=3 SV=1	0	21.504	16	6	9	5	1	724	78	9.36	32.54	6	1	72.1	127.9	1.77393	0.563722	71.21	70.04	High	Peak Found	High	High	Peak Found	High
FALSE	High	IsMasterProtein	A0A1S3ZNR6	ATP-dependent helicase BRM OS=Nicotiana tabacum OX=4097 GN=LOC107788810 PE=4 SV=1	0.002	2.227	1	2	2	2	1	1871	208	8.46	3.54	2	0	72.1	127.9	1.77393	0.563722			Peak Found	Not Found	Not Found	Not Found	Not Found	High
FALSE	High	IsMasterProtein	A0A1S4AWU1	Glutaredoxin-dependent peroxiredoxin OS=Nicotiana tabacum OX=4097 GN=LOC107802071 PE=3 SV=1	0	46.348	47	7	25	2	1	193	20.9	8.35	100.35	7	0	72.1	127.9	1.77393	0.563722		119.32	Not Found	Not Found	Peak Found	High	Peak Found	Peak Found
FALSE	High	IsMasterProtein	A0A1S4C8I0	Phosphoglycolate phosphatase OS=Nicotiana tabacum OX=4097 GN=LOC107816101 PE=3 SV=1	0	6.866	16	2	2	2	1	307	33.8	5.14	9.38	2	0	72.2	127.8	1.77008	0.564945			High	Not Found	Not Found	High	Not Found	Not Found
FALSE	High	IsMasterProtein	A0A1S4AQA0	116 kDa U5 small nuclear ribonucleoprotein component-like OS=Nicotiana tabacum OX=4097 GN=LOC107800224 PE=3 SV=1	0	13.709	7	4	4	4	1	987	110.4	5.14	7.54	4	0	72.5	127.5	1.75862	0.568627	22.94	81.27	High	Peak Found	Not Found	Peak Found	Not Found	High
FALSE	High	IsMasterProtein	A0A1S3ZEZ2	protein SGT1 homolog OS=Nicotiana tabacum OX=4097 GN=LOC107786122 PE=3 SV=1	0	6.78	18	3	4	1	1	370	41.3	5.27	16.97	3	1	72.5	127.5	1.75862	0.568627	75.52	50.2	Not Found	Not Found	Not Found	High	Not Found	High
FALSE	High	IsMasterProtein	A0A1S4B938	Nascent polypeptide-associated complex subunit beta OS=Nicotiana tabacum OX=4097 GN=LOC107805856 PE=3 SV=1	0	44.815	43	6	21	1	1	164	17.7	7.5	79.83	6	0	72.6	127.4	1.75482	0.569859			High	High	High	High	High	High
FALSE	High	IsMasterProtein	A0A1S3YLV9	nucleoid-associated protein At4g30620, chloroplastic-like OS=Nicotiana tabacum OX=4097 GN=LOC107777475 PE=4 SV=1	0.001	3.504	9	1	2	1	1	184	20	7.28	7.89	1	0	72.6	127.4	1.75482	0.569859		19.98	High	Not Found	Peak Found	Peak Found	Not Found	High
FALSE	High	IsMasterProtein	A0A1S3ZJS9	Pyruvate kinase OS=Nicotiana tabacum OX=4097 GN=LOC107787533 PE=3 SV=1	0	48.914	31	8	18	4	1	508	55.6	5.87	76.53	8	0	72.6	127.4	1.75482	0.569859	81.91	51.14	High	High	Peak Found	High	High	High
FALSE	High	IsMasterProtein	A0A1S3XTD5	K(+) efflux antiporter 2, chloroplastic-like OS=Nicotiana tabacum OX=4097 GN=LOC107768522 PE=4 SV=1	0	4.329	2	1	1	1	1	1133	122.3	5.06	4.74	1	0	72.7	127.3	1.75103	0.571092	58.79	9.73	High	Not Found	Peak Found	Not Found	Peak Found	Peak Found
FALSE	High	IsMasterProtein	A0A1S4B543	cinnamoyl-CoA reductase 1-like OS=Nicotiana tabacum OX=4097 GN=LOC107804645 PE=4 SV=1	0	66.508	45	9	29	7	1	328	36	6.42	108.83	9	2	72.8	127.2	1.74725	0.572327	35.09	61.31	High	High	High	High	High	High
FALSE	High	IsMasterProtein	A0A1S4D4A7	DEAD-box ATP-dependent RNA helicase 38-like OS=Nicotiana tabacum OX=4097 GN=LOC107825795 PE=4 SV=1	0	13.731	8	2	5	2	1	498	55.2	5.86	19.33	2	0	72.8	127.2	1.74725	0.572327	74.07	20.67	High	High	Peak Found	Not Found	High	High
FALSE	High	IsMasterProtein	A0A1S4D9E7	protein GPR107-like OS=Nicotiana tabacum OX=4097 GN=LOC107827433 PE=4 SV=1	0	10.443	10	2	2	2	1	437	50.4	5.95	10.14	2	0	72.8	127.2	1.74725	0.572327	15.38	25.21	High	Peak Found	Not Found	Peak Found	High	Peak Found
FALSE	High	IsMasterProtein	A0A1S3Z446	stomatin-like protein 2, mitochondrial OS=Nicotiana tabacum OX=4097 GN=LOC107782585 PE=3 SV=1	0	55.622	28	7	20	7	1	421	46	9	73.17	7	0	72.8	127.2	1.74725	0.572327	21.02	125.04	High	High	High	Peak Found	High	High
FALSE	High	IsMasterProtein	A0A1S4A4B2	uncharacterized protein LOC107793581 isoform X1 OS=Nicotiana tabacum OX=4097 GN=LOC107793581 PE=4 SV=1	0	60.283	17	8	15	1	1	961	104.6	4.86	64.34	8	0	72.8	127.2	1.74725	0.572327	47.31	83.52	Peak Found	Peak Found	Not Found	Peak Found	Peak Found	High
FALSE	High	IsMasterProtein	A0A1S4D4Q6	nucleolar protein 56-like OS=Nicotiana tabacum OX=4097 GN=LOC107825975 PE=3 SV=1	0	10.496	3	1	4	1	1	554	61.8	8.29	17.66	1	0	73	127	1.73973	0.574803	27.5		High	Peak Found	Not Found	Not Found	Not Found	High
FALSE	High	IsMasterProtein	A0A1S3XK00	Purple acid phosphatase OS=Nicotiana tabacum OX=4097 GN=LOC107765970 PE=3 SV=1	0	5.395	12	1	1	1	1	331	37.8	7.9	5.92	1	0	73.2	126.8	1.73224	0.577287			Not Found	Not Found	Peak Found	Not Found	Not Found	High
FALSE	High	IsMasterProtein	A0A1S3YGY9	Serine/threonine-protein phosphatase OS=Nicotiana tabacum OX=4097 GN=LOC107776007 PE=3 SV=1	0	10.097	26	3	3	3	1	303	34.8	5.07	11.17	3	0	73.3	126.7	1.72851	0.578532	78.73	35.21	High	Peak Found	Peak Found	High	High	Peak Found
FALSE	High	IsMasterProtein	A0A1S4B0R9	Trafficking protein particle complex subunit OS=Nicotiana tabacum OX=4097 GN=LOC107803357 PE=3 SV=1	0	15.578	30	3	7	3	1	186	20.9	4.46	30.08	3	0	73.3	126.7	1.72851	0.578532	29.92	44.93	High	High	Peak Found	High	High	High
FALSE	High	IsMasterProtein	A0A1S4CSZ0	polyadenylate-binding protein 2-like OS=Nicotiana tabacum OX=4097 GN=LOC107821926 PE=4 SV=1	0	5.904	14	1	1	1	1	197	22.2	6.09	5.12	1	0	73.6	126.4	1.71739	0.582278	4.74	75.31	High	Peak Found	Not Found	Peak Found	Not Found	Peak Found
FALSE	High	IsMasterProtein	A0A1S3XJQ4	Procollagen-proline 4-dioxygenase OS=Nicotiana tabacum OX=4097 GN=LOC107766012 PE=3 SV=1	0.001	4.054	17	2	2	2	1	296	32.8	5.91	8.07	2	0	73.6	126.4	1.71739	0.582278		51.79	High	Not Found	Not Found	Not Found	Peak Found	High
FALSE	High	IsMasterProtein	A0A1S4BXH5	cinnamoyl-CoA reductase 2-like OS=Nicotiana tabacum OX=4097 GN=LOC107812927 PE=4 SV=1	0.001	3.455	6	1	1	1	1	321	35.8	6.68	2.78	1	0	73.7	126.3	1.7137	0.583531	1.56		High	Peak Found	Not Found	Not Found	Peak Found	Not Found
FALSE	High	IsMasterProtein	A0A1S3YZT2	SRSF protein kinase 1-like OS=Nicotiana tabacum OX=4097 GN=LOC107781504 PE=3 SV=1	0	10.087	11	2	3	1	1	448	50	8.75	10.58	2	0	73.7	126.3	1.7137	0.583531	37.51	59.28	Peak Found	Peak Found	Peak Found	High	Peak Found	High
FALSE	High	IsMasterProtein	A0A1S3Z9J4	Pectinesterase OS=Nicotiana tabacum OX=4097 GN=LOC107784495 PE=4 SV=1	0	33.623	34	5	10	4	1	367	40.2	7.01	42.61	5	1	73.8	126.2	1.71003	0.584786	59.08	33.36	High	Peak Found	High	High	High	Peak Found
FALSE	High	IsMasterProtein	A0A1S3ZUX0	thioredoxin H-type 1-like OS=Nicotiana tabacum OX=4097 GN=LOC107790674 PE=4 SV=1	0	4.594	15	1	4	1	1	123	13.7	5.82	16.33	1	0	73.8	126.2	1.71003	0.584786		7.92	Peak Found	High	Not Found	High	High	High
FALSE	High	IsMasterProtein	G5ELZ2	Peptidylprolyl isomerase OS=Nicotiana tabacum OX=4097 GN=FKBP62 PE=2 SV=1	0	42.142	33	9	23	3	1	573	63.7	5.27	88.96	9	0	73.9	126.1	1.70636	0.586043	75.73	67.75	High	High	High	High	Not Found	High
FALSE	High	IsMasterProtein	A0A1S3ZUL4	26S proteasome regulatory subunit RPN11 OS=Nicotiana tabacum OX=4097 GN=LOC107790582 PE=4 SV=1	0	18.626	26	3	7	3	1	312	34.8	6.67	27.85	3	0	74.1	125.9	1.69906	0.588562	88.2	86.92	Peak Found	High	Peak Found	High	High	High
FALSE	High	IsMasterProtein	A0A1S4DDU2	uncharacterized protein At3g49720-like isoform X1 OS=Nicotiana tabacum OX=4097 GN=LOC107828760 PE=4 SV=1	0	11.208	22	3	6	3	1	263	29.6	9.58	18.02	3	0	74.1	125.9	1.69906	0.588562	43.65	56.6	High	Peak Found	Not Found	High	High	High
FALSE	High	IsMasterProtein	A0A1S3ZII8	actin-75-like OS=Nicotiana tabacum OX=4097 GN=LOC107787185 PE=3 SV=1	0	244.669	79	24	145	10	1	377	41.6	5.58	609.05	24	0	74.2	125.8	1.69542	0.589825	26.26	40.19	High	High	High	High	High	High
FALSE	High	IsMasterProtein	A0A1S3XJ54	NADH dehydrogenase [ubiquinone] 1 beta subcomplex subunit 10-A-like OS=Nicotiana tabacum OX=4097 GN=LOC107765821 PE=3 SV=1	0	6.455	26	1	3	1	1	106	12.5	7.44	13.81	1	0	74.3	125.7	1.69179	0.59109	0.73	28.49	High	Peak Found	Not Found	Not Found	High	High
FALSE	High	IsMasterProtein	A0A1S4A177	BTB/POZ domain-containing protein At5g03250-like OS=Nicotiana tabacum OX=4097 GN=LOC107792670 PE=3 SV=1	0	7.588	6	2	2	2	1	608	68.2	5.66	6.15	2	0	74.5	125.5	1.68456	0.593625	36.6	55.73	Peak Found	Peak Found	Peak Found	Peak Found	High	High
FALSE	High	IsMasterProtein	A0A1S3XBD2	uncharacterized protein LOC107763253 OS=Nicotiana tabacum OX=4097 GN=LOC107763253 PE=4 SV=1	0	10.2	13	2	3	2	1	477	53.4	9.45	12.96	2	0	74.5	125.5	1.68456	0.593625		55.09	Peak Found	Not Found	Not Found	Not Found	High	High
FALSE	High	IsMasterProtein	A0A1S3YK24	dynamin-related protein 1C OS=Nicotiana tabacum OX=4097 GN=LOC107776952 PE=3 SV=1	0	44.617	23	6	17	6	1	613	68.6	7.62	73.84	6	0	74.6	125.4	1.68097	0.594896	63.92	100.93	High	High	Peak Found	Peak Found	High	High
FALSE	High	IsMasterProtein	A0A1S4DS17	synaptotagmin-1-like OS=Nicotiana tabacum OX=4097 GN=LOC107832838 PE=3 SV=1	0	44.005	31	8	23	3	1	539	61.4	6.64	92.08	8	5	74.6	125.4	1.68097	0.594896	68.18	57.99	High	High	Peak Found	High	Peak Found	High
FALSE	High	IsMasterProtein	A0A1S3Z332	translationally-controlled tumor protein homolog OS=Nicotiana tabacum OX=4097 GN=LOC107782225 PE=3 SV=1	0	46.208	54	5	38	1	1	168	18.9	4.6	184.95	5	5	74.6	125.4	1.68097	0.594896	113.25	57.36	Not Found	Not Found	High	High	Not Found	High
FALSE	High	IsMasterProtein	O24135	Citrate synthase OS=Nicotiana tabacum OX=4097 GN=cit1 PE=2 SV=1	0	59.242	33	9	37	4	1	469	52.5	7.85	141.91	9	0	74.8	125.2	1.6738	0.597444	25.19	36.82	High	High	High	High	High	High
FALSE	High	IsMasterProtein	A0A1S4BR42	protease Do-like 7 OS=Nicotiana tabacum OX=4097 GN=LOC107810941 PE=3 SV=1	0	10.848	3	2	6	2	1	1111	122.2	6.11	22.5	2	0	74.8	125.2	1.6738	0.597444	89.93	68.21	High	Peak Found	Peak Found	High	High	High
FALSE	High	IsMasterProtein	A0A1S4ALX4	60S ribosomal protein L7-4-like OS=Nicotiana tabacum OX=4097 GN=LOC107799086 PE=3 SV=1	0	31.987	42	6	13	1	1	240	27.9	9.91	42.86	6	0	74.9	125.1	1.67023	0.598721	87.45	34.16	Peak Found	Peak Found	Peak Found	Peak Found	Peak Found	High
FALSE	High	IsMasterProtein	A0A1S4AAM5	NADH-quinone oxidoreductase subunit B-like OS=Nicotiana tabacum OX=4097 GN=LOC107795487 PE=3 SV=1	0	15.986	30	3	7	3	1	215	23.8	9.5	22.84	3	0	74.9	125.1	1.67023	0.598721	50.06	45.77	High	High	High	High	High	High
FALSE	High	IsMasterProtein	A0A1S4B484	protein transport protein Sec61 subunit alpha-like OS=Nicotiana tabacum OX=4097 GN=LOC107804300 PE=3 SV=1	0	13.021	8	3	4	3	1	475	51.8	8.92	12.47	3	0	74.9	125.1	1.67023	0.598721	75.26	32.36	Peak Found	Peak Found	High	Peak Found	High	High
FALSE	High	IsMasterProtein	A0A1S4AN67	GTPase-activating protein GYP7-like isoform X1 OS=Nicotiana tabacum OX=4097 GN=LOC107799457 PE=4 SV=1	0	9.308	4	2	4	2	1	470	53.4	6.48	15.61	2	0	75	125	1.66667	0.6	36.28	50.19	High	Peak Found	Not Found	Peak Found	High	High
FALSE	High	IsMasterProtein	A0A1S4CET6	K(+) efflux antiporter 2, chloroplastic-like OS=Nicotiana tabacum OX=4097 GN=LOC107818210 PE=4 SV=1	0	4.814	10	1	1	1	1	248	27.6	8.28	4.49	1	0	75	125	1.66667	0.6	48.78	38.72	Peak Found	Peak Found	Not Found	Peak Found	High	Not Found
FALSE	High	IsMasterProtein	A0A1S3Y1K6	Calcium uniporter protein OS=Nicotiana tabacum OX=4097 GN=LOC107771072 PE=3 SV=1	0	18.428	14	3	7	2	1	306	35	8.75	24.2	3	2	75.1	124.9	1.66312	0.601281	72.55	42.17	Peak Found	Peak Found	High	Peak Found	Peak Found	High
FALSE	High	IsMasterProtein	A0A1S3YCJ0	Histone H2A OS=Nicotiana tabacum OX=4097 GN=LOC107774816 PE=3 SV=1	0	11.714	20	1	2	1	1	144	15	10.24	13.82	1	0	75.1	124.9	1.66312	0.601281	24.21		High	Not Found	Peak Found	Not Found	Not Found	High
FALSE	High	IsMasterProtein	A0A1S3YRP6	Peptidyl-prolyl cis-trans isomerase OS=Nicotiana tabacum OX=4097 GN=LOC107779077 PE=3 SV=1	0	13.592	11	2	7	2	1	248	26.5	9.13	26.97	2	0	75.2	124.8	1.65957	0.602564		93.08	Peak Found	High	High	High	High	High
FALSE	High	IsMasterProtein	A0A1S3YXL3	Eukaryotic translation initiation factor 5A OS=Nicotiana tabacum OX=4097 GN=LOC107780536 PE=3 SV=1	0	51.905	47	6	30	2	1	160	17.5	6.2	133.07	6	0	75.3	124.7	1.65604	0.603849	11.19	21.06	High	Peak Found	Peak Found	High	High	High
FALSE	High	IsMasterProtein	A0A1S4CWX7	40S ribosomal protein S7 OS=Nicotiana tabacum OX=4097 GN=LOC107823503 PE=3 SV=1	0	74.916	52	9	42	4	1	191	22.1	9.79	180.27	9	0	75.4	124.6	1.65252	0.605136	26.36	58.26	High	High	High	High	High	High
FALSE	High	IsMasterProtein	A0A1S4BMP6	Probable cytosolic iron-sulfur protein assembly protein CIAO1 homolog OS=Nicotiana tabacum OX=4097 GN=LOC107809969 PE=3 SV=1	0	15.101	15	2	4	2	1	375	41.7	5.01	15.02	2	0	75.5	124.5	1.64901	0.606426	135.17	117.16	High	Peak Found	Peak Found	Peak Found	High	High
FALSE	High	IsMasterProtein	A0A1S3XWN7	uncharacterized protein LOC107769629 OS=Nicotiana tabacum OX=4097 GN=LOC107769629 PE=4 SV=1	0	25.582	71	4	8	4	1	101	10.9	9.52	30.06	4	0	75.5	124.5	1.64901	0.606426	47.91	15.03	High	Peak Found	High	High	High	High	Acetyl [N-Term]
FALSE	High	IsMasterProtein	A0A1S4AJC4	uncharacterized protein LOC107798254 OS=Nicotiana tabacum OX=4097 GN=LOC107798254 PE=4 SV=1	0	19.024	21	5	5	5	1	557	61.1	4.84	20.63	5	0	75.6	124.4	1.6455	0.607717	24.47	42.69	High	Not Found	Peak Found	Peak Found	High	Peak Found
FALSE	High	IsMasterProtein	A0A1S4ALC8	30S ribosomal protein S15, chloroplastic OS=Nicotiana tabacum OX=4097 GN=LOC107798994 PE=3 SV=1	0	46.338	16	7	18	2	1	728	81.2	7.93	74.5	7	5	75.7	124.3	1.64201	0.60901	86.17	25.93	Peak Found	High	Not Found	High	Peak Found	Peak Found
FALSE	High	IsMasterProtein	A0A1S3ZF51	DNA gyrase subunit B OS=Nicotiana tabacum OX=4097 GN=LOC107786139 PE=3 SV=1	0	6.542	3	1	1	1	1	731	81.5	8.1	4.92	1	0	75.8	124.2	1.63852	0.610306	35.63		Peak Found	Peak Found	Not Found	Not Found	Not Found	High
FALSE	High	IsMasterProtein	A0A1S3YNM8	elicitor-responsive protein 3-like isoform X1 OS=Nicotiana tabacum OX=4097 GN=LOC107777877 PE=4 SV=1	0	67.252	35	5	35	1	1	271	30.8	4.94	160.61	5	5	76.1	123.9	1.62812	0.614205	46.1	23.77	High	Peak Found	Peak Found	Peak Found	Peak Found	High
FALSE	High	IsMasterProtein	A0A1S4BL02	myosin-9-like isoform X1 OS=Nicotiana tabacum OX=4097 GN=LOC107809402 PE=3 SV=1	0	97.808	23	18	39	12	1	1530	172.9	8.53	165.32	18	6	76.1	123.9	1.62812	0.614205	28.38	82.34	High	High	High	High	High	High
FALSE	High	IsMasterProtein	A0A1S3YV27	Polyadenylate-binding protein OS=Nicotiana tabacum OX=4097 GN=LOC107780004 PE=3 SV=1	0	15.63	11	3	5	3	1	657	71.1	9.06	21.05	3	0	76.1	123.9	1.62812	0.614205	74.34	55.26	High	Peak Found	Peak Found	Peak Found	High	High
FALSE	High	IsMasterProtein	A0A1S4ADK7	actin-71-like OS=Nicotiana tabacum OX=4097 GN=LOC107796502 PE=3 SV=1	0	250.505	75	24	151	2	1	377	41.7	5.49	632.67	24	25	76.2	123.8	1.62467	0.615509	33.05	55.46	Peak Found	High	Not Found	High	High	High	Acetyl [K120]
FALSE	High	IsMasterProtein	A0A1S3YZK9	monothiol glutaredoxin-S15, mitochondrial-like OS=Nicotiana tabacum OX=4097 GN=LOC107781150 PE=3 SV=1	0	9.324	15	2	3	2	1	170	18.9	6.8	13.74	2	0	76.2	123.8	1.62467	0.615509		47.56	Peak Found	High	Not Found	High	High	Peak Found
FALSE	High	IsMasterProtein	A0A1S3X462	UDP-arabinopyranose mutase OS=Nicotiana tabacum OX=4097 GN=LOC107760974 PE=3 SV=1	0	193.26	81	25	128	1	1	357	40.7	5.78	507.96	25	1	76.3	123.7	1.62123	0.616815	109.43	25.44	Peak Found	Not Found	Not Found	High	Not Found	High
FALSE	High	IsMasterProtein	A0A1S3Z028	Electron transfer flavoprotein subunit beta OS=Nicotiana tabacum OX=4097 GN=LOC107781581 PE=3 SV=1	0	9.427	21	2	5	2	1	251	27.6	8.94	19.67	2	0	76.4	123.6	1.6178	0.618123	12.45	88.84	Peak Found	High	Not Found	High	Not Found	High
FALSE	High	IsMasterProtein	A0A1S4AVP3	Prohibitin OS=Nicotiana tabacum OX=4097 GN=LOC107801899 PE=3 SV=1	0	53.225	43	5	23	1	1	278	30.5	8.82	88.2	5	0	76.4	123.6	1.6178	0.618123	6.44	70.01	High	Peak Found	Not Found	Peak Found	Peak Found	Peak Found
FALSE	High	IsMasterProtein	A0A1S3YB56	protein VAC14 homolog OS=Nicotiana tabacum OX=4097 GN=LOC107774252 PE=3 SV=1	0	7.716	7	2	2	2	1	693	78.1	5.94	7.46	2	0	76.4	123.6	1.6178	0.618123			Peak Found	Not Found	Not Found	Not Found	Not Found	High
FALSE	High	IsMasterProtein	A0A1S3ZKX5	UMP pyrophosphorylase OS=Nicotiana tabacum OX=4097 GN=LOC107787906 PE=3 SV=1	0	13.298	7	1	6	1	1	296	32.4	8.72	20.37	1	0	76.4	123.6	1.6178	0.618123	54.29	70.12	High	High	Peak Found	High	Peak Found	Peak Found
FALSE	High	IsMasterProtein	A0A1S3YLS5	(S)-2-hydroxy-acid oxidase OS=Nicotiana tabacum OX=4097 GN=LOC107777659 PE=3 SV=1	0	12.811	10	2	5	2	1	394	43.3	9.23	15.73	2	0	76.5	123.5	1.61438	0.619433	55.54	23.05	High	Peak Found	Peak Found	High	Not Found	High
FALSE	High	IsMasterProtein	A0A1S3YWC2	Spermidine synthase OS=Nicotiana tabacum OX=4097 GN=LOC107780228 PE=3 SV=1	0	28.906	40	5	13	3	1	309	34	5.2	48.33	5	0	76.5	123.5	1.61438	0.619433	22.97	80.96	High	High	Not Found	High	High	High	Acetyl [N-Term]
FALSE	High	IsMasterProtein	A0A1S4DCZ3	ATP synthase subunit delta', mitochondrial-like OS=Nicotiana tabacum OX=4097 GN=LOC107828469 PE=3 SV=1	0	24.853	54	4	7	3	1	200	21.4	6.7	28.99	4	0	76.8	123.2	1.60417	0.623377	57.87	27.94	Peak Found	Peak Found	High	Peak Found	High	High
FALSE	High	IsMasterProtein	A0A1S3YH99	monothiol glutaredoxin-S15, mitochondrial-like OS=Nicotiana tabacum OX=4097 GN=LOC107776272 PE=3 SV=1	0	4.252	15	2	2	2	1	170	18.8	6.8	8.06	2	0	76.8	123.2	1.60417	0.623377	37.38	59.63	High	Peak Found	Not Found	Not Found	High	Peak Found
FALSE	High	IsMasterProtein	A0A1S3Y842	olee1-like protein OS=Nicotiana tabacum OX=4097 GN=LOC107773370 PE=3 SV=1	0	7.21	16	2	5	2	1	171	18.9	4.87	13.98	2	0	76.8	123.2	1.60417	0.623377	38.61	5.17	High	High	Peak Found	High	Not Found	High
FALSE	High	IsMasterProtein	A0A075EYT4	Acyl-coenzyme A oxidase OS=Nicotiana tabacum OX=4097 PE=2 SV=1	0	28.292	21	5	9	5	1	664	74.3	7.96	36.43	5	0	76.9	123.1	1.60078	0.624695	41.82	72.51	High	High	Peak Found	High	Peak Found	High
FALSE	High	IsMasterProtein	A0A1S3WZ56	bifunctional dTDP-4-dehydrorhamnose 3,5-epimerase/dTDP-4-dehydrorhamnose reductase OS=Nicotiana tabacum OX=4097 GN=LOC107759475 PE=4 SV=1	0	38.802	42	7	24	6	1	298	33.5	6.57	91.15	7	0	76.9	123.1	1.60078	0.624695	41.21	59.46	High	High	High	High	High	High
FALSE	High	IsMasterProtein	A0A1S3Y0J7	ABC transporter D family member 1-like OS=Nicotiana tabacum OX=4097 GN=LOC107770907 PE=4 SV=1	0	17.651	6	4	8	4	1	1344	150.8	9.17	29.67	4	0	77.2	122.8	1.59067	0.628664	79.05	39.61	High	Peak Found	Peak Found	High	High	High
FALSE	High	IsMasterProtein	A0A1S3ZCV7	E3 UFM1-protein ligase 1 homolog OS=Nicotiana tabacum OX=4097 GN=LOC107785453 PE=3 SV=1	0	5.203	3	1	1	1	1	666	73	5.33	3.62	1	0	77.2	122.8	1.59067	0.628664		9.19	Peak Found	Not Found	Not Found	Not Found	Peak Found	High
FALSE	High	IsMasterProtein	A0A1S4C8W4	dihydrolipoyl dehydrogenase 2, chloroplastic-like isoform X1 OS=Nicotiana tabacum OX=4097 GN=LOC107816379 PE=3 SV=1	0	32.831	22	8	14	1	1	566	59.7	6.9	41.78	8	1	77.3	122.7	1.58732	0.629992	100.69	21.54	High	Not Found	Peak Found	Peak Found	Peak Found	Peak Found
FALSE	High	IsMasterProtein	A0A1S3X5G4	brefeldin A-inhibited guanine nucleotide-exchange protein 5-like OS=Nicotiana tabacum OX=4097 GN=LOC107761455 PE=4 SV=1	0	55.62	10	11	21	4	1	1734	193	5.62	78.74	11	6	77.4	122.6	1.58398	0.631321	94.46	38.68	High	Peak Found	Peak Found	High	Peak Found	High
FALSE	High	IsMasterProtein	A0A1S4BW16	Conserved oligomeric Golgi complex subunit 6 OS=Nicotiana tabacum OX=4097 GN=LOC107812459 PE=3 SV=1	0	43.948	16	5	13	5	1	691	77.3	6.05	56.79	5	0	77.4	122.6	1.58398	0.631321	103.5	76.19	High	High	Peak Found	Peak Found	High	High
FALSE	High	IsMasterProtein	A0A1S3XG49	phosphoinositide phosphatase SAC7-like OS=Nicotiana tabacum OX=4097 GN=LOC107764804 PE=4 SV=1	0	11.84	16	2	2	1	1	245	28	6.9	8.44	2	0	77.4	122.6	1.58398	0.631321		23.71	Peak Found	Not Found	Not Found	Peak Found	High	Peak Found
FALSE	High	IsMasterProtein	A0A1S3Y8L1	acetyl-coenzyme A synthetase, chloroplastic/glyoxysomal-like isoform X1 OS=Nicotiana tabacum OX=4097 GN=LOC107773513 PE=3 SV=1	0	25.837	16	5	10	2	1	772	86	6.76	40.4	5	3	77.5	122.5	1.58065	0.632653	54.15	38.84	Peak Found	Not Found	Not Found	Peak Found	Peak Found	High
FALSE	High	IsMasterProtein	A0A1S4B514	enoyl-CoA delta isomerase 2, peroxisomal-like OS=Nicotiana tabacum OX=4097 GN=LOC107804544 PE=4 SV=1	0.001	4.112	12	1	1	1	1	239	25.7	9.23	4.02	1	0	77.5	122.5	1.58065	0.632653	53.29	35.23	Peak Found	Not Found	Peak Found	High	Not Found	Peak Found
FALSE	High	IsMasterProtein	A0A1S3XET9	probable inactive ATP-dependent zinc metalloprotease FTSHI 4, chloroplastic OS=Nicotiana tabacum OX=4097 GN=LOC107764341 PE=4 SV=1	0	8.498	6	2	3	2	1	843	94.6	7.01	10.96	2	0	77.5	122.5	1.58065	0.632653		47.05	High	Not Found	Not Found	Not Found	High	High
FALSE	High	IsMasterProtein	A0A1S3Y1S2	ran-binding protein 1 homolog c-like OS=Nicotiana tabacum OX=4097 GN=LOC107771336 PE=4 SV=1	0	21.003	26	3	11	1	1	224	24.9	4.78	45.51	3	2	77.5	122.5	1.58065	0.632653	105.4	18.31	High	High	Peak Found	Peak Found	Not Found	High
FALSE	High	IsMasterProtein	A0A1S4B1W5	translocase of chloroplast 159, chloroplastic-like OS=Nicotiana tabacum OX=4097 GN=LOC107803552 PE=3 SV=1	0	6.744	3	2	4	2	1	1513	160.9	4.53	11.01	2	0	77.5	122.5	1.58065	0.632653		58.58	High	Not Found	Not Found	High	High	High
FALSE	High	IsMasterProtein	A0A1S3XAH9	Exocyst subunit Exo70 family protein OS=Nicotiana tabacum OX=4097 GN=LOC107763023 PE=3 SV=1	0	13.338	6	3	4	3	1	665	75.5	5.87	14.41	3	0	77.6	122.4	1.57732	0.633987	6.38	41.44	High	Peak Found	Not Found	High	High	High
FALSE	High	IsMasterProtein	A0A1S3ZDU3	Acetyl-CoA carboxytransferase OS=Nicotiana tabacum OX=4097 GN=LOC107785788 PE=3 SV=1	0	68.14	26	10	31	2	1	760	84.8	7.65	125.57	10	0	77.7	122.3	1.574	0.635323	38.7	81.77	High	High	Peak Found	Peak Found	Peak Found	High
FALSE	High	IsMasterProtein	A0A1S4AU32	Golgi SNAP receptor complex member 1 OS=Nicotiana tabacum OX=4097 GN=LOC107801386 PE=3 SV=1	0	17.226	26	3	7	3	1	221	25.3	7.64	27.76	3	0	77.9	122.1	1.56739	0.638002	81.7	15.39	High	Peak Found	Peak Found	High	High	High
FALSE	High	IsMasterProtein	A0A1S4ADZ8	Malic enzyme OS=Nicotiana tabacum OX=4097 GN=LOC107796436 PE=3 SV=1	0	24.958	10	3	10	3	1	601	66.2	6.55	49.96	3	0	77.9	122.1	1.56739	0.638002	31.15	76.45	High	High	High	High	High	High
FALSE	High	IsMasterProtein	A0A097BU06	Succinate--CoA ligase [ADP-forming] subunit alpha, mitochondrial OS=Nicotiana tabacum OX=4097 PE=2 SV=1	0	39.931	25	3	12	3	1	340	35.5	8.88	56.78	3	0	78	122	1.5641	0.639344	136.73	104.36	High	High	High	High	High	Peak Found
FALSE	High	IsMasterProtein	A0A1S4CB03	polyubiquitin 4-like OS=Nicotiana tabacum OX=4097 GN=LOC107816905 PE=4 SV=1	0	35.038	60	7	32	1	1	382	42.8	6.74	98.39	7	0	78.4	121.6	1.55102	0.644737	34.71	15.24	High	Peak Found	Peak Found	High	High	High
FALSE	High	IsMasterProtein	A0A1S4DS02	ATP synthase subunit delta', mitochondrial-like OS=Nicotiana tabacum OX=4097 GN=LOC107832825 PE=3 SV=1	0	28.945	71	6	16	2	1	174	18.4	5	61.91	6	2	78.6	121.4	1.54453	0.647446	41.82	18.75	Peak Found	Peak Found	High	High	High	High
FALSE	High	IsMasterProtein	A0A1S3XU64	cation/H(+) antiporter 15-like OS=Nicotiana tabacum OX=4097 GN=LOC107768629 PE=4 SV=1	0.001	4.071	5	1	1	1	1	369	41.8	6.9	2.77	1	0	78.6	121.4	1.54453	0.647446		44.37	Peak Found	Not Found	Not Found	Peak Found	Peak Found	High
FALSE	High	IsMasterProtein	A0A1S4CM85	O-fucosyltransferase family protein OS=Nicotiana tabacum OX=4097 GN=LOC107820471 PE=3 SV=1	0	6.174	5	1	3	1	1	572	65.3	9.33	11.57	1	0	78.7	121.3	1.5413	0.648805		80.37	Not Found	High	High	Peak Found	Not Found	High
FALSE	High	IsMasterProtein	A0A1S4A6R4	uncharacterized protein At4g28440-like OS=Nicotiana tabacum OX=4097 GN=LOC107794285 PE=4 SV=1	0	11.557	31	2	11	2	1	154	16.2	8.68	45.86	2	0	78.7	121.3	1.5413	0.648805	30.83	57.52	High	High	Peak Found	High	High	High
FALSE	High	IsMasterProtein	A0A1S3ZWL4	Transmembrane 9 superfamily member OS=Nicotiana tabacum OX=4097 GN=LOC107791268 PE=3 SV=1	0	14.962	9	3	4	2	1	641	74.2	8.18	16.62	3	1	78.8	121.2	1.53807	0.650165	55.56	68.36	Peak Found	Peak Found	Peak Found	High	High	High
FALSE	High	IsMasterProtein	A0A1S4A2R8	DEAD-box ATP-dependent RNA helicase 11-like OS=Nicotiana tabacum OX=4097 GN=LOC107793153 PE=4 SV=1	0	14.896	9	3	4	1	1	593	64.5	7.64	16.4	3	0	78.9	121.1	1.53485	0.651528		34.91	High	Not Found	Not Found	Not Found	High	High
FALSE	Medium	IsMasterProtein	A0A1S3YD61	RNA-binding KH domain-containing protein PEPPER-like OS=Nicotiana tabacum OX=4097 GN=LOC107775003 PE=4 SV=1	0.015	1.247	4	1	1	1	1	469	50	5.26	3.29	1	0	78.9	121.1	1.53485	0.651528	17.64	97.18	Peak Found	Not Found	Peak Found	High	Not Found	Peak Found	Phospho [S122]
FALSE	High	IsMasterProtein	A0A1S4AHZ7	UDP-glucuronate 4-epimerase 3-like OS=Nicotiana tabacum OX=4097 GN=LOC107797658 PE=4 SV=1	0	13.094	15	3	4	2	1	435	48.1	9.83	15.42	3	0	78.9	121.1	1.53485	0.651528	63.83	56.7	High	Peak Found	Not Found	Peak Found	Peak Found	High
FALSE	High	IsMasterProtein	A0A1S3Y2Y4	3-ketoacyl-CoA synthase OS=Nicotiana tabacum OX=4097 GN=LOC107771659 PE=3 SV=1	0	9.474	7	2	3	2	1	511	57.3	9.07	12.22	2	0	79	121	1.53165	0.652893	63.96	31.4	High	Peak Found	Not Found	Not Found	High	High
FALSE	High	IsMasterProtein	A0A1S3YMY0	ATPase family AAA domain-containing protein 3-like OS=Nicotiana tabacum OX=4097 GN=LOC107777704 PE=4 SV=1	0	15.441	11	4	7	3	1	633	70	9.22	25.58	4	1	79	121	1.53165	0.652893	94.56	63.43	High	Peak Found	Peak Found	High	High	High
FALSE	High	IsMasterProtein	A0A1S3X9H1	NEDD8-conjugating enzyme Ubc12-like OS=Nicotiana tabacum OX=4097 GN=LOC107762697 PE=3 SV=1	0	24.475	62	4	14	4	1	183	21.1	5.92	57.32	4	0	79	121	1.53165	0.652893	15.92	23.01	High	High	High	High	High	High
FALSE	High	IsMasterProtein	A0A1S3XNK7	aldo-keto reductase family 4 member C10-like isoform X1 OS=Nicotiana tabacum OX=4097 GN=LOC107767146 PE=3 SV=1	0	46.357	32	6	10	5	1	315	35.3	7.84	40.95	6	1	79.1	120.9	1.52845	0.65426	74.66	113.6	High	High	Peak Found	High	Peak Found	High
FALSE	Medium	IsMasterProtein	A0A1S3YY10	C2 domain-containing protein At1g53590-like OS=Nicotiana tabacum OX=4097 GN=LOC107780973 PE=4 SV=1	0.015	1.218	5	1	1	1	1	717	79.9	7.05	3.02	1	0	79.1	120.9	1.52845	0.65426			Not Found	Not Found	Peak Found	Not Found	Not Found	High
FALSE	High	IsMasterProtein	A0A1S4AGN4	GDP-mannose 3,5-epimerase 1-like OS=Nicotiana tabacum OX=4097 GN=LOC107797479 PE=4 SV=1	0	19.396	19	3	7	1	1	376	42.5	6.34	38.96	3	2	79.2	120.8	1.52525	0.655629	13.34	56.47	Not Found	Not Found	Peak Found	High	High	High
FALSE	High	IsMasterProtein	A0A1S4CQ05	protein argonaute 18-like OS=Nicotiana tabacum OX=4097 GN=LOC107821405 PE=4 SV=1	0	11.992	22	3	4	3	1	294	31.5	9.88	17.7	3	0	79.2	120.8	1.52525	0.655629	72.82	45.34	High	Peak Found	Peak Found	Peak Found	High	High
FALSE	High	IsMasterProtein	A0A1S3XTM8	SKP1-like protein OS=Nicotiana tabacum OX=4097 GN=LOC107768668 PE=3 SV=1	0	18.614	18	2	11	2	1	180	20.5	4.4	49.36	2	0	79.2	120.8	1.52525	0.655629	68.52	37.88	High	Peak Found	High	High	High	High
FALSE	High	IsMasterProtein	A0A1S4DBJ7	plant intracellular Ras-group-related LRR protein 9-like OS=Nicotiana tabacum OX=4097 GN=LOC107828049 PE=4 SV=1	0	6.935	4	1	2	1	1	518	57.5	4.88	8.15	1	0	79.3	120.7	1.52207	0.657001	15.94	31.94	High	Peak Found	Not Found	Peak Found	Not Found	High
FALSE	High	IsMasterProtein	A0A1S3XIH4	NADH-cytochrome b5 reductase OS=Nicotiana tabacum OX=4097 GN=LOC107765620 PE=3 SV=1	0	9.51	21	2	3	2	1	278	31	8.56	12.35	2	0	79.5	120.5	1.51572	0.659751	32.13	97.84	Peak Found	High	High	Not Found	Peak Found	High
FALSE	High	IsMasterProtein	A0A1S3Z5K7	uncharacterized protein LOC107783170 OS=Nicotiana tabacum OX=4097 GN=LOC107783170 PE=4 SV=1	0	11.406	25	1	3	1	1	72	8.5	9.25	12.85	1	0	79.7	120.3	1.50941	0.66251	119.74	24.12	Peak Found	High	High	Peak Found	High	Peak Found
FALSE	High	IsMasterProtein	A0A1S3XFK4	probable xyloglucan glycosyltransferase 12 OS=Nicotiana tabacum OX=4097 GN=LOC107764527 PE=4 SV=1	0	5.552	3	1	2	1	1	703	80.7	8.5	6.59	1	0	79.8	120.2	1.50627	0.663894	2.2	73.54	Peak Found	Peak Found	Not Found	Not Found	High	High
FALSE	High	IsMasterProtein	A0A1S3ZH53	putative transferase At4g12130, mitochondrial OS=Nicotiana tabacum OX=4097 GN=LOC107786769 PE=4 SV=1	0	30.495	21	4	16	4	1	393	43.8	6.46	88.85	4	0	79.8	120.2	1.50627	0.663894	112.26	83.82	High	High	High	High	High	High
FALSE	High	IsMasterProtein	A0A1S4BJY6	stem-specific protein TSJT1-like OS=Nicotiana tabacum OX=4097 GN=LOC107809032 PE=4 SV=1	0	38.131	44	6	19	3	1	255	27.9	8.21	71.28	6	3	79.8	120.2	1.50627	0.663894	42.88	42.6	High	High	Peak Found	High	High	High
FALSE	High	IsMasterProtein	A0A1S3YY25	60S acidic ribosomal protein P2A-like OS=Nicotiana tabacum OX=4097 GN=LOC107780915 PE=3 SV=1	0	62.541	75	8	22	8	1	114	11.4	4.61	85.52	8	0	79.9	120.1	1.50313	0.665279	31.84	41.91	High	High	High	High	High	High
FALSE	High	IsMasterProtein	A0A1S3ZDI1	Transketolase OS=Nicotiana tabacum OX=4097 GN=LOC107785488 PE=3 SV=1	0	87.511	35	11	55	1	1	741	79.8	6.61	248.72	11	1	79.9	120.1	1.50313	0.665279	85.35	9.95	High	Peak Found	High	High	Peak Found	High
FALSE	High	IsMasterProtein	A0A1S3XEK0	Glutamine amidotransferase OS=Nicotiana tabacum OX=4097 GN=LOC107764380 PE=3 SV=1	0	7.089	7	2	4	2	1	538	60.1	6.8	12.37	2	0	80.1	119.9	1.49688	0.668057	88.82	79.29	Peak Found	Peak Found	High	High	Peak Found	High
FALSE	High	IsMasterProtein	A0A1S4A5Z2	60S ribosomal protein L7-4-like OS=Nicotiana tabacum OX=4097 GN=LOC107794124 PE=3 SV=1	0	39.786	41	6	19	1	1	242	28.1	9.89	71.62	6	0	80.3	119.7	1.49066	0.670844	63.56	47.08	High	Peak Found	Peak Found	High	High	High
FALSE	High	IsMasterProtein	A0A1S3Z8M2	Gamma-ECS OS=Nicotiana tabacum OX=4097 GN=LOC107784172 PE=3 SV=1	0	6.075	11	2	3	2	1	522	59.1	6.99	9.87	2	0	80.3	119.7	1.49066	0.670844	16.12	67	Peak Found	Not Found	High	High	High	Peak Found
FALSE	High	IsMasterProtein	A0A1S4DM95	Mitogen-activated protein kinase OS=Nicotiana tabacum OX=4097 GN=LOC107831093 PE=3 SV=1	0	14.952	9	2	6	2	1	394	45.2	5.83	29.87	2	0	80.3	119.7	1.49066	0.670844	97.15	42.44	High	High	Peak Found	High	High	High
FALSE	High	IsMasterProtein	A0A1S3YQG6	Aspartate aminotransferase OS=Nicotiana tabacum OX=4097 GN=LOC107778680 PE=3 SV=1	0	63.427	46	10	35	2	1	409	44.8	7.64	127.53	10	0	80.4	119.6	1.48756	0.672241	101.84	88.13	High	High	Peak Found	High	Peak Found	Peak Found
FALSE	High	IsMasterProtein	A0A1S3YXG6	Malate dehydrogenase OS=Nicotiana tabacum OX=4097 GN=LOC107780752 PE=3 SV=1	0	144.296	66	18	74	2	1	341	35.6	8.1	310.03	18	0	80.4	119.6	1.48756	0.672241	67.95	52.54	High	High	Peak Found	High	High	High
FALSE	High	IsMasterProtein	A0A1S4BLZ2	outer envelope pore protein 16-3, chloroplastic/mitochondrial OS=Nicotiana tabacum OX=4097 GN=LOC107809748 PE=4 SV=1	0	17.399	51	3	6	1	1	159	16.8	8.91	26.94	3	0	80.4	119.6	1.48756	0.672241	67.99	16.88	High	Not Found	Peak Found	Peak Found	High	High
FALSE	High	IsMasterProtein	A0A1S3YXR5	Assimilatory sulfite reductase (ferredoxin) OS=Nicotiana tabacum OX=4097 GN=LOC107780886 PE=3 SV=1	0	5.519	7	2	2	2	1	693	78	9.04	7.58	2	0	80.6	119.4	1.48139	0.675042		38.17	Peak Found	Not Found	Not Found	High	Peak Found	High
FALSE	High	IsMasterProtein	A0A1S3XCX3	Plasma membrane ATPase OS=Nicotiana tabacum OX=4097 GN=LOC107763794 PE=3 SV=1	0	78.478	22	12	30	9	1	954	104.9	6.7	121.22	12	3	80.6	119.4	1.48139	0.675042	66.35	48.01	High	High	Peak Found	High	High	High
FALSE	High	IsMasterProtein	A0A1S4AWC2	auxin transport protein BIG OS=Nicotiana tabacum OX=4097 GN=LOC107802006 PE=3 SV=1	0	14.534	2	5	7	5	1	4876	539.5	6.24	26.04	5	0	80.8	119.2	1.47525	0.677852	30.07	11.2	High	Peak Found	Not Found	Peak Found	High	High
FALSE	High	IsMasterProtein	A0A1S3ZLU1	FGGY carbohydrate kinase domain-containing protein-like isoform X1 OS=Nicotiana tabacum OX=4097 GN=LOC107788126 PE=3 SV=1	0	6.878	5	2	3	2	1	646	70.7	6.28	8.77	2	0	80.8	119.2	1.47525	0.677852	69.47	24.28	Peak Found	Peak Found	High	High	Not Found	High
FALSE	High	IsMasterProtein	A0A1S4A208	dnaJ protein ERDJ3B-like OS=Nicotiana tabacum OX=4097 GN=LOC107792892 PE=4 SV=1	0	33.54	29	6	19	5	1	343	39	7.23	83.94	6	1	81	119	1.46914	0.680672	29.39	43.63	High	High	High	High	High	High
FALSE	High	IsMasterProtein	A0A1S4AP80	heat shock cognate 70 kDa protein 2-like OS=Nicotiana tabacum OX=4097 GN=LOC107799868 PE=3 SV=1	0	295.37	63	33	196	9	1	648	70.9	5.19	851.79	33	3	81	119	1.46914	0.680672	109.6	58.76	High	High	High	High	High	High
FALSE	High	IsMasterProtein	A0A1S4CGS9	diacylglycerol kinase OS=Nicotiana tabacum OX=4097 GN=LOC107818851 PE=3 SV=1	0	29.515	15	3	14	3	1	491	54.8	6.57	60.7	3	0	81.1	118.9	1.46609	0.682086	58.84	32.26	High	High	Peak Found	High	High	High
FALSE	High	IsMasterProtein	A0A1S3ZDG6	Carbamoyl-phosphate synthase (glutamine-hydrolyzing) OS=Nicotiana tabacum OX=4097 GN=LOC107785631 PE=3 SV=1	0	81.476	23	12	42	3	1	1203	132	5.97	190.3	12	8	81.4	118.6	1.457	0.686341	33.63	51.31	High	Peak Found	Peak Found	High	High	High
FALSE	High	IsMasterProtein	A0A1S4AAI5	V-type proton ATPase subunit a OS=Nicotiana tabacum OX=4097 GN=LOC107795468 PE=3 SV=1	0	55.598	12	7	26	1	1	819	92.5	6.04	112.81	7	0	81.4	118.6	1.457	0.686341	28.83	55.16	High	Peak Found	Not Found	Peak Found	High	High
FALSE	High	IsMasterProtein	A0A1S3XLH4	Inositol-3-phosphate synthase OS=Nicotiana tabacum OX=4097 GN=LOC107766502 PE=3 SV=1	0	56.412	33	6	19	1	1	510	56.4	5.67	76.62	6	5	81.5	118.5	1.45399	0.687764	17.66	28.55	Not Found	Not Found	Not Found	Not Found	High	High
FALSE	High	IsMasterProtein	A0A1S3YK19	Fumarate hydratase OS=Nicotiana tabacum OX=4097 GN=LOC107776946 PE=3 SV=1	0	16.904	18	3	9	3	1	465	50.4	7.25	38.85	3	0	81.6	118.4	1.45098	0.689189	95.07	67.78	High	Peak Found	High	High	High	High
FALSE	High	IsMasterProtein	A0A1S4ANK5	probable cinnamyl alcohol dehydrogenase 1 OS=Nicotiana tabacum OX=4097 GN=LOC107799691 PE=3 SV=1	0	17.253	21	4	9	4	1	355	38.7	7.43	32.55	4	0	81.6	118.4	1.45098	0.689189	107.79	129.71	High	High	Peak Found	High	High	High
FALSE	High	IsMasterProtein	A0A1S4BQK6	beta-glucosidase BoGH3B-like OS=Nicotiana tabacum OX=4097 GN=LOC107810849 PE=3 SV=1	0	34.047	20	6	20	3	1	624	68.7	8.32	78.45	6	3	81.7	118.3	1.44798	0.690617	55.55	92	Peak Found	High	Not Found	Peak Found	High	High
FALSE	High	IsMasterProtein	A0A1S4BJR2	H(+)-exporting diphosphatase OS=Nicotiana tabacum OX=4097 GN=LOC107809014 PE=3 SV=1	0	60.862	18	9	32	1	1	769	80.7	5.4	104.95	9	0	81.8	118.2	1.44499	0.692047	23.6	0.3	High	High	High	High	High	High
FALSE	High	IsMasterProtein	A0A1S4BBK3	glutelin type-B 2-like OS=Nicotiana tabacum OX=4097 GN=LOC107806600 PE=3 SV=1	0	321.742	97	37	187	8	1	356	38.3	7.02	720.44	37	36	81.9	118.1	1.442	0.69348	39.82	55.81	High	High	High	High	High	High	Acetyl [N-Term]
FALSE	High	IsMasterProtein	A0A1S3YHM2	Guanylate kinase OS=Nicotiana tabacum OX=4097 GN=LOC107776379 PE=3 SV=1	0	7.266	12	2	3	2	1	399	43.5	5.76	10.63	2	0	81.9	118.1	1.442	0.69348	93.22	50.28	Peak Found	Peak Found	High	High	Peak Found	High
FALSE	High	IsMasterProtein	A0A1S4ADB5	sorting and assembly machinery component 50 homolog B-like OS=Nicotiana tabacum OX=4097 GN=LOC107796356 PE=4 SV=1	0	14.5	14	3	5	1	1	508	56	5.24	17.94	3	0	82	118	1.43902	0.694915	0.84	73.56	High	Peak Found	Not Found	Peak Found	Peak Found	High
FALSE	High	IsMasterProtein	A0A1S4B3U9	V-type proton ATPase subunit G OS=Nicotiana tabacum OX=4097 GN=LOC107804197 PE=3 SV=1	0	7.578	22	1	1	1	1	111	12.5	6.8	5.51	1	0	82.1	117.9	1.43605	0.696353	43.48	46.23	Peak Found	Peak Found	Not Found	Not Found	Peak Found	High
FALSE	High	IsMasterProtein	A0A1S3X5L1	uncharacterized protein At4g28440-like OS=Nicotiana tabacum OX=4097 GN=LOC107761422 PE=4 SV=1	0	27.598	26	2	13	2	1	131	14.7	6.76	44.76	2	0	82.2	117.8	1.43309	0.697793	30.51	54.51	High	High	High	High	High	High
FALSE	High	IsMasterProtein	A0A1S3YD39	Complex I-B22 OS=Nicotiana tabacum OX=4097 GN=LOC107774984 PE=3 SV=1	0.001	4.054	21	1	3	1	1	119	13.8	7.52	15.41	1	0	82.3	117.7	1.43013	0.699235	73.01	47.45	High	Peak Found	Peak Found	Peak Found	High	High
FALSE	High	IsMasterProtein	A0A1S3XBU0	gamma carbonic anhydrase 1, mitochondrial-like OS=Nicotiana tabacum OX=4097 GN=LOC107763258 PE=4 SV=1	0	89.062	62	10	40	9	1	268	29.1	7.53	196.15	10	1	82.3	117.7	1.43013	0.699235	61.79	13.48	High	High	High	High	High	High
FALSE	Medium	IsMasterProtein	A0A1S3YCJ8	vesicle transport v-SNARE 13-like OS=Nicotiana tabacum OX=4097 GN=LOC107774800 PE=3 SV=1	0.018	1.187	5	1	1	1	1	221	25	9.28	0	1	0	82.3	117.7	1.43013	0.699235			High	Not Found	Not Found	Not Found	Not Found	Peak Found
FALSE	High	IsMasterProtein	A0A1S3ZKU5	Guanosine nucleotide diphosphate dissociation inhibitor OS=Nicotiana tabacum OX=4097 GN=LOC107787839 PE=3 SV=1	0	151.634	69	24	82	8	1	445	49.7	5.41	343.72	24	0	82.4	117.6	1.42718	0.70068	112.43	92.45	High	High	High	High	High	High	Acetyl [N-Term]
FALSE	High	IsMasterProtein	A0A139ZSG9	6-phosphogluconate dehydrogenase, decarboxylating OS=Nicotiana tabacum OX=4097 GN=LOC107779182 PE=2 SV=1	0	33.792	12	3	16	1	1	484	53.3	5.94	60.37	3	1	82.5	117.5	1.42424	0.702128	34.48	47.25	High	Peak Found	High	High	High	High
FALSE	High	IsMasterProtein	A0A1S3ZYP2	3-hydroxyisobutyryl-CoA hydrolase-like protein 3, mitochondrial OS=Nicotiana tabacum OX=4097 GN=LOC107791844 PE=3 SV=1	0	7.707	12	2	4	2	1	427	46.8	7.21	18.07	2	0	82.8	117.2	1.41546	0.706485	48.87	73.52	High	Peak Found	Peak Found	High	Peak Found	High
FALSE	High	IsMasterProtein	A0A1S4B9P9	Pectinesterase OS=Nicotiana tabacum OX=4097 GN=LOC107806027 PE=3 SV=1	0	26.984	20	6	10	1	1	546	60.1	7.78	36.97	6	0	82.8	117.2	1.41546	0.706485	18.34	34.88	Peak Found	Not Found	Peak Found	High	Peak Found	Peak Found
FALSE	High	IsMasterProtein	A0A1S3YQ79	uncharacterized protein LOC107778398 isoform X1 OS=Nicotiana tabacum OX=4097 GN=LOC107778398 PE=3 SV=1	0	34.656	11	4	10	3	1	717	79	5.11	44.24	4	1	82.8	117.2	1.41546	0.706485	48.56	49.24	High	Peak Found	Peak Found	High	Peak Found	High
FALSE	High	IsMasterProtein	A0A1S3YL59	Signal recognition particle receptor subunit beta OS=Nicotiana tabacum OX=4097 GN=LOC107777467 PE=3 SV=1	0	14.519	8	1	7	1	1	261	29.5	7.9	31.08	1	0	83.1	116.9	1.40674	0.710864	5.38	37.26	High	High	Not Found	High	High	High
FALSE	High	IsMasterProtein	A0A1S4C3X5	1-acylglycerol-3-phosphate O-acyltransferase OS=Nicotiana tabacum OX=4097 GN=LOC107814856 PE=3 SV=1	0	4.465	9	2	4	2	1	387	43.2	9.45	13.35	2	0	83.2	116.8	1.40385	0.712329		34.4	High	High	Not Found	Peak Found	Peak Found	High
FALSE	High	IsMasterProtein	A0A1S3Y8H5	phosphoinositide phosphatase SAC6-like OS=Nicotiana tabacum OX=4097 GN=LOC107773474 PE=4 SV=1	0	56.399	47	9	35	4	1	313	35.8	6.96	123.22	9	3	83.2	116.8	1.40385	0.712329	32.13	32.72	High	High	Peak Found	Peak Found	High	High
FALSE	High	IsMasterProtein	A0A1S3YMR2	protein transport Sec1a-like OS=Nicotiana tabacum OX=4097 GN=LOC107777650 PE=3 SV=1	0	33.646	10	4	13	4	1	667	75.9	7.93	59.39	4	0	83.3	116.7	1.40096	0.713796	53.95	40.28	High	High	Peak Found	High	High	High
FALSE	High	IsMasterProtein	A0A1S3ZE15	alpha-1,4-glucan-protein synthase [UDP-forming] 2-like OS=Nicotiana tabacum OX=4097 GN=LOC107785845 PE=4 SV=1	0	56.786	53	8	35	2	1	198	22.4	8.32	125.58	8	0	83.5	116.5	1.39521	0.716738	75.74	88.3	High	High	High	High	High	High
FALSE	High	IsMasterProtein	A0A1S3YY42	NADH dehydrogenase [ubiquinone] 1 alpha subcomplex subunit 9, mitochondrial-like OS=Nicotiana tabacum OX=4097 GN=LOC107781003 PE=4 SV=1	0	17.803	22	2	7	2	1	147	16.3	5	38.45	2	0	83.5	116.5	1.39521	0.716738	63.22	22.02	Peak Found	High	Not Found	High	High	High
FALSE	High	IsMasterProtein	A0A1S3ZKE6	PRA1 family protein OS=Nicotiana tabacum OX=4097 GN=LOC107787905 PE=3 SV=1	0	5.208	8	1	2	1	1	209	24.1	10.7	7.68	1	0	83.7	116.3	1.38949	0.71969	73.73	53.33	Peak Found	High	Peak Found	High	Peak Found	Peak Found	Acetyl [N-Term]
FALSE	High	IsMasterProtein	A0A1S3Y918	nitrogen regulatory protein P-II homolog OS=Nicotiana tabacum OX=4097 GN=LOC107773744 PE=3 SV=1	0	7.042	11	2	4	2	1	201	22.1	9.52	6.87	2	0	83.8	116.2	1.38663	0.72117	118.77	96.9	High	Peak Found	Peak Found	High	High	High
FALSE	High	IsMasterProtein	A0A1S4CP65	Pyruvate dehydrogenase E1 component subunit beta OS=Nicotiana tabacum OX=4097 GN=LOC107820994 PE=4 SV=1	0	57.221	42	7	30	1	1	369	39.9	6.92	128.35	7	0	83.9	116.1	1.38379	0.722653	19.3	63.83	High	High	High	High	Peak Found	High
FALSE	High	IsMasterProtein	A0A1S4BGF6	Pyruvate kinase OS=Nicotiana tabacum OX=4097 GN=LOC107807979 PE=3 SV=1	0	84.72	38	11	36	11	1	508	55	7.01	153.88	11	0	83.9	116.1	1.38379	0.722653	22.26	32.28	High	High	High	High	High	High
FALSE	High	IsMasterProtein	A0A1S4A6I2	26S proteasome non-ATPase regulatory subunit 2 homolog OS=Nicotiana tabacum OX=4097 GN=LOC107794282 PE=3 SV=1	0	44.651	16	7	23	1	1	898	98.1	5.19	90.17	7	0	84	116	1.38095	0.724138	34	49.8	Not Found	Peak Found	Peak Found	High	High	High
FALSE	High	IsMasterProtein	A0A1S4AHS4	chaperone protein dnaJ 50-like OS=Nicotiana tabacum OX=4097 GN=LOC107797588 PE=4 SV=1	0.001	2.89	10	1	1	1	1	193	23.1	9.83	2.76	1	0	84.2	115.8	1.3753	0.727116	127.94	46.56	Peak Found	Not Found	Peak Found	Peak Found	High	Peak Found
FALSE	High	IsMasterProtein	A0A1S4C287	Nucleoside diphosphate kinase OS=Nicotiana tabacum OX=4097 GN=LOC107814371 PE=3 SV=1	0	17.382	53	7	12	2	1	148	16.2	7.5	40.23	7	0	84.2	115.8	1.3753	0.727116	34.11		High	Peak Found	Peak Found	High	Not Found	Not Found	Acetyl [N-Term]
FALSE	High	IsMasterProtein	A0A1S4C6A5	Mevalonate kinase OS=Nicotiana tabacum OX=4097 GN=LOC107815397 PE=3 SV=1	0	9.721	13	2	2	2	1	385	40.8	5.96	8.78	2	0	84.3	115.7	1.37248	0.728608		115.15	High	Not Found	Not Found	High	Peak Found	Not Found
FALSE	High	IsMasterProtein	A0A1S3YZJ0	Sulfate adenylyltransferase OS=Nicotiana tabacum OX=4097 GN=LOC107781534 PE=4 SV=1	0	5.395	8	2	3	1	1	469	52.5	8.29	9.31	2	0	84.3	115.7	1.37248	0.728608	36.45	45.82	Peak Found	Peak Found	High	Peak Found	Peak Found	Peak Found
FALSE	High	IsMasterProtein	A0A1S4B904	translocase of chloroplast 120, chloroplastic-like OS=Nicotiana tabacum OX=4097 GN=LOC107805808 PE=3 SV=1	0	18.444	9	5	8	5	1	1887	205.8	4.72	27.59	5	0	84.3	115.7	1.37248	0.728608		32	High	Not Found	Not Found	Not Found	High	High
FALSE	High	IsMasterProtein	A0A1S4A8D0	17.3 kDa class II heat shock protein-like OS=Nicotiana tabacum OX=4097 GN=LOC107794867 PE=3 SV=1	0	22.746	51	4	15	2	1	157	17.5	6.06	53.87	4	0	84.4	115.6	1.36967	0.730104		55.14	Not Found	Not Found	High	High	High	High
FALSE	High	IsMasterProtein	A0A1S3XUQ5	Elongation factor G, mitochondrial OS=Nicotiana tabacum OX=4097 GN=LOC107768940 PE=3 SV=1	0	46.854	22	7	22	7	1	762	84.2	6.79	108.31	7	0	84.4	115.6	1.36967	0.730104	89.9	66.19	High	High	High	High	High	High
FALSE	High	IsMasterProtein	A0A1S4AJT2	glucuronokinase 1-like OS=Nicotiana tabacum OX=4097 GN=LOC107798223 PE=4 SV=1	0	24.766	29	5	9	3	1	360	39.9	6.52	33.19	5	2	84.4	115.6	1.36967	0.730104	44.83	100.45	Peak Found	Not Found	High	High	Peak Found	High
FALSE	High	IsMasterProtein	A0A1S4B787	Lactase OS=Nicotiana tabacum OX=4097 GN=LOC107805179 PE=3 SV=1	0	6.232	1	1	2	1	1	1111	125.7	6.06	7.38	1	0	84.5	115.5	1.36686	0.731602	18.04	57.72	Peak Found	Peak Found	Not Found	High	Peak Found	High
FALSE	High	IsMasterProtein	A0A1S3YY55	Pyruvate, phosphate dikinase OS=Nicotiana tabacum OX=4097 GN=LOC107780718 PE=3 SV=1	0	239.171	48	28	117	9	1	964	105.7	6.32	481.06	28	0	84.5	115.5	1.36686	0.731602	34.86	60.39	High	High	High	High	High	High
FALSE	High	IsMasterProtein	A0A1S4B2K0	NADH kinase-like isoform X1 OS=Nicotiana tabacum OX=4097 GN=LOC107803804 PE=3 SV=1	0.001	3.594	4	1	1	1	1	314	35	7.52	2.86	1	0	84.7	115.3	1.36128	0.734605		21.27	Peak Found	Not Found	Not Found	High	Not Found	Peak Found
FALSE	High	IsMasterProtein	A0A1S4B9N3	protein C2-DOMAIN ABA-RELATED 4-like OS=Nicotiana tabacum OX=4097 GN=LOC107805958 PE=3 SV=1	0.001	3.753	16	1	1	1	1	165	18.8	6.21	4.21	1	0	84.7	115.3	1.36128	0.734605	29.48	47.88	Peak Found	Peak Found	Not Found	Peak Found	High	Peak Found
FALSE	High	IsMasterProtein	A0A1S3ZUC3	uncharacterized protein LOC107790567 OS=Nicotiana tabacum OX=4097 GN=LOC107790567 PE=4 SV=1	0.001	3.096	2	1	4	1	1	453	51.2	5.12	9	1	0	84.7	115.3	1.36128	0.734605		98.96	High	Not Found	Not Found	High	High	High
FALSE	High	IsMasterProtein	A0A1S4ABZ9	Peptidyl-prolyl cis-trans isomerase OS=Nicotiana tabacum OX=4097 GN=LOC107795870 PE=3 SV=1	0	47.589	52	7	33	1	1	172	18	8.34	120.52	7	6	84.8	115.2	1.35849	0.736111	71.67	24.91	High	High	High	High	High	High
FALSE	High	IsMasterProtein	A0A1S3Y0V1	S-adenosylmethionine synthase OS=Nicotiana tabacum OX=4097 GN=LOC107770931 PE=3 SV=1	0	237.962	76	22	150	1	1	393	43	5.81	550.65	22	0	84.8	115.2	1.35849	0.736111	34	65.65	High	High	Peak Found	High	High	High	Acetyl [N-Term]
FALSE	High	IsMasterProtein	A0A1S3X7M0	ATP synthase subunit gamma, mitochondrial OS=Nicotiana tabacum OX=4097 GN=LOC107762073 PE=3 SV=1	0	79.903	46	10	60	1	1	321	35.3	8.88	255.71	10	0	84.9	115.1	1.35571	0.737619	75.48	31.45	High	High	High	High	High	High
FALSE	High	IsMasterProtein	A0A1S3Y8F0	Methyltransferase OS=Nicotiana tabacum OX=4097 GN=LOC107773510 PE=3 SV=1	0	29.012	36	4	10	3	1	236	26.6	5.66	43.42	4	0	84.9	115.1	1.35571	0.737619	67.45	63.18	High	Peak Found	High	High	High	High
FALSE	High	IsMasterProtein	A0A1S4BAD5	stromal cell-derived factor 2-like protein OS=Nicotiana tabacum OX=4097 GN=LOC107806270 PE=4 SV=1	0	17.657	45	4	7	4	1	212	23.7	7.06	30.12	4	0	84.9	115.1	1.35571	0.737619	28.78	53.51	High	Not Found	Peak Found	High	High	High
FALSE	High	IsMasterProtein	A0A1S4AWT9	Tubulin beta chain OS=Nicotiana tabacum OX=4097 GN=LOC107802214 PE=3 SV=1	0	82.97	53	12	42	2	1	447	50.3	4.81	181.21	12	9	85	115	1.35294	0.73913	17.65	16.3	High	Peak Found	Peak Found	High	High	High
FALSE	High	IsMasterProtein	A0A1S4CJ15	THO complex subunit 4A-like OS=Nicotiana tabacum OX=4097 GN=LOC107819595 PE=4 SV=1	0	5.655	11	1	3	1	1	254	26.8	10.18	11.08	1	0	85.1	114.9	1.35018	0.740644	78.18	48.5	Peak Found	High	Peak Found	Peak Found	Peak Found	High
FALSE	High	IsMasterProtein	A0A1S3Y1U0	ras-related protein RABD1-like OS=Nicotiana tabacum OX=4097 GN=LOC107771246 PE=4 SV=1	0	21.439	34	4	10	1	1	202	22.4	5.48	39.28	4	0	85.3	114.7	1.34467	0.743679	43.4		Peak Found	Peak Found	High	High	Not Found	Not Found
FALSE	High	IsMasterProtein	A0A1S4AY27	Transmembrane 9 superfamily member OS=Nicotiana tabacum OX=4097 GN=LOC107802459 PE=3 SV=1	0	17.52	6	3	16	2	1	596	68.4	7.31	59.55	3	0	85.3	114.7	1.34467	0.743679	16.03	26.94	High	High	Peak Found	High	High	High
FALSE	High	IsMasterProtein	A0A1S3Z2D4	hypersensitive-induced response protein 2 OS=Nicotiana tabacum OX=4097 GN=LOC107782266 PE=4 SV=1	0	17.6	27	5	5	4	1	286	31.4	5.43	19.13	5	1	85.4	114.6	1.34192	0.745201	10.17	56.27	Peak Found	Peak Found	Not Found	Peak Found	High	High
FALSE	High	IsMasterProtein	Q6QND3	Putative pyridoxine biosynthesis protein isoform A OS=Nicotiana tabacum OX=4097 GN=Pdx1-B PE=3 SV=1	0	64.106	40	4	25	4	1	309	33.1	6.32	149.33	4	0	85.4	114.6	1.34192	0.745201	67.1	54.92	High	High	High	High	High	High
FALSE	Medium	IsMasterProtein	A0A1S4CEB3	histone-lysine N-methyltransferase setd3-like OS=Nicotiana tabacum OX=4097 GN=LOC107817921 PE=4 SV=1	0.015	1.23	8	1	1	1	1	476	52.6	6.67	3.17	1	0	85.5	114.5	1.33918	0.746725	50.41	79.28	Peak Found	Peak Found	Peak Found	Peak Found	Not Found	High
FALSE	High	IsMasterProtein	A0A1S3Y081	soluble starch synthase 3, chloroplastic/amyloplastic-like OS=Nicotiana tabacum OX=4097 GN=LOC107770809 PE=3 SV=1	0.001	3.92	1	1	1	1	1	1249	141.6	5.81	3.37	1	0	85.5	114.5	1.33918	0.746725	42	18.67	Peak Found	Peak Found	High	Peak Found	Not Found	Peak Found
FALSE	High	IsMasterProtein	A0A1S3XFL7	S-adenosylmethionine synthase OS=Nicotiana tabacum OX=4097 GN=LOC107764500 PE=3 SV=1	0	348.374	85	27	220	2	1	390	42.5	6.25	827.96	27	31	85.6	114.4	1.33645	0.748252	25.92	17.97	High	High	Peak Found	High	High	High	Acetyl [K18; K114]; Acetyl [N-Term]
FALSE	High	IsMasterProtein	A0A1S4CA01	ATP-dependent RNA helicase A-like isoform X1 OS=Nicotiana tabacum OX=4097 GN=LOC107816710 PE=4 SV=1	0	53.457	23	6	24	4	1	314	34.2	10.17	111.82	6	2	85.9	114.1	1.32829	0.752848	16.21	48.19	High	High	Peak Found	High	Not Found	High
FALSE	High	IsMasterProtein	A0A1S4DN75	germinal center kinase 1-like isoform X1 OS=Nicotiana tabacum OX=4097 GN=LOC107831610 PE=4 SV=1	0.001	4.111	3	1	1	1	1	706	77.7	6.79	3.31	1	0	85.9	114.1	1.32829	0.752848	83.23	27.49	Peak Found	Not Found	Peak Found	Peak Found	Peak Found	High
FALSE	High	IsMasterProtein	A0A1S3YWJ5	UDP-arabinopyranose mutase OS=Nicotiana tabacum OX=4097 GN=LOC107780283 PE=3 SV=1	0	134.423	70	17	80	6	1	357	40.6	6.44	333.33	17	1	85.9	114.1	1.32829	0.752848	50.3	46.13	High	High	High	High	High	High
FALSE	High	IsMasterProtein	Q08IJ1	ADP ribosylation factor OS=Nicotiana tabacum OX=4097 GN=ARF PE=2 SV=1	0	73.044	76	13	57	4	1	181	20.7	6.95	203.78	13	0	86	114	1.32558	0.754386	88.08	22.08	Peak Found	High	Peak Found	Peak Found	High	High	Acetyl [K180]
FALSE	High	IsMasterProtein	Q5MA19	Cytochrome c oxidase subunit 1 (Fragment) OS=Nicotiana tabacum OX=4097 GN=cox1 PE=3 SV=2	0	19.813	14	3	12	3	1	527	57.9	7.94	63	3	0	86	114	1.32558	0.754386	75.86	30.79	High	High	Peak Found	High	High	High
FALSE	High	IsMasterProtein	Q75ZD3	14-3-3 i-2 protein OS=Nicotiana tabacum OX=4097 GN=14-3-3 i-2 PE=2 SV=1	0	82.354	58	13	45	2	1	260	29.5	4.82	179.07	13	6	86.2	113.8	1.32019	0.757469	78.08	69.07	High	High	Not Found	High	Peak Found	Peak Found
FALSE	High	IsMasterProtein	A0A1S4DJ59	cytochrome b-c1 complex subunit 9-like OS=Nicotiana tabacum OX=4097 GN=LOC107830404 PE=3 SV=1	0	16.822	35	2	5	2	1	72	8.1	9.32	16.79	2	0	86.2	113.8	1.32019	0.757469	145.66	43.66	Peak Found	Peak Found	High	High	Peak Found	High
FALSE	High	IsMasterProtein	A0A1S3YU75	mitochondrial phosphate carrier protein 3, mitochondrial-like OS=Nicotiana tabacum OX=4097 GN=LOC107779610 PE=3 SV=1	0	33.727	29	7	17	1	1	407	43.8	9.31	72.21	7	6	86.2	113.8	1.32019	0.757469	76.4	58.25	Peak Found	Peak Found	High	Peak Found	Peak Found	Peak Found
FALSE	High	IsMasterProtein	A0A1S3ZKW0	Phosphotransferase OS=Nicotiana tabacum OX=4097 GN=LOC107787915 PE=3 SV=1	0	153.373	65	20	88	2	1	497	54.1	6.24	354.99	20	19	86.2	113.8	1.32019	0.757469	48	35.76	Peak Found	Peak Found	High	High	Peak Found	High
FALSE	High	IsMasterProtein	A0A1S4CJL5	dicarboxylate transporter 2.1, chloroplastic-like OS=Nicotiana tabacum OX=4097 GN=LOC107819756 PE=3 SV=1	0	4.762	3	1	2	1	1	585	62.2	9.48	8.3	1	0	86.3	113.7	1.3175	0.759015		16.36	Peak Found	Not Found	Not Found	Not Found	High	High
FALSE	High	IsMasterProtein	A0A1S3X9U8	actin-104 OS=Nicotiana tabacum OX=4097 GN=LOC107762828 PE=3 SV=1	0	149.496	56	14	91	2	1	377	41.7	5.49	376.48	14	0	86.4	113.6	1.31481	0.760563	48.44	38.39	Peak Found	Not Found	Peak Found	Peak Found	Peak Found	High
FALSE	High	IsMasterProtein	A0A1S4CBJ6	Diphosphomevalonate decarboxylase OS=Nicotiana tabacum OX=4097 GN=LOC107817230 PE=3 SV=1	0	16.458	14	3	6	1	1	422	46.6	6.47	21.44	3	0	86.4	113.6	1.31481	0.760563		76	Peak Found	Not Found	Not Found	High	Not Found	High
FALSE	High	IsMasterProtein	A0A1S4BSD9	heat shock factor-binding protein 1-like OS=Nicotiana tabacum OX=4097 GN=LOC107811395 PE=3 SV=1	0	26.156	65	3	11	3	1	88	9.7	4.46	51.03	3	0	86.6	113.4	1.30947	0.763668	57.28	39.01	High	High	Not Found	High	High	High
FALSE	High	IsMasterProtein	A0A1S4D091	4-hydroxy-4-methyl-2-oxoglutarate aldolase OS=Nicotiana tabacum OX=4097 GN=LOC107824552 PE=3 SV=1	0	16.043	35	3	8	3	1	166	17.8	5.99	30.03	3	0	86.9	113.1	1.3015	0.768347	6.39	19.26	High	High	Not Found	High	High	High
FALSE	High	IsMasterProtein	A0A1S4AVL7	ATP-dependent Clp protease proteolytic subunit OS=Nicotiana tabacum OX=4097 GN=LOC107801881 PE=3 SV=1	0.006	1.778	8	1	1	1	1	274	29.8	8.65	2.73	1	0	86.9	113.1	1.3015	0.768347		38.57	Not Found	Not Found	Peak Found	High	Peak Found	Peak Found
FALSE	High	IsMasterProtein	A0A1S3ZVB5	Phospholipase D OS=Nicotiana tabacum OX=4097 GN=LOC107790804 PE=3 SV=1	0	12.391	6	4	6	2	1	834	93.2	8.44	16.27	4	0	86.9	113.1	1.3015	0.768347	39.17	7.46	Peak Found	Peak Found	Peak Found	Peak Found	High	High
FALSE	High	IsMasterProtein	A0A1S3XZ48	uncharacterized protein LOC107770391 OS=Nicotiana tabacum OX=4097 GN=LOC107770391 PE=4 SV=1	0	27.078	9	4	11	4	1	954	109.1	6.52	60.03	4	0	86.9	113.1	1.3015	0.768347	25.19	32.2	High	High	Peak Found	High	High	High
FALSE	High	IsMasterProtein	A0A1S4B8I4	14-3-3-like protein GF14 iota OS=Nicotiana tabacum OX=4097 GN=LOC107805679 PE=3 SV=1	0	138.672	63	17	96	15	1	275	31.1	5.07	392.84	17	2	87.1	112.9	1.29621	0.771479	93.51	61.65	High	High	High	High	High	High
FALSE	High	IsMasterProtein	A0A1S3Y5A9	ATP synthase subunit beta OS=Nicotiana tabacum OX=4097 GN=LOC107772372 PE=3 SV=1	0	338.694	68	25	209	2	1	553	59.5	6.55	891.34	25	7	87.1	112.9	1.29621	0.771479	12.74	22.88	High	High	High	High	High	High
FALSE	High	IsMasterProtein	A0A1S4C1K4	ATP synthase subunit O, mitochondrial-like OS=Nicotiana tabacum OX=4097 GN=LOC107814191 PE=3 SV=1	0	52.929	26	6	31	1	1	238	26.4	9.44	115.3	6	0	87.1	112.9	1.29621	0.771479	17.43	53.91	High	High	High	High	High	High
FALSE	High	IsMasterProtein	A0A1S4DJ32	Pyruvate kinase OS=Nicotiana tabacum OX=4097 GN=LOC107830388 PE=3 SV=1	0	54.973	21	5	22	3	1	529	57.4	6.55	111.83	5	0	87.1	112.9	1.29621	0.771479	55.44	71.46	High	Peak Found	High	High	High	High
FALSE	High	IsMasterProtein	A0A1S4A8K0	60S ribosomal protein L5-like OS=Nicotiana tabacum OX=4097 GN=LOC107794917 PE=3 SV=1	0	47.754	28	5	26	2	1	300	34.4	9.36	117.46	5	0	87.2	112.8	1.29358	0.77305	108.41		High	Peak Found	High	High	Not Found	High
FALSE	High	IsMasterProtein	A0A1S4DL34	uncharacterized protein LOC107830930 isoform X1 OS=Nicotiana tabacum OX=4097 GN=LOC107830930 PE=4 SV=1	0	4.868	1	1	2	1	1	1440	155.6	6.79	3.25	1	0	87.3	112.7	1.29095	0.774623	21.75	47.84	Peak Found	Peak Found	High	Peak Found	Peak Found	High
FALSE	High	IsMasterProtein	A0A076KWF9	Gluaredoxin OS=Nicotiana tabacum OX=4097 GN=LOC107801695 PE=2 SV=1	0	8.49	28	1	6	1	1	108	11.2	7.24	40.77	1	0	87.4	112.6	1.28833	0.776199	62.83	78.82	High	High	High	High	High	High
FALSE	High	IsMasterProtein	A0A1S3ZHV9	Ornithine carbamoyltransferase OS=Nicotiana tabacum OX=4097 GN=LOC107786954 PE=3 SV=1	0	4.577	4	1	2	1	1	379	41.7	6.71	6.76	1	0	87.5	112.5	1.28571	0.777778		8.66	Not Found	Not Found	Peak Found	High	Not Found	High
FALSE	High	IsMasterProtein	A0A1S3XFN6	spermine synthase-like OS=Nicotiana tabacum OX=4097 GN=LOC107764611 PE=3 SV=1	0	4.669	8	1	1	1	1	373	41.5	5.55	3.42	1	0	87.6	112.4	1.28311	0.779359		80.89	Not Found	Not Found	Peak Found	High	Not Found	Peak Found
FALSE	High	IsMasterProtein	A0A0S0N610	Tubulin beta chain OS=Nicotiana tabacum OX=4097 GN=TUB1 PE=2 SV=1	0	92.68	54	12	51	2	1	450	50.5	4.86	228.11	12	3	87.6	112.4	1.28311	0.779359	83.1	28.44	High	High	Peak Found	High	High	High
FALSE	High	IsMasterProtein	P68173	Adenosylhomocysteinase OS=Nicotiana tabacum OX=4097 GN=SAHH PE=2 SV=1	0	377.115	81	35	248	8	1	485	53.1	5.77	1041.88	35	0	87.7	112.3	1.2805	0.780944	17.6	50.83	High	High	High	High	High	High	Acetyl [K17]
FALSE	High	IsMasterProtein	A0A1S3ZBJ0	D-3-phosphoglycerate dehydrogenase OS=Nicotiana tabacum OX=4097 GN=LOC107785065 PE=3 SV=1	0	161.847	48	15	81	12	1	599	63.3	7.56	379.96	15	3	87.7	112.3	1.2805	0.780944	9.32	56.96	High	High	High	High	High	High
FALSE	High	IsMasterProtein	A0A1S3X2D3	cyclase-associated protein 1-like OS=Nicotiana tabacum OX=4097 GN=LOC107760595 PE=3 SV=1	0	51.126	26	5	24	1	1	475	50.8	6.84	114.1	5	0	88	112	1.27273	0.785714	45.82	26.37	High	High	High	High	High	High
FALSE	High	IsMasterProtein	A0A1S4BI54	Non-specific serine/threonine protein kinase OS=Nicotiana tabacum OX=4097 GN=LOC107808522 PE=4 SV=1	0	9.809	8	2	7	2	1	514	58.9	8.53	27.31	2	0	88.2	111.8	1.26757	0.788909	10.27	48.08	High	High	Peak Found	High	High	High
FALSE	High	IsMasterProtein	A0A1S3XT10	pumilio homolog 4-like OS=Nicotiana tabacum OX=4097 GN=LOC107768470 PE=4 SV=1	0.001	3.391	1	1	1	1	1	914	102.3	7.69	3.15	1	0	88.3	111.7	1.26501	0.79051		58.67	Not Found	Peak Found	Not Found	Not Found	Peak Found	High
FALSE	High	IsMasterProtein	A0A1S3YFP1	3-oxoacyl-[acyl-carrier-protein] synthase OS=Nicotiana tabacum OX=4097 GN=LOC107775757 PE=3 SV=1	0	88.504	54	11	41	9	1	467	49.8	7.96	198.96	11	0	88.4	111.6	1.26244	0.792115	49.77	34.13	High	High	High	High	High	High
FALSE	High	IsMasterProtein	A0A1S3XUY7	glutathione S-transferase U17-like OS=Nicotiana tabacum OX=4097 GN=LOC107769085 PE=3 SV=1	0	50.52	52	8	25	8	1	230	25.4	6.25	107.46	8	0	88.4	111.6	1.26244	0.792115	82.84	77.95	High	High	High	High	High	High
FALSE	High	IsMasterProtein	A0A1S4CHY5	proline-rich receptor-like protein kinase PERK1 OS=Nicotiana tabacum OX=4097 GN=LOC107819044 PE=4 SV=1	0	10.264	8	3	11	2	1	674	71.8	6.34	31.31	3	1	88.4	111.6	1.26244	0.792115	51.64	61.56	High	Not Found	Not Found	Not Found	High	High
FALSE	High	IsMasterProtein	A0A1S4A181	uncharacterized protein At5g02240-like OS=Nicotiana tabacum OX=4097 GN=LOC107792715 PE=4 SV=1	0	23.168	39	6	8	3	1	306	33.2	8.92	32.07	6	0	88.4	111.6	1.26244	0.792115	75.96	117.36	High	Not Found	High	High	Not Found	High
FALSE	High	IsMasterProtein	A0A0D3QSL6	50S ribosomal protein L22, chloroplastic OS=Nicotiana tabacum OX=4097 GN=RPL17 PE=2 SV=1	0.002	2.144	14	1	1	1	1	174	19.7	10.11	3.88	1	0	88.5	111.5	1.25989	0.793722	108.37	27.59	High	Not Found	Peak Found	Peak Found	Peak Found	Peak Found
FALSE	High	IsMasterProtein	A0A1S3Y9F0	importin-5-like OS=Nicotiana tabacum OX=4097 GN=LOC107773903 PE=4 SV=1	0	41.336	15	6	15	4	1	1111	122.9	4.87	70.19	6	0	88.5	111.5	1.25989	0.793722	32.35	56.99	High	High	High	High	Peak Found	High
FALSE	High	IsMasterProtein	A0A1S4BX99	metal tolerance protein 1-like OS=Nicotiana tabacum OX=4097 GN=LOC107812839 PE=4 SV=1	0.002	2.33	6	1	1	1	1	418	46.1	6.51	2.82	1	0	88.5	111.5	1.25989	0.793722	1.26	45.27	Peak Found	Not Found	High	Not Found	Peak Found	Peak Found
FALSE	High	IsMasterProtein	A0A1S3YLX8	Profilin OS=Nicotiana tabacum OX=4097 GN=LOC107777553 PE=3 SV=1	0	40.348	50	5	25	2	1	133	14.5	5.02	107.05	5	4	88.5	111.5	1.25989	0.793722	56.93	63.41	High	High	Peak Found	High	High	High
FALSE	High	IsMasterProtein	A0A1S3XYQ4	60S ribosomal protein L13 OS=Nicotiana tabacum OX=4097 GN=LOC107770287 PE=3 SV=1	0	25.084	13	2	9	2	1	206	23.6	11.15	42.23	2	0	88.6	111.4	1.25734	0.795332	58.14	52.79	High	High	Peak Found	High	Peak Found	High
FALSE	High	IsMasterProtein	A0A1S4APY2	Aspartyl-tRNA synthetase OS=Nicotiana tabacum OX=4097 GN=LOC107800111 PE=3 SV=1	0	54.209	24	6	24	6	1	541	60.6	7.14	104.3	6	0	88.6	111.4	1.25734	0.795332	59.18	24.68	High	High	High	High	High	High
FALSE	High	IsMasterProtein	A0A0S0N6E8	Tubulin beta chain OS=Nicotiana tabacum OX=4097 GN=TUB8 PE=2 SV=1	0	84.631	53	11	41	1	1	445	49.9	4.92	180.43	11	0	88.6	111.4	1.25734	0.795332	36.78	76.57	High	Peak Found	Peak Found	Peak Found	High	High
FALSE	High	IsMasterProtein	A0A1S4ATJ1	uncharacterized protein LOC107801118 OS=Nicotiana tabacum OX=4097 GN=LOC107801118 PE=4 SV=1	0	7.614	10	2	3	2	1	431	49.6	7.83	11.71	2	0	88.6	111.4	1.25734	0.795332	50.77	20.79	Peak Found	Not Found	Peak Found	Peak Found	High	High
FALSE	High	IsMasterProtein	A0A1S4DRX3	5'-deoxynucleotidase OS=Nicotiana tabacum OX=4097 GN=LOC107832532 PE=3 SV=1	0	13.495	17	2	6	2	1	274	30.1	6.64	29.04	2	0	88.7	111.3	1.25479	0.796945	79	25.22	Peak Found	Peak Found	Peak Found	High	High	High
FALSE	High	IsMasterProtein	A0A1S4CR29	Calcium uniporter protein OS=Nicotiana tabacum OX=4097 GN=LOC107821646 PE=3 SV=1	0	13.629	9	2	9	1	1	306	35.1	8.98	29.59	2	0	88.7	111.3	1.25479	0.796945	21.84	58.69	High	Peak Found	Not Found	High	High	High
FALSE	High	IsMasterProtein	A0A1S3Y159	D-3-phosphoglycerate dehydrogenase OS=Nicotiana tabacum OX=4097 GN=LOC107771022 PE=3 SV=1	0	43.56	19	8	22	7	1	635	67	6.86	80.73	8	0	88.7	111.3	1.25479	0.796945	7.39	49.14	High	High	High	High	Peak Found	High
FALSE	High	IsMasterProtein	A0A1S3XUK2	protein C2-DOMAIN ABA-RELATED 4-like OS=Nicotiana tabacum OX=4097 GN=LOC107768743 PE=3 SV=1	0.004	1.953	16	1	2	1	1	164	18.7	6.21	8.98	1	0	88.7	111.3	1.25479	0.796945	94.38	65.4	Peak Found	High	Peak Found	Peak Found	Peak Found	High
FALSE	High	IsMasterProtein	A0A1S3Z6E6	V-type proton ATPase subunit H OS=Nicotiana tabacum OX=4097 GN=LOC107783503 PE=3 SV=1	0	35.374	19	5	20	2	1	454	51.6	7.05	88.3	5	3	88.7	111.3	1.25479	0.796945	52.98	43.52	High	Peak Found	Not Found	High	High	High
FALSE	High	IsMasterProtein	A0A1S4DGN5	Superoxide dismutase OS=Nicotiana tabacum OX=4097 GN=LOC107829594 PE=3 SV=1	0	5.94	11	2	2	2	1	228	25.5	8.13	6.76	2	0	88.9	111.1	1.24972	0.80018			High	Not Found	Not Found	High	Not Found	Not Found
FALSE	High	IsMasterProtein	A0A1S4B3D7	uncharacterized protein At3g49720-like OS=Nicotiana tabacum OX=4097 GN=LOC107804123 PE=4 SV=1	0	40.272	48	6	17	3	1	258	28.6	9.55	58.64	6	0	88.9	111.1	1.24972	0.80018	83.22	92.14	High	High	Peak Found	High	High	High
FALSE	High	IsMasterProtein	A0A1S4C0D9	acyl-coenzyme A oxidase 4, peroxisomal-like OS=Nicotiana tabacum OX=4097 GN=LOC107813755 PE=3 SV=1	0	11.471	7	2	2	2	1	428	46.9	8.02	7.31	2	0	89.1	110.9	1.24467	0.803427	111.17	27.21	High	Peak Found	High	Peak Found	Peak Found	Peak Found
FALSE	High	IsMasterProtein	A0A1S3ZRT3	protein SCO1 homolog 1, mitochondrial-like isoform X1 OS=Nicotiana tabacum OX=4097 GN=LOC107789718 PE=3 SV=1	0	5.207	5	1	1	1	1	328	36.2	8.73	4	1	0	89.1	110.9	1.24467	0.803427	42.36	38.15	Not Found	Peak Found	Peak Found	Not Found	High	Peak Found
FALSE	High	IsMasterProtein	A0A1S3ZFD1	succinate dehydrogenase assembly factor 2, mitochondrial-like OS=Nicotiana tabacum OX=4097 GN=LOC107786130 PE=4 SV=1	0.001	2.778	6	1	1	1	1	183	20.8	8.75	2.35	1	0	89.1	110.9	1.24467	0.803427		52.38	Not Found	Not Found	High	Peak Found	Peak Found	Peak Found
FALSE	High	IsMasterProtein	A0A1S3ZCK4	4-coumarate--CoA ligase OS=Nicotiana tabacum OX=4097 GN=LOC107785394 PE=4 SV=1	0	4.773	6	2	2	2	1	729	79.7	8.63	5.48	2	0	89.2	110.8	1.24215	0.805054	46.83	25.67	Peak Found	Peak Found	Peak Found	Peak Found	Not Found	High
FALSE	High	IsMasterProtein	A0A1S3XFT6	Glyceraldehyde-3-phosphate dehydrogenase OS=Nicotiana tabacum OX=4097 GN=LOC107764636 PE=3 SV=1	0	90.967	56	14	54	7	1	337	36.6	7.52	215.47	14	0	89.2	110.8	1.24215	0.805054	52.54	25.77	High	High	High	High	High	High	Phospho [S150; S153; T155]
FALSE	High	IsMasterProtein	A0A1S4DEC2	O-glucosyltransferase rumi homolog OS=Nicotiana tabacum OX=4097 GN=LOC107828928 PE=4 SV=1	0	4.24	3	1	1	1	1	503	59.1	8.43	3.68	1	0	89.2	110.8	1.24215	0.805054	76.04	43.12	Peak Found	Not Found	Peak Found	Peak Found	Not Found	High
FALSE	High	IsMasterProtein	Q948K3	14-3-3 protein OS=Nicotiana tabacum OX=4097 GN=D75 PE=2 SV=1	0	62.387	52	9	40	1	1	261	29.5	4.87	143.9	9	0	89.3	110.7	1.23964	0.806685	52.89	7.86	High	High	Peak Found	High	High	High
FALSE	High	IsMasterProtein	A0A1S4C0K4	3-phosphoshikimate 1-carboxyvinyltransferase OS=Nicotiana tabacum OX=4097 GN=LOC107813883 PE=3 SV=1	0	7.096	8	2	3	2	1	518	55.6	8.22	10.92	2	0	89.3	110.7	1.23964	0.806685	40.29	63.09	Peak Found	High	Peak Found	High	Not Found	Peak Found
FALSE	High	IsMasterProtein	A0A1S4BHA3	cinnamoyl-CoA reductase 1-like OS=Nicotiana tabacum OX=4097 GN=LOC107808266 PE=4 SV=1	0	32.287	38	6	11	3	1	323	35.6	6.65	41.81	6	1	89.3	110.7	1.23964	0.806685	62.02	51.89	Peak Found	Peak Found	Not Found	High	Peak Found	High
FALSE	High	IsMasterProtein	A0A1S3ZBD5	HECT-type E3 ubiquitin transferase OS=Nicotiana tabacum OX=4097 GN=LOC107785026 PE=4 SV=1	0	5.304	1	1	2	1	1	3382	372.6	5.17	10.42	1	0	89.3	110.7	1.23964	0.806685			Not Found	High	Not Found	Not Found	Not Found	High
FALSE	High	IsMasterProtein	A0A1S4CN47	coiled-coil domain-containing protein 18-like isoform X1 OS=Nicotiana tabacum OX=4097 GN=LOC107820666 PE=4 SV=1	0	18.166	7	3	5	3	1	715	79.9	5	19.46	3	0	89.4	110.6	1.23714	0.808318	85.77	42.5	High	Peak Found	Peak Found	High	Peak Found	High
FALSE	High	IsMasterProtein	A0A1S4DH63	Transmembrane 9 superfamily member OS=Nicotiana tabacum OX=4097 GN=LOC107829751 PE=3 SV=1	0	30.843	18	5	18	3	1	657	74.6	6.4	70.1	5	0	89.5	110.5	1.23464	0.809955	112.51	50.17	High	Peak Found	Not Found	Not Found	Peak Found	High
FALSE	High	IsMasterProtein	A0A1S4AZ33	uncharacterized protein LOC107802868 OS=Nicotiana tabacum OX=4097 GN=LOC107802868 PE=4 SV=1	0	24.088	8	3	13	3	1	809	91.5	6.76	53.98	3	0	89.5	110.5	1.23464	0.809955	29.36	40.56	High	Peak Found	High	High	High	High
FALSE	High	IsMasterProtein	A0A1S3Z3L6	Profilin OS=Nicotiana tabacum OX=4097 GN=LOC107782638 PE=3 SV=1	0	30.545	49	4	25	1	1	134	14.5	5.02	102.66	4	0	89.6	110.4	1.23214	0.811594	80.44	3.98	High	High	Peak Found	High	High	High
FALSE	High	IsMasterProtein	A0A1S3XC54	S-adenosylmethionine synthase OS=Nicotiana tabacum OX=4097 GN=LOC107763541 PE=3 SV=1	0	241.467	76	22	151	1	1	393	43	5.8	553.12	22	14	89.6	110.4	1.23214	0.811594	35.95	12.46	High	High	Peak Found	High	Peak Found	High	Acetyl [N-Term]
FALSE	High	IsMasterProtein	A0A1S4CU12	[Acyl-carrier-protein] S-malonyltransferase OS=Nicotiana tabacum OX=4097 GN=LOC107822543 PE=4 SV=1	0	38.153	27	5	10	5	1	404	43.1	8.21	51.41	5	0	89.7	110.3	1.22965	0.813237	24.85	63.41	High	High	Not Found	High	High	Peak Found
FALSE	High	IsMasterProtein	A0A1S4B4G8	isocitrate dehydrogenase [NAD] regulatory subunit 1, mitochondrial-like OS=Nicotiana tabacum OX=4097 GN=LOC107804365 PE=3 SV=1	0	16.743	20	4	13	4	1	357	38.9	6.7	52.1	4	0	89.7	110.3	1.22965	0.813237	15.9	63.82	High	High	Peak Found	High	High	High
FALSE	High	IsMasterProtein	A0A1S4ADU3	Protein disulfide-isomerase OS=Nicotiana tabacum OX=4097 GN=LOC107796387 PE=3 SV=1	0	6.286	5	1	2	1	1	587	65.2	4.65	10.24	1	0	89.7	110.3	1.22965	0.813237		23.71	Not Found	Not Found	Peak Found	High	Not Found	High
FALSE	High	IsMasterProtein	A0A1S3ZPB2	Eukaryotic translation initiation factor 5A OS=Nicotiana tabacum OX=4097 GN=LOC107788880 PE=3 SV=1	0	41.038	49	5	20	1	1	160	17.5	5.99	100.07	5	1	89.9	110.1	1.22469	0.81653	68.06	68.29	Peak Found	Peak Found	Peak Found	High	Peak Found	Peak Found
FALSE	High	IsMasterProtein	A0A1S3YJI1	guanine deaminase-like OS=Nicotiana tabacum OX=4097 GN=LOC107776708 PE=4 SV=1	0	10.3	10	1	4	1	1	186	20.3	5.81	16.67	1	0	89.9	110.1	1.22469	0.81653	57.85	60.99	High	Peak Found	High	Peak Found	Peak Found	High
FALSE	High	IsMasterProtein	A0A1S3WYZ3	extensin-like isoform X1 OS=Nicotiana tabacum OX=4097 GN=LOC107759431 PE=4 SV=1	0	28.655	26	4	12	2	1	323	36.9	6.15	41.55	4	2	90.1	109.9	1.21976	0.819836	43.88	83.43	High	Peak Found	Peak Found	Peak Found	High	High
FALSE	High	IsMasterProtein	A0A1S3XUF6	Mitochondrial fission 1 protein OS=Nicotiana tabacum OX=4097 GN=LOC107768921 PE=3 SV=1	0.001	3.619	17	1	2	1	1	167	18.2	5.71	8.78	1	0	90.1	109.9	1.21976	0.819836		55.28	Peak Found	Not Found	Not Found	Peak Found	High	High
FALSE	High	IsMasterProtein	A0A1S4DPH0	Beta-adaptin-like protein OS=Nicotiana tabacum OX=4097 GN=LOC107832035 PE=3 SV=1	0	40.643	17	9	23	9	1	899	99.8	5.19	88.54	9	0	90.3	109.7	1.21484	0.823154	27.19	55.41	High	High	High	High	High	High
FALSE	High	IsMasterProtein	A0A1S3ZCU2	brefeldin A-inhibited guanine nucleotide-exchange protein 5-like OS=Nicotiana tabacum OX=4097 GN=LOC107785370 PE=4 SV=1	0	63.704	13	11	22	4	1	1575	174.3	5.34	88.26	11	0	90.3	109.7	1.21484	0.823154	51.55	34.56	High	High	Not Found	Not Found	High	High
FALSE	High	IsMasterProtein	A0A1S3Y800	Delta-1-pyrroline-5-carboxylate synthase OS=Nicotiana tabacum OX=4097 GN=LOC107773204 PE=3 SV=1	0	145.465	45	15	55	2	1	719	77.5	6.13	248.23	15	12	90.3	109.7	1.21484	0.823154	53.81	67.75	High	High	Peak Found	High	High	High
FALSE	High	IsMasterProtein	A0A1S4CGZ4	acetyl-coenzyme A synthetase, chloroplastic/glyoxysomal-like isoform X1 OS=Nicotiana tabacum OX=4097 GN=LOC107818723 PE=3 SV=1	0	22.556	13	4	9	1	1	773	86	7.01	36.68	4	0	90.4	109.6	1.21239	0.824818		0.35	High	Not Found	Not Found	Not Found	Peak Found	Peak Found
FALSE	High	IsMasterProtein	A0A1S4DNF2	Phosphoglycerate mutase (2,3-diphosphoglycerate-independent) OS=Nicotiana tabacum OX=4097 GN=LOC107831677 PE=3 SV=1	0	256.995	66	28	147	5	1	559	61	5.94	638.39	28	0	90.5	109.5	1.20994	0.826484	21.51	25.88	High	High	High	High	High	High
FALSE	High	IsMasterProtein	A0A1S4A908	Pyruvate dehydrogenase E1 component subunit beta OS=Nicotiana tabacum OX=4097 GN=LOC107795071 PE=4 SV=1	0	60.597	47	8	35	1	1	378	40.5	5.8	152.25	8	2	90.5	109.5	1.20994	0.826484	67.95	63.67	High	High	High	High	High	High
FALSE	High	IsMasterProtein	A0A1S4B8J6	uncharacterized protein LOC107805622 OS=Nicotiana tabacum OX=4097 GN=LOC107805622 PE=4 SV=1	0	4.601	27	2	2	2	1	140	16.1	8.12	5.27	2	0	90.5	109.5	1.20994	0.826484	117.27	77.95	Peak Found	Not Found	High	High	Peak Found	Not Found
FALSE	High	IsMasterProtein	A0A1S4ABX8	protein BOLA4, chloroplastic/mitochondrial-like OS=Nicotiana tabacum OX=4097 GN=LOC107795929 PE=3 SV=1	0	8.389	12	1	3	1	1	156	17.2	9.88	12.79	1	0	90.6	109.4	1.20751	0.828154	35.09	85.49	Not Found	Peak Found	Peak Found	High	Peak Found	High
FALSE	High	IsMasterProtein	A0A1S4ANH7	ras-related protein RABA1f OS=Nicotiana tabacum OX=4097 GN=LOC107799657 PE=4 SV=1	0	5.775	13	1	2	1	1	217	24.1	5.95	9.34	1	0	90.6	109.4	1.20751	0.828154	75.47	63.34	Peak Found	Peak Found	High	Not Found	Peak Found	High
FALSE	High	IsMasterProtein	A0A1S4A196	Peptidyl-prolyl cis-trans isomerase OS=Nicotiana tabacum OX=4097 GN=LOC107792692 PE=3 SV=1	0	42.672	48	6	29	2	1	172	18.1	8.46	98.47	6	3	90.7	109.3	1.20507	0.829826	63.25	61.01	High	High	High	High	Peak Found	High
FALSE	Medium	IsMasterProtein	A0A1S3Z0M9	Small nuclear ribonucleoprotein Sm D2 OS=Nicotiana tabacum OX=4097 GN=LOC107781770 PE=3 SV=1	0.034	0.868	15	1	1	1	1	108	12.5	9.92	2.57	1	0	90.7	109.3	1.20507	0.829826	50.25	82.92	Peak Found	Peak Found	Peak Found	Peak Found	Peak Found	High
FALSE	High	IsMasterProtein	A0A1S3XN07	elongation factor 1-gamma 2-like isoform X1 OS=Nicotiana tabacum OX=4097 GN=LOC107766924 PE=4 SV=1	0	125.511	53	15	71	3	1	417	47.6	5.91	275.34	15	13	90.8	109.2	1.20264	0.831502	45.78	31.63	High	High	High	High	High	High
FALSE	High	IsMasterProtein	A0A1S3YYS2	heterogeneous nuclear ribonucleoprotein H2-like isoform X1 OS=Nicotiana tabacum OX=4097 GN=LOC107781187 PE=4 SV=1	0	4.216	6	1	2	1	1	265	30.1	8.44	6.15	1	0	90.8	109.2	1.20264	0.831502	101.83		High	Not Found	Peak Found	Not Found	Not Found	High
FALSE	High	IsMasterProtein	O24138	GTP-binding protein SAR1B-like OS=Nicotiana tabacum OX=4097 GN=NtSAR1 PE=2 SV=1	0	35.11	41	5	8	2	1	193	21.9	7.47	36.99	5	1	90.9	109.1	1.20022	0.833181	72.33	53.75	High	High	Peak Found	Peak Found	Peak Found	High
FALSE	High	IsMasterProtein	A0A1S3XHU5	UDP-arabinopyranose mutase OS=Nicotiana tabacum OX=4097 GN=LOC107765349 PE=3 SV=1	0	60.484	52	11	34	5	1	362	41.2	6.44	125.7	11	1	91.1	108.9	1.19539	0.836547	12.47	74.03	High	High	Peak Found	High	High	High
FALSE	High	IsMasterProtein	A0A1S4APS1	plant UBX domain-containing protein 10-like OS=Nicotiana tabacum OX=4097 GN=LOC107799924 PE=4 SV=1	0	37.018	30	6	19	3	1	459	50.7	4.89	84.45	6	0	91.2	108.8	1.19298	0.838235	60.23	9.29	High	High	Peak Found	Not Found	High	High
FALSE	High	IsMasterProtein	A0A1S3Y1M6	probable ADP-ribosylation factor GTPase-activating protein AGD8 OS=Nicotiana tabacum OX=4097 GN=LOC107771184 PE=4 SV=1	0.008	1.599	3	1	1	1	1	403	43.4	8.78	0	1	0	91.3	108.7	1.19058	0.839926	46.77	9.42	Peak Found	Peak Found	Not Found	High	Not Found	Peak Found
FALSE	High	IsMasterProtein	A0A1S3ZBE7	ADP-ribosylation factor 1-like OS=Nicotiana tabacum OX=4097 GN=LOC107785063 PE=3 SV=1	0	104.494	79	15	78	1	1	181	20.6	6.95	289.99	15	16	91.6	108.4	1.18341	0.845018	64.83	17.37	High	Peak Found	High	High	High	High
FALSE	High	IsMasterProtein	A0A1S3Z427	chaperonin CPN60-2, mitochondrial-like OS=Nicotiana tabacum OX=4097 GN=LOC107782773 PE=3 SV=1	0	129.869	49	17	63	1	1	573	61	5.86	234.62	17	0	91.7	108.3	1.18103	0.846722	112.26		High	High	Peak Found	Peak Found	Not Found	Not Found
FALSE	High	IsMasterProtein	A0A1S3Y6A6	Glucosamine 6-phosphate N-acetyltransferase OS=Nicotiana tabacum OX=4097 GN=LOC107772640 PE=3 SV=1	0	5.442	20	2	2	2	1	156	17.8	7.3	6.63	2	0	91.7	108.3	1.18103	0.846722	87.88	43.05	High	Peak Found	Peak Found	Peak Found	High	Peak Found
FALSE	High	IsMasterProtein	A0A1S3ZWZ1	histidine--tRNA ligase, cytoplasmic-like OS=Nicotiana tabacum OX=4097 GN=LOC107791338 PE=3 SV=1	0	31.451	10	5	14	5	1	862	94.8	6.47	57.71	5	0	91.8	108.2	1.17865	0.848429	73.19	73.04	High	High	Peak Found	High	High	High
FALSE	High	IsMasterProtein	A0A1S3ZYT7	S-(hydroxymethyl)glutathione dehydrogenase OS=Nicotiana tabacum OX=4097 GN=LOC107791841 PE=3 SV=1	0	58.808	46	6	23	6	1	379	40.7	7.34	117.67	6	0	91.8	108.2	1.17865	0.848429	14.36	51.14	High	High	High	High	High	High
FALSE	High	IsMasterProtein	A0A1S4DLP6	splicing factor U2af small subunit B-like OS=Nicotiana tabacum OX=4097 GN=LOC107830920 PE=4 SV=1	0	5.869	7	1	1	1	1	276	32.9	9.28	4.58	1	0	91.9	108.1	1.17628	0.850139			Peak Found	Not Found	Not Found	Not Found	Not Found	High
FALSE	High	IsMasterProtein	A0A1S3XYP3	F-box protein CPR30-like OS=Nicotiana tabacum OX=4097 GN=LOC107770289 PE=4 SV=1	0	9.228	9	2	3	2	1	428	48.9	6.67	11.48	2	0	92	108	1.17391	0.851852	49.86	65.47	Peak Found	Peak Found	Peak Found	High	Peak Found	High
FALSE	High	IsMasterProtein	A0A1S4A8S3	fasciclin-like arabinogalactan protein 3 OS=Nicotiana tabacum OX=4097 GN=LOC107794996 PE=3 SV=1	0	5.199	6	1	2	1	1	277	29.1	4.78	7.8	1	0	92	108	1.17391	0.851852		81.6	Not Found	Peak Found	Not Found	Not Found	High	High
FALSE	High	IsMasterProtein	A0A1S3X0C4	serine/threonine-protein phosphatase 2A 65 kDa regulatory subunit A beta isoform-like OS=Nicotiana tabacum OX=4097 GN=LOC107759848 PE=4 SV=1	0	66.901	36	11	30	9	1	581	64.7	5.07	115.94	11	1	92	108	1.17391	0.851852	53.74	39.18	High	High	Peak Found	High	High	High
FALSE	High	IsMasterProtein	A0A1S4A2P0	ABC transporter C family member 2-like OS=Nicotiana tabacum OX=4097 GN=LOC107793093 PE=4 SV=1	0	4.542	2	2	2	2	1	1627	182	7.69	6.64	2	0	92.1	107.9	1.17155	0.853568	51.07		High	Not Found	Peak Found	Not Found	Not Found	High
FALSE	High	IsMasterProtein	A0A1S3ZQX9	Prolyl endopeptidase OS=Nicotiana tabacum OX=4097 GN=LOC107789482 PE=3 SV=1	0	5.7	5	2	2	2	1	798	89.5	5.71	7.07	2	0	92.1	107.9	1.17155	0.853568	65.88	55.8	Peak Found	Not Found	High	Peak Found	Not Found	High
FALSE	High	IsMasterProtein	A0A1S3ZIY2	uncharacterized protein LOC107787272 OS=Nicotiana tabacum OX=4097 GN=LOC107787272 PE=4 SV=1	0	20.779	12	4	5	1	1	510	57.7	8.97	23.78	4	0	92.1	107.9	1.17155	0.853568	15.72	58.54	Peak Found	Peak Found	Not Found	Not Found	High	Peak Found
FALSE	High	IsMasterProtein	A0A1S3YZ51	ATP phosphoribosyltransferase OS=Nicotiana tabacum OX=4097 GN=LOC107781436 PE=4 SV=1	0	34.837	33	5	10	5	1	393	42.9	7.28	52.67	5	0	92.2	107.8	1.1692	0.855288	92.18	64.34	High	Peak Found	High	High	High	High
FALSE	High	IsMasterProtein	A0A1S4DNB0	Hexosyltransferase OS=Nicotiana tabacum OX=4097 GN=LOC107831641 PE=3 SV=1	0	6.373	5	1	1	1	1	445	50.7	7.83	6.16	1	0	92.2	107.8	1.1692	0.855288		41.98	Peak Found	Not Found	Not Found	Not Found	Peak Found	High
FALSE	High	IsMasterProtein	A0A1S4ADZ6	V-type proton ATPase subunit a OS=Nicotiana tabacum OX=4097 GN=LOC107796568 PE=3 SV=1	0	18.647	9	3	4	1	1	819	93.6	6.06	16.95	3	1	92.2	107.8	1.1692	0.855288		21.5	Peak Found	Not Found	Not Found	Not Found	Peak Found	High
FALSE	High	IsMasterProtein	A0A1S3ZUI9	Protein-serine/threonine phosphatase OS=Nicotiana tabacum OX=4097 GN=LOC107790556 PE=4 SV=1	0	7.29	4	1	2	1	1	610	67.9	6.38	9.19	1	0	92.3	107.7	1.16685	0.85701		2.39	Peak Found	Not Found	Not Found	Not Found	High	High
FALSE	High	IsMasterProtein	A0A1S3YDC5	Tyrosine--tRNA ligase OS=Nicotiana tabacum OX=4097 GN=LOC107774859 PE=3 SV=1	0	22.754	29	5	12	1	1	325	37.4	8.59	48.41	5	0	92.3	107.7	1.16685	0.85701	26.03	47.19	High	High	Peak Found	High	Peak Found	High
FALSE	High	IsMasterProtein	A0A1S3YEW7	UDP-D-apiose/UDP-D-xylose synthase 2-like OS=Nicotiana tabacum OX=4097 GN=LOC107775473 PE=4 SV=1	0	43.987	40	7	30	1	1	386	43.3	5.91	127.43	7	5	92.3	107.7	1.16685	0.85701	15.2	50.74	High	Not Found	Not Found	Peak Found	Peak Found	Not Found
FALSE	High	IsMasterProtein	A0A1S3X678	probable ADP-ribosylation factor GTPase-activating protein AGD6 OS=Nicotiana tabacum OX=4097 GN=LOC107761508 PE=4 SV=1	0.001	3.618	3	1	3	1	1	457	49.5	8.07	6.36	1	0	92.4	107.6	1.1645	0.858736	45.27	37.57	Peak Found	Not Found	High	High	Not Found	High
FALSE	High	IsMasterProtein	A0A1S4BH87	Methyltransferase OS=Nicotiana tabacum OX=4097 GN=LOC107808246 PE=3 SV=1	0	11.1	6	2	4	2	1	619	69.2	6.79	14.21	2	0	92.5	107.5	1.16216	0.860465	36.36	60.63	High	Peak Found	Not Found	Peak Found	High	High
FALSE	High	IsMasterProtein	A0A1S4CA13	V-type proton ATPase proteolipid subunit OS=Nicotiana tabacum OX=4097 GN=LOC107816588 PE=3 SV=1	0	11.93	56	4	4	4	1	164	16.6	8.46	14.37	4	0	92.5	107.5	1.16216	0.860465	94.15	18.14	Peak Found	Not Found	Peak Found	Peak Found	High	High
FALSE	High	IsMasterProtein	A0A1S4DHR8	cytochrome c1-2, heme protein, mitochondrial-like OS=Nicotiana tabacum OX=4097 GN=LOC107829859 PE=4 SV=1	0	28.981	30	5	15	1	1	310	33.8	6.62	60.18	5	0	92.6	107.4	1.15983	0.862197	83.18	41.13	High	High	Peak Found	High	High	High
FALSE	High	IsMasterProtein	A0A1S4A9C7	Malate dehydrogenase OS=Nicotiana tabacum OX=4097 GN=LOC107795174 PE=3 SV=1	0	87.713	52	13	45	3	1	353	37	8.73	192.54	13	4	92.6	107.4	1.15983	0.862197	31.78	72.24	High	High	Not Found	High	High	High	Acetyl [K61]
FALSE	High	IsMasterProtein	A0A1S3YLV6	Purple acid phosphatase OS=Nicotiana tabacum OX=4097 GN=LOC107777693 PE=3 SV=1	0.001	2.63	6	1	2	1	1	331	37.7	6.35	6.55	1	0	92.6	107.4	1.15983	0.862197	10.45	22.61	High	Peak Found	Not Found	Peak Found	Peak Found	High
FALSE	High	IsMasterProtein	A0A1S3ZDB8	S-adenosylmethionine synthase OS=Nicotiana tabacum OX=4097 GN=LOC107785513 PE=3 SV=1	0	336.724	85	27	208	1	1	390	42.6	6.05	811.26	27	6	92.6	107.4	1.15983	0.862197	81.27	68.31	High	High	Peak Found	Not Found	High	Peak Found	Acetyl [K18; K114]; Acetyl [N-Term]
FALSE	High	IsMasterProtein	A0A1S3XIX9	type I inositol polyphosphate 5-phosphatase 12-like OS=Nicotiana tabacum OX=4097 GN=LOC107765490 PE=3 SV=1	0	46.279	18	10	26	1	1	1158	128	7.05	101.88	10	0	92.6	107.4	1.15983	0.862197	87.83		Peak Found	Peak Found	Peak Found	Not Found	Not Found	High
FALSE	High	IsMasterProtein	Q5DKU9	Adenosine kinase OS=Nicotiana tabacum OX=4097 GN=LOC107790330 PE=2 SV=1	0	83.095	74	12	37	5	1	340	37.4	5.19	154.67	12	4	92.7	107.3	1.1575	0.863933	81.8	25.61	High	High	Peak Found	High	High	High	Acetyl [N-Term]
FALSE	High	IsMasterProtein	A0A1S3Y851	Transmembrane 9 superfamily member OS=Nicotiana tabacum OX=4097 GN=LOC107773219 PE=3 SV=1	0	34.649	12	5	18	2	1	657	74.3	6.74	68.21	5	2	92.7	107.3	1.1575	0.863933	75.36	34.83	High	Peak Found	Peak Found	Not Found	Peak Found	High
FALSE	High	IsMasterProtein	A0A1S3Z8T0	Beta-ketoacyl-[acyl-carrier-protein] synthase I OS=Nicotiana tabacum OX=4097 GN=LOC107784232 PE=3 SV=1	0	123.532	50	11	52	2	1	469	50	7.75	256.11	11	0	92.8	107.2	1.15517	0.865672	87.37	55.06	High	High	Peak Found	High	High	High
FALSE	High	IsMasterProtein	A0A1S4B8U9	cell division cycle protein 48 homolog OS=Nicotiana tabacum OX=4097 GN=LOC107805784 PE=4 SV=1	0	107.224	42	20	58	1	1	806	89.5	5.31	212.11	20	0	92.8	107.2	1.15517	0.865672	113.46	39.66	Not Found	Peak Found	Peak Found	Peak Found	High	Peak Found
FALSE	High	IsMasterProtein	A0A1S4A3P9	Glutamine synthetase OS=Nicotiana tabacum OX=4097 GN=LOC107793405 PE=3 SV=1	0	69.208	44	7	51	2	1	356	39.1	6.46	201.55	7	1	92.8	107.2	1.15517	0.865672	37.37	61.28	High	High	Peak Found	High	High	High
FALSE	High	IsMasterProtein	A0A1S3Y052	Glutamyl-tRNA synthetase OS=Nicotiana tabacum OX=4097 GN=LOC107770544 PE=3 SV=1	0	28.205	11	4	10	4	1	741	84.1	8.07	44.07	4	0	92.9	107.1	1.15285	0.867414	57.55	50.82	High	High	Peak Found	Peak Found	Peak Found	High
FALSE	High	IsMasterProtein	A0A1S4BRA0	Ubiquitin carboxyl-terminal hydrolase OS=Nicotiana tabacum OX=4097 GN=LOC107811059 PE=3 SV=1	0	14.808	12	4	10	4	1	802	88.9	5.1	37.44	4	0	92.9	107.1	1.15285	0.867414	83.61	62.62	High	Peak Found	High	High	Peak Found	High
FALSE	High	IsMasterProtein	A0A1S3ZDJ5	basic leucine zipper and W2 domain-containing protein 2-like OS=Nicotiana tabacum OX=4097 GN=LOC107785510 PE=3 SV=1	0	36.384	35	5	19	3	1	284	32.8	5.22	77.43	5	0	93	107	1.15054	0.869159	32.17	37.77	High	High	High	High	High	High
FALSE	High	IsMasterProtein	A0A1S3ZHK0	Formate dehydrogenase, mitochondrial OS=Nicotiana tabacum OX=4097 GN=LOC107786807 PE=3 SV=1	0	44.986	32	5	23	5	1	385	42.4	7.56	101.13	5	0	93	107	1.15054	0.869159	43.37	56.74	High	High	High	High	High	High
FALSE	High	IsMasterProtein	A0A1S4A238	1-aminocyclopropane-1-carboxylate oxidase 5-like OS=Nicotiana tabacum OX=4097 GN=LOC107792913 PE=3 SV=1	0.001	2.823	8	1	1	1	1	306	34.8	6.13	5.35	1	0	93.1	106.9	1.14823	0.870907	34.44		Peak Found	Not Found	Peak Found	Not Found	Not Found	High
FALSE	High	IsMasterProtein	A0A1S3YAN6	COBW domain-containing protein 1-like OS=Nicotiana tabacum OX=4097 GN=LOC107774293 PE=3 SV=1	0	4.831	8	2	3	2	1	457	50.6	6.52	9.84	2	0	93.1	106.9	1.14823	0.870907	43.88	5.85	Peak Found	Peak Found	Not Found	Not Found	High	High
FALSE	High	IsMasterProtein	A0A1S4BS72	SEC1 family transport protein SLY1-like OS=Nicotiana tabacum OX=4097 GN=LOC107811326 PE=3 SV=1	0	31.375	25	7	12	6	1	620	68.9	6.3	49.98	7	0	93.1	106.9	1.14823	0.870907	86.63	54.79	High	Peak Found	Peak Found	High	High	High
FALSE	High	IsMasterProtein	A0A076L2E7	3-deoxy-8-phosphooctulonate synthase OS=Nicotiana tabacum OX=4097 PE=2 SV=1	0	24.564	29	4	14	4	1	290	31.8	7.06	59.54	4	0	93.2	106.8	1.14592	0.872659	78.96	62.92	High	High	High	High	High	High
FALSE	High	IsMasterProtein	A0A1S4DL86	Potassium transporter OS=Nicotiana tabacum OX=4097 GN=LOC107830864 PE=3 SV=1	0.001	3.152	5	1	1	1	1	820	91.2	9.06	3.72	1	0	93.2	106.8	1.14592	0.872659			Peak Found	Not Found	Not Found	Not Found	Not Found	High	Acetyl [K15]
FALSE	High	IsMasterProtein	A0A1S4C004	Dihydrolipoyl dehydrogenase OS=Nicotiana tabacum OX=4097 GN=LOC107813704 PE=3 SV=1	0	93.803	31	10	38	6	1	504	53.4	7.36	168.17	10	0	93.5	106.5	1.13904	0.877934	21.74	34.03	High	High	High	High	High	High
FALSE	High	IsMasterProtein	A0A1S4CCM9	Protein arginine N-methyltransferase OS=Nicotiana tabacum OX=4097 GN=LOC107817563 PE=3 SV=1	0.001	3.833	9	2	4	2	1	655	73.5	5.91	18.42	2	0	93.6	106.4	1.13675	0.879699			High	Not Found	Not Found	High	High	High
FALSE	High	IsMasterProtein	A0A1S4BIE5	KH domain-containing protein At4g18375-like isoform X1 OS=Nicotiana tabacum OX=4097 GN=LOC107808624 PE=4 SV=1	0	10.512	10	3	6	3	1	533	57.3	6.3	20.25	3	0	93.7	106.3	1.13447	0.881468	114.78		High	Not Found	Peak Found	High	Not Found	High
FALSE	High	IsMasterProtein	A0A1S4D0G2	Fructose-bisphosphate aldolase OS=Nicotiana tabacum OX=4097 GN=LOC107824494 PE=3 SV=1	0	66.644	48	10	37	10	1	395	42.9	8.6	171.16	10	0	93.9	106.1	1.12993	0.885014	105.21	56.97	High	High	High	High	High	High
FALSE	High	IsMasterProtein	A0A1S4C989	NADH-cytochrome b5 reductase OS=Nicotiana tabacum OX=4097 GN=LOC107816594 PE=3 SV=1	0	23.154	28	6	16	2	1	330	36.2	8.75	58.61	6	4	93.9	106.1	1.12993	0.885014	25.38	73.95	High	Peak Found	Peak Found	High	High	Peak Found
FALSE	High	IsMasterProtein	A0A1S4D481	UDP-glucuronate decarboxylase OS=Nicotiana tabacum OX=4097 GN=LOC107825774 PE=3 SV=1	0	80.891	38	10	43	9	1	430	48.4	8.53	173.64	10	0	93.9	106.1	1.12993	0.885014	66.61	15.24	High	High	High	High	High	High
FALSE	High	IsMasterProtein	A0A1S3X9M9	17.3 kDa class II heat shock protein-like OS=Nicotiana tabacum OX=4097 GN=LOC107762653 PE=3 SV=1	0	9.906	31	2	5	2	1	157	17.6	6.35	17.91	2	0	94	106	1.12766	0.886792	20.94	108.32	Peak Found	Not Found	High	High	Not Found	High
FALSE	High	IsMasterProtein	A0A1S4CCJ9	Cysteine synthase OS=Nicotiana tabacum OX=4097 GN=LOC107817517 PE=3 SV=1	0	33.651	44	6	19	5	1	387	41.1	5.38	92.55	6	0	94	106	1.12766	0.886792	40.92	87.68	High	High	High	High	High	High
FALSE	High	IsMasterProtein	A0A1S3XNP1	polyubiquitin 11-like OS=Nicotiana tabacum OX=4097 GN=LOC107766892 PE=4 SV=1	0	47.903	33	6	51	2	1	192	21.7	7.91	176.37	6	0	94	106	1.12766	0.886792	32.54	55.79	High	High	High	High	High	High
FALSE	High	IsMasterProtein	A0A1S4B8G0	Proteasome subunit alpha type OS=Nicotiana tabacum OX=4097 GN=LOC107805624 PE=3 SV=1	0	53.31	56	7	26	2	1	237	26	4.82	100.93	7	4	94	106	1.12766	0.886792	50.1	80.18	High	High	Peak Found	High	High	High
FALSE	High	IsMasterProtein	A0A1S4CHV4	Pyrophosphate--fructose 6-phosphate 1-phosphotransferase subunit alpha OS=Nicotiana tabacum OX=4097 GN=LOC107819205 PE=3 SV=1	0	81.26	42	16	46	4	1	616	67.1	7.34	180.19	16	0	94.1	105.9	1.1254	0.888574	125.87	52.89	High	High	High	High	High	High
FALSE	High	IsMasterProtein	A0A1S4A868	Glutathione transferase OS=Nicotiana tabacum OX=4097 GN=LOC107794811 PE=3 SV=1	0	67.326	56	8	29	8	1	213	23.9	6.54	124.76	8	0	94.2	105.8	1.12314	0.890359	17.91	35.58	High	High	High	High	High	High	Acetyl [K121]
FALSE	High	IsMasterProtein	A0A1S4CZI1	golgin candidate 6-like OS=Nicotiana tabacum OX=4097 GN=LOC107824297 PE=4 SV=1	0	22.638	11	5	10	1	1	888	98.7	4.94	42.98	5	0	94.2	105.8	1.12314	0.890359	82	9.1	High	Not Found	Peak Found	Peak Found	Not Found	High
FALSE	High	IsMasterProtein	A0A1S4APR3	luminal-binding protein 4-like OS=Nicotiana tabacum OX=4097 GN=LOC107799921 PE=3 SV=1	0	94.769	36	16	80	4	1	666	73.4	5.27	281.94	16	0	94.2	105.8	1.12314	0.890359	30.67	8.72	High	High	High	High	High	High
FALSE	High	IsMasterProtein	A0A1S4AL28	Protein disulfide-isomerase OS=Nicotiana tabacum OX=4097 GN=LOC107798846 PE=3 SV=1	0	14.704	8	4	6	2	1	561	63	5.2	18.26	4	2	94.2	105.8	1.12314	0.890359	34.98	28.96	Peak Found	Not Found	High	Peak Found	Peak Found	Peak Found
FALSE	High	IsMasterProtein	A0A1S3Y6C4	dihydrolipoyl dehydrogenase 2, chloroplastic-like OS=Nicotiana tabacum OX=4097 GN=LOC107772666 PE=4 SV=1	0	6.628	20	1	1	1	1	176	19.1	6.52	3.75	1	0	94.3	105.7	1.12089	0.892148	17.97	86.27	Peak Found	High	Not Found	Peak Found	Peak Found	Peak Found
FALSE	High	IsMasterProtein	A0A1S3X2U8	protein C2-DOMAIN ABA-RELATED 7-like OS=Nicotiana tabacum OX=4097 GN=LOC107760650 PE=3 SV=1	0	13.538	36	3	7	2	1	167	18.7	5.12	29.95	3	0	94.3	105.7	1.12089	0.892148	47.43	37.47	Peak Found	Peak Found	High	High	Peak Found	High
FALSE	High	IsMasterProtein	A0A1S3X9Q9	rac-like GTP-binding protein 5 OS=Nicotiana tabacum OX=4097 GN=LOC107762793 PE=3 SV=1	0	8.819	7	1	3	1	1	198	21.7	9.35	9.52	1	0	94.3	105.7	1.12089	0.892148	132.8	52.55	Peak Found	Peak Found	High	High	Peak Found	Peak Found
FALSE	High	IsMasterProtein	A0A1S4C9T5	endoplasmin homolog OS=Nicotiana tabacum OX=4097 GN=LOC107816677 PE=3 SV=1	0	77.024	21	12	48	1	1	812	93	4.97	192.9	12	0	94.4	105.6	1.11864	0.893939	36.36	50.77	High	High	High	High	High	High
FALSE	High	IsMasterProtein	A0A1S4BTT2	mitochondrial phosphate carrier protein 3, mitochondrial-like OS=Nicotiana tabacum OX=4097 GN=LOC107811807 PE=3 SV=1	0	33.948	32	7	21	1	1	366	39.1	9.25	88.61	7	0	94.4	105.6	1.11864	0.893939	84.08	24.04	High	Peak Found	High	High	High	High
FALSE	High	IsMasterProtein	A0A1S3YTS3	Phosphopyruvate hydratase OS=Nicotiana tabacum OX=4097 GN=LOC107779604 PE=3 SV=1	0	19.364	19	4	7	1	1	396	42.7	5.25	26.58	4	0	94.4	105.6	1.11864	0.893939	67.12	29.32	High	Peak Found	Peak Found	High	High	High
FALSE	High	IsMasterProtein	A0A1S3ZP36	4-coumarate--CoA ligase OS=Nicotiana tabacum OX=4097 GN=LOC107788905 PE=4 SV=1	0	12.96	7	2	8	2	1	556	60.6	8.91	30.72	2	0	94.6	105.4	1.11416	0.897533	52.11	20.49	High	High	High	High	High	High
FALSE	High	IsMasterProtein	A0A1S3ZIL8	ADP-ribosylation factor 2 OS=Nicotiana tabacum OX=4097 GN=LOC107787167 PE=3 SV=1	0	104.101	79	15	79	1	1	181	20.7	6.95	299.39	15	0	94.6	105.4	1.11416	0.897533	37.93	9.42	High	High	High	High	High	High
FALSE	High	IsMasterProtein	A0A1S4CRP9	calcium-binding allergen Ole e 8-like OS=Nicotiana tabacum OX=4097 GN=LOC107821840 PE=4 SV=1	0	11.459	27	2	2	2	1	164	18	4.26	7.4	2	0	94.6	105.4	1.11416	0.897533	78.44	50.79	Peak Found	Peak Found	Peak Found	Peak Found	Peak Found	High
FALSE	High	IsMasterProtein	A0A1S4A3V9	dnaJ protein homolog isoform X1 OS=Nicotiana tabacum OX=4097 GN=LOC107793424 PE=3 SV=1	0	55.682	39	9	24	7	1	422	46.9	6.74	94.38	9	2	94.6	105.4	1.11416	0.897533	37.72	64.33	High	Peak Found	High	High	High	High
FALSE	High	IsMasterProtein	A0A1S4CRR1	eukaryotic initiation factor 4A-8 OS=Nicotiana tabacum OX=4097 GN=LOC107821770 PE=3 SV=1	0	137.365	57	14	71	3	1	413	46.8	5.85	290.23	14	3	94.6	105.4	1.11416	0.897533	57.24	62.84	High	High	High	Peak Found	High	High
FALSE	High	IsMasterProtein	A0A1S3Y0M0	T-complex protein 1 subunit gamma OS=Nicotiana tabacum OX=4097 GN=LOC107770838 PE=3 SV=1	0	51.659	27	8	26	1	1	557	60.4	6.18	110.08	8	0	94.6	105.4	1.11416	0.897533		7.22	Not Found	Not Found	High	High	Not Found	High
FALSE	High	IsMasterProtein	A0A1S3ZRL4	60S ribosomal protein L7a OS=Nicotiana tabacum OX=4097 GN=LOC107789676 PE=3 SV=1	0	35.74	26	5	20	5	1	258	29.3	10.33	79.32	5	0	94.9	105.1	1.10748	0.90295	73.03	49.12	High	High	High	High	High	High
FALSE	High	IsMasterProtein	A0A1S3WY30	vacuolar-sorting receptor 1-like OS=Nicotiana tabacum OX=4097 GN=LOC107759156 PE=3 SV=1	0	10.912	6	3	6	1	1	623	69.2	5.6	18.45	3	0	94.9	105.1	1.10748	0.90295	65.77	49.05	High	Peak Found	Peak Found	Peak Found	Peak Found	High
FALSE	High	IsMasterProtein	A0A1S3YW17	DExH-box ATP-dependent RNA helicase DExH14-like OS=Nicotiana tabacum OX=4097 GN=LOC107780328 PE=4 SV=1	0	19.598	18	4	6	1	1	710	80	5.87	24.76	4	0	95	105	1.10526	0.904762			Not Found	Not Found	Peak Found	High	Not Found	High
FALSE	High	IsMasterProtein	A0A1S4A899	dihydrolipoyl dehydrogenase 2, chloroplastic-like OS=Nicotiana tabacum OX=4097 GN=LOC107794842 PE=3 SV=1	0	48.308	24	9	24	1	1	435	46.1	8.27	73.14	9	0	95	105	1.10526	0.904762	102.91	68.58	Peak Found	Peak Found	Peak Found	Peak Found	Peak Found	High
FALSE	High	IsMasterProtein	A0A1S4ANC1	SNF1-related protein kinase regulatory subunit gamma-1-like isoform X1 OS=Nicotiana tabacum OX=4097 GN=LOC107799522 PE=4 SV=1	0	29.588	23	5	18	1	1	443	47.4	6.11	62.46	5	4	95	105	1.10526	0.904762	26.98	35.91	High	Peak Found	Not Found	Not Found	High	Peak Found
FALSE	High	IsMasterProtein	A0A1S3XTZ2	tetratricopeptide repeat protein 7A-like OS=Nicotiana tabacum OX=4097 GN=LOC107768550 PE=4 SV=1	0	7.134	4	2	2	2	1	702	77.6	5.68	6.63	2	0	95	105	1.10526	0.904762	8.34	5.01	High	Peak Found	Peak Found	Peak Found	Peak Found	Peak Found
FALSE	High	IsMasterProtein	Q9XEN8	Annexin OS=Nicotiana tabacum OX=4097 GN=Anx3 PE=2 SV=1	0	12.446	24	3	5	3	1	316	35.9	5.53	24.35	3	0	95.1	104.9	1.10305	0.906578	102.59	37.56	High	Peak Found	High	High	Peak Found	High
FALSE	High	IsMasterProtein	A0A1S4CDX4	probable phosphoinositide phosphatase SAC9 OS=Nicotiana tabacum OX=4097 GN=LOC107817952 PE=4 SV=1	0	6.89	3	1	3	1	1	1070	117.1	5.77	13.13	1	0	95.1	104.9	1.10305	0.906578			High	High	Not Found	Not Found	Not Found	High
FALSE	High	IsMasterProtein	A0A1S3WYA8	20 kDa chaperonin, chloroplastic-like OS=Nicotiana tabacum OX=4097 GN=LOC107759119 PE=3 SV=1	0	8.512	15	1	5	1	1	252	26.4	8.18	24.57	1	0	95.2	104.8	1.10084	0.908397	137.1	85.05	Peak Found	High	High	High	Peak Found	High
FALSE	High	IsMasterProtein	A0A1S3XSQ1	60S ribosomal protein L23 OS=Nicotiana tabacum OX=4097 GN=LOC107768301 PE=3 SV=1	0	31.677	29	4	26	4	1	140	15	10.48	101.01	4	0	95.2	104.8	1.10084	0.908397	20.35	45.68	High	High	High	High	High	High
FALSE	High	IsMasterProtein	A0A1S4D5C4	60S ribosomal protein L7-2-like OS=Nicotiana tabacum OX=4097 GN=LOC107826102 PE=3 SV=1	0	40.699	41	6	21	1	1	242	28	9.89	85.42	6	0	95.2	104.8	1.10084	0.908397	57.1	54.39	High	High	High	High	Peak Found	High
FALSE	High	IsMasterProtein	Q6UN74	L-ascorbate oxidase homolog OS=Nicotiana tabacum OX=4097 GN=pntp302 PE=2 SV=1	0	20.264	15	4	9	4	1	558	62.5	8.7	35.48	4	0	95.2	104.8	1.10084	0.908397	98.55	104.5	High	High	Peak Found	Peak Found	High	High
FALSE	High	IsMasterProtein	A0A1S4AI01	Pyruvate dehydrogenase E1 component subunit beta OS=Nicotiana tabacum OX=4097 GN=LOC107797920 PE=4 SV=1	0	46.072	47	8	31	1	1	378	40.6	5.8	126.78	8	1	95.2	104.8	1.10084	0.908397	61.1	50.57	Not Found	Not Found	High	Not Found	Not Found	Not Found
FALSE	High	IsMasterProtein	A0A1S3ZMN5	uncharacterized protein At2g39795, mitochondrial-like OS=Nicotiana tabacum OX=4097 GN=LOC107788385 PE=4 SV=1	0	7.722	24	2	2	2	1	257	29.1	5.03	7.09	2	0	95.2	104.8	1.10084	0.908397	31.41	63.71	Peak Found	Peak Found	Peak Found	High	High	Peak Found
FALSE	High	IsMasterProtein	A0A1S4ARC3	60S ribosomal protein L18a OS=Nicotiana tabacum OX=4097 GN=LOC107800392 PE=3 SV=1	0	19.539	12	2	8	2	1	178	21.4	10.26	28.21	2	0	95.3	104.7	1.09864	0.91022	53.94	96.23	Peak Found	High	Not Found	Peak Found	High	High
FALSE	High	IsMasterProtein	A0A1S4BBM5	mitochondrial import receptor subunit TOM40-1-like OS=Nicotiana tabacum OX=4097 GN=LOC107806567 PE=3 SV=1	0	37.66	32	6	18	1	1	313	34.6	7.84	59.84	6	0	95.3	104.7	1.09864	0.91022	27.11	69.34	High	High	Not Found	Not Found	High	High
FALSE	High	IsMasterProtein	A0A1S4CK38	Phosphotransferase OS=Nicotiana tabacum OX=4097 GN=LOC107819667 PE=3 SV=1	0	52.109	44	9	22	5	1	492	54	5.78	94.15	9	4	95.3	104.7	1.09864	0.91022	74.68	76.31	High	Peak Found	High	High	Peak Found	High
FALSE	High	IsMasterProtein	A0A1S3XPF8	Calcium-transporting ATPase OS=Nicotiana tabacum OX=4097 GN=LOC107767367 PE=3 SV=1	0	69.5	21	11	38	8	1	1020	111.1	5.82	158.37	11	3	95.4	104.6	1.09644	0.912046	23.13	47.54	High	High	Peak Found	High	High	High
FALSE	High	IsMasterProtein	A0A1S3YGC5	lisH domain and HEAT repeat-containing protein KIAA1468-like isoform X1 OS=Nicotiana tabacum OX=4097 GN=LOC107775733 PE=4 SV=1	0.007	1.684	3	1	1	1	1	1185	132.8	5.12	3.9	1	0	95.5	104.5	1.09424	0.913876		22.68	Not Found	Not Found	Peak Found	Not Found	High	Peak Found
FALSE	High	IsMasterProtein	A0A1S4CHX2	uncharacterized protein LOC107819190 OS=Nicotiana tabacum OX=4097 GN=LOC107819190 PE=4 SV=1	0	20.759	34	3	15	1	1	168	19	6.29	65.13	3	0	95.6	104.4	1.09205	0.915709	77.67	79.12	High	High	Peak Found	High	High	High
FALSE	High	IsMasterProtein	A0A1S4BM22	anamorsin homolog OS=Nicotiana tabacum OX=4097 GN=LOC107809741 PE=3 SV=1	0.001	3.678	10	1	2	1	1	233	24.8	5.72	7.38	1	0	95.7	104.3	1.08986	0.917546	29.22		Not Found	Peak Found	Peak Found	High	Not Found	High
FALSE	High	IsMasterProtein	Q5M9V4	ATP synthase subunit alpha OS=Nicotiana tabacum OX=4097 GN=atp1 PE=3 SV=2	0	229.982	54	26	165	26	1	509	55.3	6.1	677.01	26	0	95.8	104.2	1.08768	0.919386	23.13	9.12	High	High	High	High	High	High
FALSE	High	IsMasterProtein	A0A1S4A2I2	uncharacterized protein LOC107793070 OS=Nicotiana tabacum OX=4097 GN=LOC107793070 PE=4 SV=1	0	9.877	16	1	1	1	1	182	20.4	5.25	5.76	1	0	95.8	104.2	1.08768	0.919386			High	Not Found	Not Found	Not Found	Not Found	Peak Found
FALSE	High	IsMasterProtein	A0A1S4A2F2	GDP-L-fucose synthase OS=Nicotiana tabacum OX=4097 GN=LOC107793042 PE=3 SV=1	0	22.855	18	2	11	2	1	313	34.7	6.96	44.33	2	0	95.9	104.1	1.08551	0.92123	85.22	83.33	High	High	Peak Found	High	Peak Found	High
FALSE	High	IsMasterProtein	A0A1S4ASP2	Peptidyl-prolyl cis-trans isomerase OS=Nicotiana tabacum OX=4097 GN=LOC107801011 PE=3 SV=1	0	43.653	40	5	30	1	1	172	18	8.56	103.19	5	0	95.9	104.1	1.08551	0.92123	65.98	68.33	High	High	High	High	High	High
FALSE	High	IsMasterProtein	A0A1S3ZYH1	probable complex I intermediate-associated protein 30 OS=Nicotiana tabacum OX=4097 GN=LOC107791758 PE=3 SV=1	0.002	2.474	8	1	3	1	1	227	25.5	7.91	7.8	1	0	96	104	1.08333	0.923077		59.56	Not Found	Not Found	High	High	Not Found	High
FALSE	High	IsMasterProtein	A0A1S4CUM1	protein BONZAI 1-like isoform X1 OS=Nicotiana tabacum OX=4097 GN=LOC107822761 PE=3 SV=1	0	5.553	4	1	1	1	1	586	64.6	5.38	4.52	1	0	96	104	1.08333	0.923077	72.94		Not Found	Peak Found	Peak Found	Not Found	High	Not Found
FALSE	High	IsMasterProtein	A0A1S3YPE7	carbamoyl-phosphate synthase small chain, chloroplastic-like isoform X1 OS=Nicotiana tabacum OX=4097 GN=LOC107778194 PE=3 SV=1	0	16.076	24	4	8	4	1	432	47.2	6.39	31.75	4	0	96.3	103.7	1.07684	0.92864	29.03	32.07	High	High	Not Found	Peak Found	High	High
FALSE	High	IsMasterProtein	A0A1S4B656	glutaredoxin-like OS=Nicotiana tabacum OX=4097 GN=LOC107804854 PE=3 SV=1	0	14.09	19	1	8	1	1	125	13.5	8.28	32.17	1	0	96.3	103.7	1.07684	0.92864	98.52	48.12	High	High	Peak Found	High	High	High
FALSE	High	IsMasterProtein	A0A1S3Y9W9	beta-fructofuranosidase, insoluble isoenzyme 1-like OS=Nicotiana tabacum OX=4097 GN=LOC107773859 PE=3 SV=1	0	6.577	5	2	2	2	1	580	65.9	8.6	6.82	2	0	96.4	103.6	1.07469	0.930502	13.76	111.17	Peak Found	Peak Found	Not Found	Peak Found	Peak Found	High
FALSE	High	IsMasterProtein	A0A1S3Z7X7	Histone deacetylase complex subunit SAP18 OS=Nicotiana tabacum OX=4097 GN=LOC107783806 PE=3 SV=1	0.001	2.822	12	1	2	1	1	156	17.8	9.7	6.01	1	0	96.4	103.6	1.07469	0.930502	28.75	68.05	Peak Found	Peak Found	Peak Found	Peak Found	Not Found	High
FALSE	High	IsMasterProtein	A0A1S4DFN4	Oxoglutarate dehydrogenase (succinyl-transferring) OS=Nicotiana tabacum OX=4097 GN=LOC107829317 PE=3 SV=1	0	44.2	35	7	28	1	1	418	46.9	8.69	112.46	7	0	96.4	103.6	1.07469	0.930502	38.8	27.55	High	High	Peak Found	High	High	High
FALSE	High	IsMasterProtein	A0A1S4DQ46	transcription initiation factor TFIID subunit 15b-like OS=Nicotiana tabacum OX=4097 GN=LOC107832244 PE=4 SV=1	0	4.681	3	1	1	1	1	515	50.9	8.57	3.77	1	0	96.4	103.6	1.07469	0.930502		70.61	Peak Found	Not Found	Not Found	Not Found	Peak Found	High
FALSE	High	IsMasterProtein	A0A1S4DHK3	S-adenosylmethionine synthase OS=Nicotiana tabacum OX=4097 GN=LOC107829890 PE=3 SV=1	0	200.702	76	20	132	2	1	393	43	5.81	468.13	20	0	96.5	103.5	1.07254	0.932367	51.31	43.41	High	High	High	High	High	High	Acetyl [N-Term]
FALSE	High	IsMasterProtein	A0A1S3ZPX8	NADH dehydrogenase [ubiquinone] iron-sulfur protein 4, mitochondrial OS=Nicotiana tabacum OX=4097 GN=LOC107789053 PE=3 SV=1	0	7.096	21	1	3	1	1	156	17.5	9.73	14.55	1	0	96.7	103.3	1.06825	0.936108	8.91	42.62	Peak Found	High	Not Found	Not Found	High	High
FALSE	High	IsMasterProtein	A0A1S4CIU6	uncharacterized protein LOC107819523 OS=Nicotiana tabacum OX=4097 GN=LOC107819523 PE=4 SV=1	0.002	2.558	4	1	1	1	1	249	27.8	9.38	2.45	1	0	96.7	103.3	1.06825	0.936108	55.33	43.55	Not Found	Peak Found	Peak Found	Peak Found	Peak Found	High
FALSE	High	IsMasterProtein	A0A1S3XHG5	cyclase-associated protein 1-like OS=Nicotiana tabacum OX=4097 GN=LOC107765227 PE=3 SV=1	0	7.2	7	1	3	1	1	474	51	6.98	15.82	1	0	96.8	103.2	1.06612	0.937984		4.82	Peak Found	Not Found	Not Found	High	High	High
FALSE	High	IsMasterProtein	A0A1S4CP79	Serine hydroxymethyltransferase OS=Nicotiana tabacum OX=4097 GN=LOC107820931 PE=3 SV=1	0	133.478	58	16	63	1	1	471	52.1	7.31	269.11	16	5	96.9	103.1	1.06398	0.939864	80.31	19.86	High	Peak Found	Not Found	High	High	High	Acetyl [N-Term]
FALSE	High	IsMasterProtein	A0A1S4C365	UDP-arabinopyranose mutase OS=Nicotiana tabacum OX=4097 GN=LOC107814566 PE=3 SV=1	0	64.657	55	11	33	3	1	366	41.3	6.68	133.85	11	0	96.9	103.1	1.06398	0.939864	83.69	55.66	High	High	Peak Found	High	High	Peak Found
FALSE	High	IsMasterProtein	A0A1S4AWC3	dnaJ protein homolog 2-like OS=Nicotiana tabacum OX=4097 GN=LOC107801992 PE=3 SV=1	0	41.244	27	6	19	3	1	419	46.7	6.48	75.85	6	0	97	103	1.06186	0.941748	26.51	104.77	High	High	Not Found	Peak Found	High	High
FALSE	High	IsMasterProtein	A0A097BTZ6	Mago nashi-like protein OS=Nicotiana tabacum OX=4097 GN=LOC107779340 PE=2 SV=1	0	10.187	25	3	5	3	1	151	17.8	5.88	19.86	3	0	97	103	1.06186	0.941748	104.03	18.61	High	Peak Found	Peak Found	High	Peak Found	High
FALSE	High	IsMasterProtein	A0A1S4CIC4	Sucrose-phosphatase OS=Nicotiana tabacum OX=4097 GN=LOC107819363 PE=3 SV=1	0	65.422	55	11	33	9	1	425	47.9	6.48	142.97	11	2	97	103	1.06186	0.941748	20.3	35.79	High	High	High	High	High	High
FALSE	High	IsMasterProtein	A0A1S4D9S2	Microsomal prostaglandin E synthase 2 OS=Nicotiana tabacum OX=4097 GN=LOC107827557 PE=3 SV=1	0	20.549	24	3	9	1	1	256	29.2	6.27	44.93	3	0	97.1	102.9	1.05973	0.943635	10.9	45.96	High	Peak Found	Peak Found	High	Peak Found	High
FALSE	High	IsMasterProtein	A0A1S3YP30	Proliferating cell nuclear antigen OS=Nicotiana tabacum OX=4097 GN=LOC107778290 PE=3 SV=1	0	21.281	42	6	10	6	1	264	29.2	4.79	31.12	6	0	97.1	102.9	1.05973	0.943635	32.33	60.8	High	Peak Found	High	High	High	High
FALSE	High	IsMasterProtein	A0A1S3Y0D0	uncharacterized protein LOC107770715 OS=Nicotiana tabacum OX=4097 GN=LOC107770715 PE=4 SV=1	0.001	2.75	14	1	2	1	1	116	12.9	8.21	5.96	1	0	97.1	102.9	1.05973	0.943635	71.11	35.83	High	Not Found	Peak Found	High	Peak Found	Peak Found
FALSE	High	IsMasterProtein	A0A1S4CK04	ATP synthase subunit beta OS=Nicotiana tabacum OX=4097 GN=LOC107819718 PE=3 SV=1	0	350.687	69	29	247	1	1	560	59.8	6.19	1005.5	29	30	97.2	102.8	1.05761	0.945525	9.79	7.4	High	Peak Found	Not Found	Peak Found	High	High
FALSE	High	IsMasterProtein	A0A1S3XUV5	endoplasmin homolog OS=Nicotiana tabacum OX=4097 GN=LOC107769069 PE=3 SV=1	0	63.385	16	10	39	1	1	811	92.9	4.97	144.57	10	0	97.2	102.8	1.05761	0.945525	8.11	55.66	Peak Found	High	High	High	Peak Found	High
FALSE	High	IsMasterProtein	A0A1S3Z1L6	Phosphopyruvate hydratase OS=Nicotiana tabacum OX=4097 GN=LOC107781796 PE=3 SV=1	0	24.984	16	4	12	1	1	486	51.8	6.46	47.06	4	3	97.2	102.8	1.05761	0.945525	59.85	37.69	Not Found	Peak Found	High	High	Peak Found	Peak Found
FALSE	High	IsMasterProtein	A0A1S4AZ18	Sulfate adenylyltransferase OS=Nicotiana tabacum OX=4097 GN=LOC107802851 PE=4 SV=1	0	7.205	8	2	3	1	1	469	52.4	8.7	10.61	2	0	97.2	102.8	1.05761	0.945525	54.97	27.99	Peak Found	Peak Found	Peak Found	High	Peak Found	Peak Found
FALSE	High	IsMasterProtein	A0A1S4CDG6	probable UDP-arabinopyranose mutase 5 OS=Nicotiana tabacum OX=4097 GN=LOC107817646 PE=4 SV=1	0	31.937	22	4	11	1	1	348	38.9	5.66	45.95	4	3	97.3	102.7	1.0555	0.94742	82.52	92.09	High	Not Found	Not Found	High	Not Found	Not Found
FALSE	High	IsMasterProtein	A0A1S4CVV3	anthocyanidin 3-O-glucosyltransferase 2-like OS=Nicotiana tabacum OX=4097 GN=LOC107823155 PE=4 SV=1	0	19.421	11	3	9	1	1	499	54.8	6.42	30.65	3	0	97.4	102.6	1.05339	0.949318	53.97	100.29	High	High	Not Found	High	High	High
FALSE	High	IsMasterProtein	A0A1S4BPW2	trifunctional UDP-glucose 4,6-dehydratase/UDP-4-keto-6-deoxy-D-glucose 3,5-epimerase/UDP-4-keto-L-rhamnose-reductase RHM1-like OS=Nicotiana tabacum OX=4097 GN=LOC107810647 PE=4 SV=1	0	79.859	32	12	38	6	1	671	75.3	7.21	156.41	12	1	97.4	102.6	1.05339	0.949318	68.89	32.19	High	High	High	High	High	High
FALSE	High	IsMasterProtein	A0A1S3YJF8	uncharacterized protein LOC107776928 OS=Nicotiana tabacum OX=4097 GN=LOC107776928 PE=4 SV=1	0	11.177	17	2	6	2	1	292	32.9	6.62	33.84	2	0	97.4	102.6	1.05339	0.949318	22	67.66	High	Peak Found	Peak Found	High	High	High
FALSE	High	IsMasterProtein	Q5M9S4	NADH dehydrogenase subunit 7 OS=Nicotiana tabacum OX=4097 GN=nad7 PE=3 SV=2	0	75.185	30	7	45	7	1	394	44.9	6.83	197.17	7	0	97.5	102.5	1.05128	0.95122	34.28	12.75	High	High	High	High	High	High
FALSE	High	IsMasterProtein	A0A1S4AA04	ABC transporter F family member 1-like OS=Nicotiana tabacum OX=4097 GN=LOC107795359 PE=4 SV=1	0	22.063	12	5	8	5	1	602	67.3	6.58	29.41	5	0	97.6	102.4	1.04918	0.953125	85.28	83.68	High	Peak Found	Peak Found	Peak Found	High	High
FALSE	High	IsMasterProtein	A0A1S4DJT9	calcium-dependent protein kinase 11-like OS=Nicotiana tabacum OX=4097 GN=LOC107830545 PE=4 SV=1	0	21.485	20	4	10	3	1	503	56.5	6.11	33.3	4	1	97.6	102.4	1.04918	0.953125	75.27	4.85	High	High	Not Found	High	High	High
FALSE	High	IsMasterProtein	A0A1S4C5C0	hydroxyphenylpyruvate reductase-like OS=Nicotiana tabacum OX=4097 GN=LOC107815351 PE=3 SV=1	0	40.97	40	6	20	6	1	313	34.3	6.42	101.88	6	0	97.6	102.4	1.04918	0.953125	22.53	44.9	High	High	Not Found	High	High	High	Acetyl [N-Term]
FALSE	High	IsMasterProtein	A0A1S4B8M1	Nucleoside diphosphate kinase OS=Nicotiana tabacum OX=4097 GN=LOC107805583 PE=3 SV=1	0	17.67	37	5	14	1	1	238	26	9.47	47.57	5	2	97.7	102.3	1.04708	0.955034	117.61	47.28	Not Found	Peak Found	Not Found	High	Peak Found	High
FALSE	High	IsMasterProtein	A0A1S3YE34	protein RETICULATA-RELATED 4, chloroplastic-like OS=Nicotiana tabacum OX=4097 GN=LOC107775096 PE=3 SV=1	0	7.462	5	2	2	2	1	425	45.3	8.1	7.26	2	0	97.7	102.3	1.04708	0.955034	124.51	41.48	High	Not Found	High	Peak Found	Peak Found	Peak Found
FALSE	High	IsMasterProtein	A0A1S3ZRV7	uncharacterized protein LOC107789737 OS=Nicotiana tabacum OX=4097 GN=LOC107789737 PE=4 SV=1	0	19.143	12	3	6	1	1	581	65.3	6.44	26.99	3	0	97.7	102.3	1.04708	0.955034		60.63	Peak Found	Not Found	Not Found	Peak Found	Peak Found	High
FALSE	High	IsMasterProtein	A0A1S3ZN54	Dolichyl-diphosphooligosaccharide--protein glycosyltransferase 48 kDa subunit OS=Nicotiana tabacum OX=4097 GN=LOC107788534 PE=3 SV=1	0	9.063	7	2	5	2	1	438	48.6	5.66	17.02	2	0	97.8	102.2	1.04499	0.956947	50.06	40.83	High	High	High	Peak Found	Peak Found	High
FALSE	High	IsMasterProtein	A0A1S4AVH1	GTP-binding protein SAR1A OS=Nicotiana tabacum OX=4097 GN=LOC107801718 PE=3 SV=1	0	23.601	41	5	5	3	1	193	21.9	7.47	21.94	5	2	97.8	102.2	1.04499	0.956947	101.66	62.05	High	Not Found	Not Found	High	Not Found	Not Found
FALSE	High	IsMasterProtein	A0A1S3XHC9	Isoleucyl-tRNA synthetase OS=Nicotiana tabacum OX=4097 GN=LOC107765258 PE=3 SV=1	0	52.473	16	10	18	10	1	1182	135	6.89	74.71	10	0	97.8	102.2	1.04499	0.956947	13.06	39.19	High	High	High	High	High	High
FALSE	High	IsMasterProtein	A0A1S4AYA1	40S ribosomal protein S5-like OS=Nicotiana tabacum OX=4097 GN=LOC107802477 PE=3 SV=1	0	64.29	47	5	37	1	1	210	23.4	9.45	168.77	5	4	97.9	102.1	1.0429	0.958864	19.97	52.63	Not Found	Peak Found	Not Found	High	High	High	Acetyl [N-Term]
FALSE	High	IsMasterProtein	A0A1S4A693	Aspartokinase OS=Nicotiana tabacum OX=4097 GN=LOC107794170 PE=3 SV=1	0	45.779	25	10	25	10	1	922	100.4	6.89	97.7	10	0	98	102	1.04082	0.960784	14.87	66.96	High	High	High	High	High	High
FALSE	High	IsMasterProtein	A0A1S4DIM1	Eukaryotic translation initiation factor 2A OS=Nicotiana tabacum OX=4097 GN=LOC107830249 PE=3 SV=1	0	8.266	7	2	5	2	1	522	57.3	9.2	16.24	2	0	98.1	101.9	1.03874	0.962709	32.08	44.12	High	Not Found	Peak Found	High	Not Found	High
FALSE	High	IsMasterProtein	A0A1S4A5X9	phosphoinositide phosphatase SAC6-like OS=Nicotiana tabacum OX=4097 GN=LOC107794106 PE=4 SV=1	0	105.99	37	15	52	13	1	596	67.9	8.06	196.47	15	2	98.1	101.9	1.03874	0.962709	51.33	45.18	High	High	High	High	High	High
FALSE	High	IsMasterProtein	A0A1S3Z136	3-hydroxyisobutyryl-CoA hydrolase-like protein 1, mitochondrial isoform X1 OS=Nicotiana tabacum OX=4097 GN=LOC107781877 PE=3 SV=1	0.001	3.076	5	1	1	1	1	428	47.6	5.92	3.53	1	0	98.2	101.8	1.03666	0.964637		69.62	Peak Found	Not Found	Not Found	High	Not Found	Peak Found
FALSE	High	IsMasterProtein	A0A1S4B8P7	Aspartate carbamoyltransferase OS=Nicotiana tabacum OX=4097 GN=LOC107805660 PE=3 SV=1	0.001	4.139	3	1	3	1	1	405	45.3	6.89	5.43	1	0	98.2	101.8	1.03666	0.964637	26.24		High	Peak Found	High	High	Not Found	Not Found
FALSE	High	IsMasterProtein	A0A1S3YMU2	ER membrane protein complex subunit 3 OS=Nicotiana tabacum OX=4097 GN=LOC107777714 PE=3 SV=1	0	5.618	7	1	2	1	1	247	28	9.39	8.16	1	0	98.2	101.8	1.03666	0.964637	31.64	34.29	Peak Found	High	Not Found	Not Found	High	Peak Found
FALSE	High	IsMasterProtein	A0A1S4AMF0	WD repeat-containing protein 44-like OS=Nicotiana tabacum OX=4097 GN=LOC107799267 PE=4 SV=1	0.001	3.59	2	1	1	1	1	914	101.3	7.77	2.49	1	0	98.4	101.6	1.03252	0.968504		23.41	Not Found	Not Found	Peak Found	Peak Found	Not Found	High
FALSE	High	IsMasterProtein	A0A1S4B1N5	60S ribosomal protein L3-like OS=Nicotiana tabacum OX=4097 GN=LOC107803515 PE=3 SV=1	0	45.711	31	8	23	3	1	389	44.4	10.07	74.76	8	0	98.5	101.5	1.03046	0.970443	22.83	18.67	High	High	High	High	High	High
FALSE	High	IsMasterProtein	A0A1S3ZTZ5	GTP-binding protein SAR1A-like OS=Nicotiana tabacum OX=4097 GN=LOC107790375 PE=3 SV=1	0	12.944	33	3	3	1	1	193	21.9	7.47	12.17	3	0	98.5	101.5	1.03046	0.970443	39.74		Peak Found	Peak Found	Not Found	Not Found	Not Found	High
FALSE	High	IsMasterProtein	A0A1S4CE55	Nucleoside diphosphate kinase OS=Nicotiana tabacum OX=4097 GN=LOC107817868 PE=3 SV=1	0	40.327	51	6	25	4	1	237	25.6	9.16	99.13	6	2	98.5	101.5	1.03046	0.970443	20.68	35.16	High	High	High	High	High	High
FALSE	High	IsMasterProtein	W8RFY2	Spermidine synthase OS=Nicotiana tabacum OX=4097 PE=2 SV=1	0	69.294	43	7	32	1	1	345	38	5.12	142.65	7	6	98.6	101.4	1.0284	0.972387	18.02	80.61	High	High	High	High	High	High
FALSE	High	IsMasterProtein	A0A1S4A4N3	ATPase family AAA domain-containing protein 3-like OS=Nicotiana tabacum OX=4097 GN=LOC107793735 PE=3 SV=1	0	17.152	11	3	6	2	1	638	71.3	8.78	22.07	3	0	98.7	101.3	1.02634	0.974334	51.54	57.97	High	High	Peak Found	Peak Found	Peak Found	High
FALSE	High	IsMasterProtein	A0A075EYQ4	Ubiquitin-conjugating enzyme E2 35-like protein OS=Nicotiana tabacum OX=4097 GN=Fni3 PE=2 SV=1	0	15.495	16	1	9	1	1	153	17.2	7.34	43.97	1	0	98.8	101.2	1.02429	0.976285	68.58	92.05	High	High	High	High	High	High
FALSE	High	IsMasterProtein	A0A1S3Z583	uncharacterized protein LOC107782938 OS=Nicotiana tabacum OX=4097 GN=LOC107782938 PE=4 SV=1	0.001	2.691	9	1	2	1	1	316	35.2	5.2	8.85	1	0	98.8	101.2	1.02429	0.976285	46.65	35.83	High	Peak Found	Not Found	Peak Found	Peak Found	High
FALSE	High	IsMasterProtein	A0A1S4BL36	V-ATPase 69 kDa subunit OS=Nicotiana tabacum OX=4097 GN=LOC107809443 PE=3 SV=1	0	265.171	68	30	135	12	1	623	68.6	5.4	582.06	30	18	98.9	101.1	1.02224	0.978239	13.22	22.8	High	High	Peak Found	High	High	High
FALSE	High	IsMasterProtein	A0A1S4DDH0	monosaccharide-sensing protein 2-like isoform X1 OS=Nicotiana tabacum OX=4097 GN=LOC107828562 PE=3 SV=1	0	13.305	9	3	7	1	1	722	77.3	5.35	24.53	3	1	99	101	1.0202	0.980198	83.11	44.05	Peak Found	Not Found	Peak Found	Peak Found	Peak Found	High
FALSE	High	IsMasterProtein	A0A1S4C048	Conserved oligomeric Golgi complex subunit 5 OS=Nicotiana tabacum OX=4097 GN=LOC107813660 PE=4 SV=1	0	4.915	4	2	2	2	1	838	92.4	7.4	6.71	2	0	99.2	100.8	1.01613	0.984127	39.95	32.57	High	Peak Found	Not Found	Not Found	Peak Found	High
FALSE	High	IsMasterProtein	A0A1S3X9J2	HD domain-containing protein YBR242W-like OS=Nicotiana tabacum OX=4097 GN=LOC107762621 PE=4 SV=1	0	5.997	16	1	3	1	1	173	18.8	8.37	14.06	1	0	99.2	100.8	1.01613	0.984127	81.06	51.46	High	Not Found	Peak Found	Peak Found	High	High
FALSE	High	IsMasterProtein	A0A1S3YYX0	UDP-glucose 4-epimerase OS=Nicotiana tabacum OX=4097 GN=LOC107781172 PE=3 SV=1	0	47.867	37	7	26	7	1	388	42.8	8.59	108.34	7	0	99.3	100.7	1.0141	0.986097	8.77	58.8	High	High	High	High	High	High
FALSE	High	IsMasterProtein	A0A1S4BNF5	probable fructokinase-5 OS=Nicotiana tabacum OX=4097 GN=LOC107810163 PE=4 SV=1	0	152.923	59	15	88	10	1	325	34.9	5.81	383.65	15	5	99.4	100.6	1.01207	0.988072	3.93	39.08	High	High	High	High	High	High
FALSE	High	IsMasterProtein	A0A1S3XQ99	CBS domain-containing protein CBSX3, mitochondrial-like OS=Nicotiana tabacum OX=4097 GN=LOC107767529 PE=4 SV=1	0	28.954	29	3	13	3	1	205	22.5	9.44	60.52	3	0	99.5	100.5	1.01005	0.99005	76.69	7.62	High	High	Peak Found	High	High	High
FALSE	High	IsMasterProtein	A0A1S3XKI0	dynamin-related protein 5A OS=Nicotiana tabacum OX=4097 GN=LOC107766191 PE=3 SV=1	0	47.915	28	10	18	10	1	609	68.1	7.77	63.51	10	0	99.5	100.5	1.01005	0.99005	40.25	66.16	High	High	High	High	High	High
FALSE	High	IsMasterProtein	A0A1S4APB8	Inorganic diphosphatase OS=Nicotiana tabacum OX=4097 GN=LOC107799692 PE=3 SV=1	0	75.776	61	7	34	3	1	225	25.8	6.09	150.92	7	5	99.5	100.5	1.01005	0.99005	77.04	34.52	High	High	Peak Found	High	High	High
FALSE	High	IsMasterProtein	A0A076KWG3	Transaldolase OS=Nicotiana tabacum OX=4097 GN=LOC107792012 PE=2 SV=1	0	89.705	36	9	60	9	1	443	48.5	6.32	259.3	9	0	99.5	100.5	1.01005	0.99005	2.19	41.8	High	High	High	High	High	High
FALSE	High	IsMasterProtein	A0A1S4CGT8	Annexin OS=Nicotiana tabacum OX=4097 GN=LOC107818860 PE=3 SV=1	0.003	2.006	6	1	2	1	1	352	39.8	9.38	6.33	1	0	99.6	100.4	1.00803	0.992032		66.73	Peak Found	Not Found	Not Found	Peak Found	High	High
FALSE	High	IsMasterProtein	A0A1S3XCW2	sugar transporter ERD6-like 6 OS=Nicotiana tabacum OX=4097 GN=LOC107763759 PE=3 SV=1	0	5.91	3	1	4	1	1	484	52.5	9.41	16.59	1	0	99.6	100.4	1.00803	0.992032	80.49	49.21	High	Peak Found	Not Found	High	High	High
FALSE	High	IsMasterProtein	A0A1S4B126	ras-related protein RABE1a OS=Nicotiana tabacum OX=4097 GN=LOC107803437 PE=4 SV=1	0	26.515	30	4	13	1	1	216	23.7	8.22	56.1	4	2	99.7	100.3	1.00602	0.994018	60.58	21.87	High	Peak Found	Not Found	Not Found	Peak Found	High
FALSE	High	IsMasterProtein	A0A1S3ZNL2	uncharacterized protein LOC107788766 OS=Nicotiana tabacum OX=4097 GN=LOC107788766 PE=4 SV=1	0	19.521	15	3	8	3	1	164	18.5	8.07	34.82	3	0	99.7	100.3	1.00602	0.994018	63.87	86.32	Not Found	Peak Found	High	High	High	High
FALSE	High	IsMasterProtein	A0A1S4BUW7	uncharacterized protein LOC107812150 isoform X1 OS=Nicotiana tabacum OX=4097 GN=LOC107812150 PE=4 SV=1	0	7.732	5	1	3	1	1	277	31.5	9.58	9.09	1	0	99.7	100.3	1.00602	0.994018	34.22	38.3	Peak Found	Peak Found	High	Peak Found	Peak Found	High
FALSE	Medium	IsMasterProtein	A0A1S4BJ43	probable 3-hydroxyisobutyrate dehydrogenase-like 1, mitochondrial OS=Nicotiana tabacum OX=4097 GN=LOC107808859 PE=4 SV=1	0.034	0.867	5	1	1	1	1	351	37.1	8.05	2.19	1	0	99.8	100.2	1.00401	0.996008	32.6	55.78	Peak Found	Not Found	High	Peak Found	Not Found	Peak Found
FALSE	High	IsMasterProtein	A0A1S3ZQ64	Eukaryotic translation initiation factor 3 subunit H OS=Nicotiana tabacum OX=4097 GN=LOC107789396 PE=3 SV=1	0	21.537	21	5	11	2	1	338	38.6	4.78	39.58	5	3	99.9	100.1	1.002	0.998002	57.41	41.69	High	High	Peak Found	High	Peak Found	High
FALSE	High	IsMasterProtein	Q9XG68	FtsZ-like protein OS=Nicotiana tabacum OX=4097 GN=FtsZ PE=2 SV=1	0	30.922	24	4	9	4	1	419	43.9	5.83	39.27	4	0	99.9	100.1	1.002	0.998002	53.48	64.96	High	High	Peak Found	High	High	High
FALSE	High	IsMasterProtein	A0A1S3YDV3	Methionine S-methyltransferase OS=Nicotiana tabacum OX=4097 GN=LOC107775022 PE=3 SV=1	0	149.211	39	22	79	5	1	1083	121	6.05	328.85	22	0	99.9	100.1	1.002	0.998002	36.96	31.71	High	High	High	High	High	High
FALSE	High	IsMasterProtein	A0A1S3ZL41	D-3-phosphoglycerate dehydrogenase OS=Nicotiana tabacum OX=4097 GN=LOC107787868 PE=3 SV=1	0	101.774	48	14	64	1	1	599	63.2	7.24	271.21	14	10	100	100	1	1	5.9	40.17	High	Peak Found	Not Found	High	High	High
FALSE	High	IsMasterProtein	A0A1S3ZJB7	L-galactono-1,4-lactone dehydrogenase, mitochondrial-like OS=Nicotiana tabacum OX=4097 GN=LOC107787357 PE=4 SV=1	0	6.239	6	2	3	2	1	587	66.6	8.12	10.23	2	0	100	100	1	1	103.56	17.05	High	Peak Found	High	Peak Found	Peak Found	Peak Found
FALSE	High	IsMasterProtein	A0A075F1V0	Malate dehydrogenase OS=Nicotiana tabacum OX=4097 GN=mMDH PE=2 SV=1	0	134.412	65	19	70	3	1	341	35.7	8.37	274.95	19	15	100	100	1	1	71.11	50.74	High	High	High	High	High	Peak Found
FALSE	High	IsMasterProtein	A0A1S4A353	Transaldolase OS=Nicotiana tabacum OX=4097 GN=LOC107793255 PE=3 SV=1	0	15.984	5	2	9	2	1	397	43.7	7.01	35.56	2	0	100	100	1	1	14.63	37.56	High	High	Not Found	High	High	High
FALSE	High	IsMasterProtein	A0A1S4DJ29	Glycine cleavage system H protein OS=Nicotiana tabacum OX=4097 GN=LOC107830384 PE=3 SV=1	0	14.647	19	2	8	2	1	154	16.9	4.98	32.79	2	0	100.3	99.7	0.994018	1.00602	108.54	93.31	High	High	High	High	High	High
FALSE	High	IsMasterProtein	A0A076L4Q1	Glutamine--fructose-6-phosphate transaminase (isomerizing) OS=Nicotiana tabacum OX=4097 PE=2 SV=1	0	42.578	20	7	24	1	1	680	74.4	6.29	78.41	7	6	100.4	99.6	0.992032	1.00803	76.7	50.34	Peak Found	Peak Found	Not Found	Not Found	High	High
FALSE	High	IsMasterProtein	A0A1S4BL78	Component of oligomeric Golgi complex 3 OS=Nicotiana tabacum OX=4097 GN=LOC107809510 PE=3 SV=1	0	21.378	12	4	7	4	1	781	88	6.39	29.13	4	0	100.6	99.4	0.988072	1.01207	2.26	89.47	High	Peak Found	Not Found	Not Found	Peak Found	High
FALSE	High	IsMasterProtein	A0A1S4A7T6	OMPdecase OS=Nicotiana tabacum OX=4097 GN=LOC107794649 PE=3 SV=1	0	50.791	31	7	19	7	1	477	51.6	7.18	91.63	7	0	100.6	99.4	0.988072	1.01207	17.89	21.23	High	High	High	High	High	High
FALSE	High	IsMasterProtein	A0A1S3ZN00	Protein transport protein SEC23 OS=Nicotiana tabacum OX=4097 GN=LOC107788513 PE=3 SV=1	0	54.87	26	8	27	2	1	770	84.8	5.95	127.09	8	6	100.6	99.4	0.988072	1.01207	19.71	42.7	High	High	Not Found	Peak Found	High	High
FALSE	High	IsMasterProtein	A0A1S3ZEX5	4-hydroxy-tetrahydrodipicolinate synthase OS=Nicotiana tabacum OX=4097 GN=LOC107786069 PE=3 SV=1	0	13.494	21	3	7	3	1	359	39.6	7.05	29.49	3	0	100.7	99.3	0.986097	1.0141	43.78	63.56	High	High	High	High	High	Peak Found
FALSE	High	IsMasterProtein	A0A1S4BRU6	eIF-2-alpha kinase activator GCN1-like isoform X1 OS=Nicotiana tabacum OX=4097 GN=LOC107811220 PE=3 SV=1	0	34.191	14	5	11	3	1	673	72.2	7.49	44.1	5	0	100.7	99.3	0.986097	1.0141	8.61	76.36	Peak Found	Peak Found	Not Found	Peak Found	Peak Found	High
FALSE	High	IsMasterProtein	A0A1S3X9Y9	Elongation factor Tu OS=Nicotiana tabacum OX=4097 GN=LOC107762844 PE=3 SV=1	0	104.257	43	13	62	4	1	451	49.1	6.92	238.51	13	11	100.7	99.3	0.986097	1.0141	37.82	35.14	High	High	Peak Found	High	High	High
FALSE	High	IsMasterProtein	A0A1S4B235	Elongation factor Tu OS=Nicotiana tabacum OX=4097 GN=LOC107803735 PE=3 SV=1	0	98.856	44	13	59	4	1	446	49	6.92	227.16	13	0	100.8	99.2	0.984127	1.01613	84.87	47.3	High	High	Peak Found	High	High	High
FALSE	High	IsMasterProtein	A0A1S3XRY4	sugar transporter ERD6-like 7 OS=Nicotiana tabacum OX=4097 GN=LOC107768121 PE=3 SV=1	0	6.757	5	1	1	1	1	483	52.5	6.74	5.63	1	0	100.8	99.2	0.984127	1.01613	23.02	47.45	Peak Found	Peak Found	Not Found	Peak Found	Peak Found	High
FALSE	High	IsMasterProtein	A0A1S4CI30	uncharacterized protein At4g28440-like OS=Nicotiana tabacum OX=4097 GN=LOC107819270 PE=4 SV=1	0	4.515	12	1	3	1	1	151	16.1	7.34	10.35	1	0	100.8	99.2	0.984127	1.01613	19.56	31.22	Not Found	Peak Found	High	High	Not Found	High
FALSE	High	IsMasterProtein	A0A1S3XMU7	UDP-D-apiose/UDP-D-xylose synthase 2-like OS=Nicotiana tabacum OX=4097 GN=LOC107766884 PE=4 SV=1	0	33.414	40	6	22	2	1	386	43.2	5.91	93.68	6	0	100.9	99.1	0.982161	1.01816	43.5	32.09	Peak Found	Peak Found	Peak Found	High	High	High
FALSE	High	IsMasterProtein	A0A1S4B2W6	26S proteasome non-ATPase regulatory subunit 12 homolog A-like OS=Nicotiana tabacum OX=4097 GN=LOC107803854 PE=3 SV=1	0	18.356	12	3	7	2	1	443	51	7.43	24.2	3	0	101	99	0.980198	1.0202	66.41	51.61	High	Peak Found	Peak Found	Not Found	Peak Found	High	Acetyl [N-Term]; Acetyl [K6]
FALSE	High	IsMasterProtein	A0A1S4DH57	alcohol dehydrogenase-like 7 OS=Nicotiana tabacum OX=4097 GN=LOC107829745 PE=3 SV=1	0	7.305	7	1	1	1	1	390	42.5	6.14	3.95	1	0	101	99	0.980198	1.0202	45.38	57.55	High	Not Found	Peak Found	Peak Found	Peak Found	Not Found
FALSE	High	IsMasterProtein	A0A1S4CJM6	U-box domain-containing protein 52-like isoform X1 OS=Nicotiana tabacum OX=4097 GN=LOC107819598 PE=4 SV=1	0.001	3.097	2	1	1	1	1	810	89.7	7.61	3.83	1	0	101	99	0.980198	1.0202		62.39	Peak Found	Not Found	Not Found	Not Found	High	Peak Found
FALSE	High	IsMasterProtein	A0A1S3YUC6	far upstream element-binding protein 1-like isoform X1 OS=Nicotiana tabacum OX=4097 GN=LOC107779634 PE=4 SV=1	0	6.458	3	1	3	1	1	791	84.7	4.91	8.23	1	0	101.1	98.9	0.978239	1.02224	63.93	25.7	Peak Found	Peak Found	High	High	Not Found	Peak Found
FALSE	High	IsMasterProtein	A0A1S3WXZ7	Exocyst complex component Sec8 OS=Nicotiana tabacum OX=4097 GN=LOC107758906 PE=3 SV=1	0	24.426	8	5	6	1	1	1071	118.8	5.59	26.74	5	2	101.2	98.8	0.976285	1.02429	69.43	87.13	Peak Found	Not Found	Not Found	Not Found	Not Found	High
FALSE	High	IsMasterProtein	A0A1S4B3F1	UDP-sugar pyrophosphorylase-like OS=Nicotiana tabacum OX=4097 GN=LOC107804078 PE=4 SV=1	0	60.316	18	7	24	1	1	622	68.6	6.77	118.98	7	6	101.2	98.8	0.976285	1.02429	50.58	40.13	High	Peak Found	Not Found	Not Found	Peak Found	Peak Found
FALSE	High	IsMasterProtein	A0A1S3XGV7	serine/arginine-rich splicing factor SR45-like OS=Nicotiana tabacum OX=4097 GN=LOC107765050 PE=4 SV=1	0	8.39	6	1	2	1	1	415	46.1	12.34	7.09	1	0	101.3	98.7	0.974334	1.02634	16.58		High	Peak Found	Peak Found	Not Found	Not Found	High
FALSE	High	IsMasterProtein	A0A1S3WXS8	acyl-protein thioesterase 2-like isoform X1 OS=Nicotiana tabacum OX=4097 GN=LOC107758966 PE=4 SV=1	0	5.152	9	1	3	1	1	272	28.9	6.11	12.98	1	0	101.4	98.6	0.972387	1.0284	25.47	65.9	High	Peak Found	Not Found	High	Peak Found	High
FALSE	High	IsMasterProtein	A0A1S3Y2J0	villin-4-like OS=Nicotiana tabacum OX=4097 GN=LOC107771362 PE=3 SV=1	0	19.78	10	5	8	5	1	973	108.9	6.42	30.31	5	0	101.5	98.5	0.970443	1.03046	78.79	66.12	High	High	Peak Found	High	Peak Found	High
FALSE	High	IsMasterProtein	A0A1S3ZF58	Glucose-6-phosphate 1-dehydrogenase OS=Nicotiana tabacum OX=4097 GN=LOC107786177 PE=3 SV=1	0	25.792	18	5	14	5	1	593	67.4	8.69	48.55	5	0	101.6	98.4	0.968504	1.03252	51.7	41.77	High	High	High	High	High	High
FALSE	High	IsMasterProtein	A0A1S3Y7B8	mannose-1-phosphate guanyltransferase alpha-B-like OS=Nicotiana tabacum OX=4097 GN=LOC107773227 PE=4 SV=1	0	34.092	27	5	12	5	1	415	45.5	6.68	52.02	5	0	101.7	98.3	0.966568	1.03459	40.56	12.69	High	Peak Found	High	High	High	High
FALSE	High	IsMasterProtein	A0A1S3Y5T4	Phospholipase D OS=Nicotiana tabacum OX=4097 GN=LOC107772442 PE=3 SV=1	0	164.362	42	21	93	19	1	810	92.1	5.64	347.68	21	3	101.7	98.3	0.966568	1.03459	5.3	38.97	High	High	High	High	High	High
FALSE	High	IsMasterProtein	A0A1S4C887	Mitochondrial Rho GTPase OS=Nicotiana tabacum OX=4097 GN=LOC107816271 PE=3 SV=1	0	18.905	19	4	6	4	1	645	71.5	5.62	26.86	4	0	101.8	98.2	0.964637	1.03666	14.1	66.38	High	High	Not Found	High	Peak Found	High
FALSE	High	IsMasterProtein	A0A1S3Y874	Protein disulfide-isomerase OS=Nicotiana tabacum OX=4097 GN=LOC107773255 PE=3 SV=1	0	10.812	8	3	5	1	1	549	62	5.05	15.47	3	0	101.8	98.2	0.964637	1.03666	53.33	39.59	Peak Found	Not Found	High	Peak Found	Not Found	Peak Found
FALSE	High	IsMasterProtein	A0A1S3YFH0	uncharacterized protein LOC107775689 OS=Nicotiana tabacum OX=4097 GN=LOC107775689 PE=4 SV=1	0	4.398	1	1	4	1	1	1052	120.8	6.27	12.74	1	0	101.9	98.1	0.962709	1.03874	71.64	38.93	High	Peak Found	Peak Found	High	High	High
FALSE	Medium	IsMasterProtein	A0A1S4DGK5	ABC transporter C family member 3 isoform X2 OS=Nicotiana tabacum OX=4097 GN=LOC107829559 PE=4 SV=1	0.031	0.906	2	1	1	1	1	1501	166.9	6.6	2.86	1	0	102	98	0.960784	1.04082		22.2	Peak Found	Not Found	Not Found	Peak Found	High	Peak Found
FALSE	High	IsMasterProtein	A0A1S3XKS8	heat shock cognate 70 kDa protein 2-like OS=Nicotiana tabacum OX=4097 GN=LOC107766295 PE=3 SV=1	0	263.665	67	34	177	5	1	648	71	5.25	739.59	34	31	102	98	0.960784	1.04082	65.18	32.05	High	High	High	High	High	High
FALSE	High	IsMasterProtein	A0A1S3YAV4	short-chain dehydrogenase reductase 3b-like OS=Nicotiana tabacum OX=4097 GN=LOC107774180 PE=4 SV=1	0	12.063	15	2	6	1	1	260	26.9	5.95	20.98	2	1	102.1	97.9	0.958864	1.0429	126.63	4.76	High	Not Found	Not Found	Not Found	Not Found	Not Found
FALSE	High	IsMasterProtein	A0A1S3Y0T4	elongation factor 2 OS=Nicotiana tabacum OX=4097 GN=LOC107770769 PE=3 SV=1	0	332.215	56	31	211	31	1	843	94	6.16	920.74	31	0	102.2	97.8	0.956947	1.04499	33.41	39.15	High	High	High	High	High	High
FALSE	High	IsMasterProtein	A0A1S4CIA6	extradiol ring-cleavage dioxygenase-like OS=Nicotiana tabacum OX=4097 GN=LOC107819151 PE=3 SV=1	0	5.992	8	1	2	1	1	272	30.3	8.18	6.64	1	0	102.2	97.8	0.956947	1.04499	15.69	75.92	Peak Found	Not Found	High	High	Peak Found	Peak Found
FALSE	High	IsMasterProtein	A0A1S3XHF5	S-adenosylmethionine synthase OS=Nicotiana tabacum OX=4097 GN=LOC107765217 PE=3 SV=1	0	202.813	73	20	133	1	1	393	43	5.82	474.15	20	1	102.4	97.6	0.953125	1.04918	25.38	39.18	Peak Found	Not Found	Peak Found	Peak Found	Not Found	High	Acetyl [N-Term]
FALSE	High	IsMasterProtein	A0A1S4BWE1	Ubiquitinyl hydrolase 1 OS=Nicotiana tabacum OX=4097 GN=LOC107812575 PE=3 SV=1	0	23.956	10	5	9	2	1	1116	130.7	5.87	32.71	5	0	102.4	97.6	0.953125	1.04918	53.67	55.81	High	Peak Found	Not Found	High	Peak Found	High
FALSE	High	IsMasterProtein	A0A1S4BSQ8	Prohibitin OS=Nicotiana tabacum OX=4097 GN=LOC107811497 PE=3 SV=1	0	67.132	46	8	32	3	1	290	31.9	9.5	139.37	8	4	102.5	97.5	0.95122	1.05128	55.86	96.93	High	High	High	Not Found	High	High
FALSE	High	IsMasterProtein	A0A1S3X1E5	Pyruvate dehydrogenase E1 component subunit alpha OS=Nicotiana tabacum OX=4097 GN=LOC107760137 PE=4 SV=1	0	43.607	24	6	21	4	1	388	42.9	7.75	79.2	6	2	102.5	97.5	0.95122	1.05128	42.13	36.5	High	High	High	High	High	High
FALSE	High	IsMasterProtein	A0A1S3XF06	WW domain-containing protein C11B10.08-like OS=Nicotiana tabacum OX=4097 GN=LOC107764510 PE=4 SV=1	0	24.144	24	3	12	1	1	308	32.9	5.33	58.66	3	0	102.5	97.5	0.95122	1.05128		17.3	High	Not Found	Peak Found	High	Not Found	High
FALSE	High	IsMasterProtein	A0A1S4AF86	Aldehyde dehydrogenase (NAD(+)) OS=Nicotiana tabacum OX=4097 GN=LOC107796971 PE=3 SV=1	0	21.226	12	3	8	1	1	508	54.6	5.85	31.12	3	2	102.6	97.4	0.949318	1.05339	43.67	26.99	High	Peak Found	Peak Found	Not Found	Peak Found	Not Found
FALSE	High	IsMasterProtein	A0A1S4C7R4	Isocitrate dehydrogenase [NADP] OS=Nicotiana tabacum OX=4097 GN=LOC107815853 PE=3 SV=1	0	95.248	44	13	54	2	1	415	46.7	6.48	238.13	13	11	102.6	97.4	0.949318	1.05339	40.63	20.91	Peak Found	High	High	High	High	High
FALSE	High	IsMasterProtein	A0A1S3YK64	polyubiquitin-like OS=Nicotiana tabacum OX=4097 GN=LOC107777155 PE=4 SV=1	0	32.729	60	7	30	1	1	381	42.7	7.58	93.26	7	0	102.6	97.4	0.949318	1.05339	30.98		High	Not Found	Peak Found	Not Found	Not Found	High
FALSE	High	IsMasterProtein	A0A1S3YH55	Pyruvate, phosphate dikinase OS=Nicotiana tabacum OX=4097 GN=LOC107776231 PE=3 SV=1	0	300.742	53	33	151	14	1	961	105.4	6.57	623.12	33	19	102.6	97.4	0.949318	1.05339	13.96	46.69	High	High	High	High	High	High
FALSE	High	IsMasterProtein	Q8VWF9	Ras-related protein RAB8-2 OS=Nicotiana tabacum OX=4097 GN=Rab8-4 PE=2 SV=1	0	27.339	30	4	16	1	1	216	24	7.83	67.22	4	0	102.6	97.4	0.949318	1.05339	85.87	78.38	High	High	Peak Found	High	High	High
FALSE	High	IsMasterProtein	A0A1S3ZHA8	Valyl-tRNA synthetase OS=Nicotiana tabacum OX=4097 GN=LOC107786830 PE=3 SV=1	0	44.445	17	8	18	4	1	1078	122.7	6.51	71.46	8	4	102.9	97.1	0.943635	1.05973	48.63	37.02	High	High	Peak Found	High	High	High
FALSE	High	IsMasterProtein	A0A1S4AQS9	NADH dehydrogenase [ubiquinone] 1 beta subcomplex subunit 8, mitochondrial OS=Nicotiana tabacum OX=4097 GN=LOC107800453 PE=4 SV=1	0	8.13	23	1	3	1	1	125	13.2	7.18	13.88	1	0	103	97	0.941748	1.06186	45.94	74.78	Peak Found	Peak Found	Not Found	Peak Found	High	High
FALSE	High	IsMasterProtein	A0A1S3Z7J1	non-specific lipid-transfer protein-like 1 OS=Nicotiana tabacum OX=4097 GN=LOC107783928 PE=4 SV=1	0	5.62	18	1	1	1	1	125	13.8	9.55	3.72	1	0	103	97	0.941748	1.06186		52.27	Peak Found	Not Found	Not Found	High	Not Found	Peak Found
FALSE	High	IsMasterProtein	A0A1S4B8P9	Ubiquitin-fold modifier-conjugating enzyme 1 OS=Nicotiana tabacum OX=4097 GN=LOC107805705 PE=3 SV=1	0.001	3.746	18	1	4	1	1	174	19.6	7.8	17.55	1	0	103	97	0.941748	1.06186		68.76	Not Found	Not Found	High	High	High	High
FALSE	High	IsMasterProtein	A0A1S3YTI2	caffeoylshikimate esterase-like OS=Nicotiana tabacum OX=4097 GN=LOC107779568 PE=4 SV=1	0	4.632	4	1	3	1	1	320	36.3	6.93	10.72	1	0	103.1	96.9	0.939864	1.06398	0.81	44.66	Peak Found	Peak Found	Not Found	High	High	High
FALSE	High	IsMasterProtein	A0A1S3YH08	UDP-arabinopyranose mutase OS=Nicotiana tabacum OX=4097 GN=LOC107776097 PE=3 SV=1	0	201.408	81	26	130	1	1	357	40.6	5.96	508.67	26	27	103.1	96.9	0.939864	1.06398	30.29	55.61	High	Peak Found	Peak Found	High	High	High
FALSE	High	IsMasterProtein	A0A1S4AR76	heat shock 70 kDa protein 15-like isoform X1 OS=Nicotiana tabacum OX=4097 GN=LOC107800496 PE=4 SV=1	0	83.171	26	14	50	2	1	856	94.4	5.27	200.61	14	0	103.2	96.8	0.937984	1.06612	88.98	35.87	High	Peak Found	Peak Found	High	Peak Found	High
FALSE	High	IsMasterProtein	A0A1S3YEQ8	protein GPR107-like OS=Nicotiana tabacum OX=4097 GN=LOC107775417 PE=4 SV=1	0	6.699	4	1	2	1	1	441	51.1	5.58	8.22	1	0	103.2	96.8	0.937984	1.06612	67.17	100.82	Peak Found	Peak Found	Peak Found	Peak Found	High	High
FALSE	High	IsMasterProtein	I7FJJ2	Mitogen-activated protein kinase OS=Nicotiana tabacum OX=4097 GN=MPK12 PE=2 SV=1	0	40.383	18	7	18	4	1	594	67.8	6.95	75.29	7	3	103.3	96.7	0.936108	1.06825	77.49	49.43	High	High	High	High	High	High
FALSE	High	IsMasterProtein	A0A1S4ASM7	Aspartate aminotransferase OS=Nicotiana tabacum OX=4097 GN=LOC107800998 PE=3 SV=1	0	78.188	50	12	44	4	1	409	44.8	7.64	166.68	12	7	103.4	96.6	0.934236	1.07039	39.42	44.34	High	High	Peak Found	High	High	High
FALSE	High	IsMasterProtein	A0A1S4BMU1	Suppressor of G2 allele of SKP1 OS=Nicotiana tabacum OX=4097 GN=LOC107809968 PE=2 SV=1	0	11.293	18	3	5	1	1	370	41.3	5.27	22.4	3	0	103.4	96.6	0.934236	1.07039		60.49	Not Found	Not Found	Peak Found	High	High	High
FALSE	High	IsMasterProtein	A0A1S3ZCY7	Asparagine--tRNA ligase OS=Nicotiana tabacum OX=4097 GN=LOC107785502 PE=3 SV=1	0	36.291	23	6	12	5	1	581	64.8	6.33	47.23	6	1	103.5	96.5	0.932367	1.07254	63.51	64.22	High	Peak Found	Peak Found	High	High	High
FALSE	High	IsMasterProtein	A0A1S4DJ80	Component of oligomeric Golgi complex 7 OS=Nicotiana tabacum OX=4097 GN=LOC107830423 PE=3 SV=1	0	29.42	11	4	6	4	1	835	92.5	5.36	27.9	4	0	103.5	96.5	0.932367	1.07254		60.73	High	Not Found	Not Found	Peak Found	High	High
FALSE	High	IsMasterProtein	A0A1S3XDS3	L-ascorbate oxidase homolog OS=Nicotiana tabacum OX=4097 GN=LOC107763932 PE=3 SV=1	0	40.296	28	8	23	2	1	557	62.5	8.82	99.08	8	6	103.5	96.5	0.932367	1.07254	58.75	25.61	High	Not Found	High	High	High	High
FALSE	High	IsMasterProtein	A0A1S4CX44	dihydrolipoyl dehydrogenase 2, chloroplastic-like isoform X1 OS=Nicotiana tabacum OX=4097 GN=LOC107823550 PE=3 SV=1	0	37.203	20	7	15	1	1	564	59.8	6.98	52.83	7	0	103.6	96.4	0.930502	1.07469	45.96	92.26	High	High	Peak Found	High	Peak Found	High
FALSE	High	IsMasterProtein	A0A1S4D9D3	Glutamine synthetase OS=Nicotiana tabacum OX=4097 GN=LOC107827398 PE=3 SV=1	0	66.628	44	7	50	2	1	356	39.1	6.07	195.33	7	0	103.6	96.4	0.930502	1.07469	104.02	69.82	High	High	High	High	High	High
FALSE	High	IsMasterProtein	I7GVS5	Heat shock protein 70 OS=Nicotiana tabacum OX=4097 GN=NtHsp70 PE=2 SV=1	0	282.217	65	32	189	7	1	649	71.1	5.25	798.9	32	2	103.6	96.4	0.930502	1.07469	35.33	63.73	High	High	High	High	High	High
FALSE	High	IsMasterProtein	A0A1S4CV52	heat shock 70 kDa protein 17-like OS=Nicotiana tabacum OX=4097 GN=LOC107822929 PE=4 SV=1	0	29.903	29	6	16	1	1	330	36.3	8.06	58.44	6	0	103.7	96.3	0.92864	1.07684	28.7	64.24	High	Peak Found	Not Found	High	Peak Found	Peak Found
FALSE	High	IsMasterProtein	A0A1S4CXJ8	ATP synthase subunit gamma OS=Nicotiana tabacum OX=4097 GN=LOC107823685 PE=3 SV=1	0	86.696	52	11	53	4	1	324	35.4	8.92	233.27	11	7	103.8	96.2	0.926782	1.079	9.33	35.25	High	High	High	High	High	High
FALSE	High	IsMasterProtein	A0A1S4D6C2	Inositol hexakisphosphate and diphosphoinositol-pentakisphosphate kinase OS=Nicotiana tabacum OX=4097 GN=LOC107826378 PE=3 SV=1	0	5.116	3	2	2	2	1	1092	124.2	6.87	6.01	2	0	103.8	96.2	0.926782	1.079	20.08	12.87	High	Peak Found	Not Found	Peak Found	Not Found	High
FALSE	High	IsMasterProtein	A0A1S4ATS9	Profilin OS=Nicotiana tabacum OX=4097 GN=LOC107801297 PE=3 SV=1	0	5.503	10	1	2	1	1	131	14.2	5.02	5.52	1	0	103.8	96.2	0.926782	1.079	89.04	77.27	Peak Found	Peak Found	High	Peak Found	Peak Found	High
FALSE	High	IsMasterProtein	A0A1S4AC02	actin-7 OS=Nicotiana tabacum OX=4097 GN=LOC107795948 PE=3 SV=1	0	199.501	60	16	122	1	1	377	41.7	5.49	490.53	16	1	103.9	96.1	0.924928	1.08117	83.16	75.54	High	High	High	High	High	High
FALSE	High	IsMasterProtein	A0A1S3YQP1	myosin-9-like OS=Nicotiana tabacum OX=4097 GN=LOC107778593 PE=3 SV=1	0	37.252	11	7	13	1	1	1138	128.9	7.91	57.49	7	0	103.9	96.1	0.924928	1.08117	3.79	81.02	High	Peak Found	Not Found	Peak Found	Peak Found	High
FALSE	High	IsMasterProtein	A0A1S4B2J2	Pyruvate dehydrogenase E1 component subunit beta OS=Nicotiana tabacum OX=4097 GN=LOC107803873 PE=4 SV=1	0	54.579	47	8	31	1	1	367	39.4	6.28	126.82	8	2	103.9	96.1	0.924928	1.08117	34.65	42.24	High	High	High	High	High	High
FALSE	High	IsMasterProtein	A0A1S4D955	Succinate--CoA ligase [ADP-forming] subunit beta, mitochondrial OS=Nicotiana tabacum OX=4097 GN=LOC107827369 PE=3 SV=1	0	80.987	39	10	40	2	1	421	45.2	6.14	172.52	10	7	103.9	96.1	0.924928	1.08117	39.07	37.14	Not Found	High	Peak Found	High	High	High
FALSE	High	IsMasterProtein	A0A1S4AVZ7	phosphoinositide phosphatase SAC1 OS=Nicotiana tabacum OX=4097 GN=LOC107801870 PE=4 SV=1	0.01	1.41	3	1	1	1	1	896	100.6	6.79	4.56	1	0	104.1	95.9	0.92123	1.08551	130.4	23.56	High	Not Found	Peak Found	Peak Found	Not Found	Peak Found	Acetyl [K426; K431]
FALSE	High	IsMasterProtein	A0A1S4CL94	Aminopeptidase OS=Nicotiana tabacum OX=4097 GN=LOC107820013 PE=3 SV=1	0	35.328	17	8	19	4	1	876	99.4	5.76	67.67	8	0	104.2	95.8	0.919386	1.08768	61.24	66.46	High	High	High	Peak Found	High	High
FALSE	High	IsMasterProtein	A0A1S3YEH2	uncharacterized protein LOC107775384 OS=Nicotiana tabacum OX=4097 GN=LOC107775384 PE=4 SV=1	0.001	4.089	7	1	2	1	1	338	37.4	5.62	7.47	1	0	104.2	95.8	0.919386	1.08768			High	Not Found	Not Found	Not Found	Not Found	High
FALSE	High	IsMasterProtein	C0SUC5	3-oxo-Delta(4,5)-steroid 5-beta-reductase-like OS=Nicotiana tabacum OX=4097 GN=Nt-5beta-POR-A PE=2 SV=1	0	39.19	19	5	21	2	1	389	43.9	5.69	80.64	5	3	104.3	95.7	0.917546	1.08986	9.83	23.26	High	Not Found	Peak Found	High	High	High
FALSE	High	IsMasterProtein	A0A1S3X559	Adenosylhomocysteinase OS=Nicotiana tabacum OX=4097 GN=LOC107761175 PE=3 SV=1	0	403.234	80	37	263	3	1	485	53.1	6.01	1100.6	37	40	104.3	95.7	0.917546	1.08986	32.37	32.4	High	High	High	High	High	High	Acetyl [K17]
FALSE	High	IsMasterProtein	A0A1S4C8L1	40S ribosomal protein S18-like OS=Nicotiana tabacum OX=4097 GN=LOC107816127 PE=3 SV=1	0	33.27	21	2	17	1	1	152	17.5	10.62	68.16	2	0	104.4	95.6	0.915709	1.09205	64.76	41	High	High	High	High	High	High
FALSE	High	IsMasterProtein	A0A1S3XCY5	Beta-ketoacyl-[acyl-carrier-protein] synthase I OS=Nicotiana tabacum OX=4097 GN=LOC107763810 PE=3 SV=1	0	119.326	50	11	52	1	1	469	49.9	7.75	250.88	11	10	104.4	95.6	0.915709	1.09205	27.66	23.07	High	High	Not Found	Peak Found	High	High
FALSE	High	IsMasterProtein	A0A1S3Z1F3	ferredoxin-dependent glutamate synthase, chloroplastic-like OS=Nicotiana tabacum OX=4097 GN=LOC107781744 PE=3 SV=1	0.006	1.84	1	1	2	1	1	1536	167.7	6.58	5.33	1	0	104.4	95.6	0.915709	1.09205	48.04	7.57	Not Found	Peak Found	Peak Found	High	Not Found	High
FALSE	High	IsMasterProtein	A0A1S4AUL6	UDP-glucuronate decarboxylase OS=Nicotiana tabacum OX=4097 GN=LOC107801385 PE=3 SV=1	0	62.624	42	11	35	7	1	433	48.5	8.81	137.91	11	3	104.4	95.6	0.915709	1.09205	72.11	36.22	High	High	Peak Found	High	High	High
FALSE	High	IsMasterProtein	A0A1S3Z686	polypyrimidine tract-binding protein homolog 2 isoform X1 OS=Nicotiana tabacum OX=4097 GN=LOC107783414 PE=4 SV=1	0	8.26	9	2	2	2	1	444	48.3	7.28	7.14	2	0	104.5	95.5	0.913876	1.09424	29.93	48.81	Peak Found	High	Not Found	Peak Found	Peak Found	High
FALSE	High	IsMasterProtein	A0A1S4AIG8	trafficking protein particle complex subunit 13-like OS=Nicotiana tabacum OX=4097 GN=LOC107795211 PE=3 SV=1	0	7.417	11	1	1	1	1	224	25	6	4.55	1	0	104.6	95.4	0.912046	1.09644	13.44	64.04	High	Peak Found	Not Found	Not Found	Peak Found	Peak Found
FALSE	High	IsMasterProtein	A0A1S4CU23	Dolichyl-diphosphooligosaccharide--protein glycosyltransferase 48 kDa subunit OS=Nicotiana tabacum OX=4097 GN=LOC107822577 PE=3 SV=1	0	18.362	18	4	6	1	1	434	48.4	5.59	24.95	4	0	104.7	95.3	0.91022	1.09864		14	Not Found	Not Found	High	Not Found	Peak Found	Peak Found
FALSE	High	IsMasterProtein	A0A1S4B4D7	Malic enzyme OS=Nicotiana tabacum OX=4097 GN=LOC107804419 PE=3 SV=1	0	53.458	23	9	20	8	1	728	80.6	6.15	94.9	9	0	104.7	95.3	0.91022	1.09864	51.44	43.01	High	High	High	High	High	High
FALSE	High	IsMasterProtein	A0A1S3ZVV3	Bis(5'-adenosyl)-triphosphatase OS=Nicotiana tabacum OX=4097 GN=LOC107791024 PE=4 SV=1	0.003	2.044	9	1	1	1	1	207	23.7	6.86	3.08	1	0	104.9	95.1	0.906578	1.10305			Not Found	Not Found	Peak Found	High	Not Found	Not Found
FALSE	High	IsMasterProtein	A0A1S4AGQ9	pentatricopeptide repeat-containing protein At3g02650, mitochondrial-like OS=Nicotiana tabacum OX=4097 GN=LOC107797256 PE=4 SV=1	0	6.952	4	2	3	2	1	720	81.8	5.63	10.16	2	0	104.9	95.1	0.906578	1.10305	89.22	64.29	High	Peak Found	High	Peak Found	Peak Found	Peak Found
FALSE	High	IsMasterProtein	A0A1S4BAV7	actin-like OS=Nicotiana tabacum OX=4097 GN=LOC107806375 PE=3 SV=1	0	176.277	64	18	84	1	1	377	41.7	5.58	344.27	18	0	105	95	0.904762	1.10526	39.92	76.15	Peak Found	Peak Found	Peak Found	High	High	High
FALSE	High	IsMasterProtein	A0A1S3ZMQ1	mannose-1-phosphate guanylyltransferase 1-like OS=Nicotiana tabacum OX=4097 GN=LOC107788373 PE=4 SV=1	0	16.492	13	3	8	3	1	361	39.6	6.73	31.31	3	0	105	95	0.904762	1.10526	15.87	82.62	High	High	Not Found	High	High	High
FALSE	High	IsMasterProtein	A0A1S4BEB4	protein DEFECTIVE IN EXINE FORMATION 1-like isoform X1 OS=Nicotiana tabacum OX=4097 GN=LOC107807393 PE=4 SV=1	0.001	3.687	3	2	2	2	1	861	96.1	4.93	4.68	2	0	105	95	0.904762	1.10526			Peak Found	Not Found	Not Found	Not Found	Not Found	High
FALSE	High	IsMasterProtein	A0A1S3YTD9	uncharacterized protein YKR070W-like OS=Nicotiana tabacum OX=4097 GN=LOC107779499 PE=4 SV=1	0	5.697	13	2	3	2	1	379	42.1	6.34	12.85	2	0	105	95	0.904762	1.10526	56.26	40.57	High	High	Not Found	Peak Found	Peak Found	High
FALSE	High	IsMasterProtein	A0A1S4B721	Lactoylglutathione lyase OS=Nicotiana tabacum OX=4097 GN=LOC107805164 PE=3 SV=1	0	24.963	32	4	12	4	1	299	33.6	6.95	42.51	4	0	105.1	94.9	0.90295	1.10748	96.36	116.53	High	High	High	High	High	High
FALSE	High	IsMasterProtein	A0A1S3Z6G0	Pyruvate kinase OS=Nicotiana tabacum OX=4097 GN=LOC107783505 PE=3 SV=1	0	33.687	16	6	15	1	1	563	62.1	8.15	52.77	6	4	105.1	94.9	0.90295	1.10748	91.4	79.92	Not Found	Not Found	Peak Found	Peak Found	Not Found	High
FALSE	High	IsMasterProtein	A0A1S4DIN9	Succinate-semialdehyde dehydrogenase OS=Nicotiana tabacum OX=4097 GN=LOC107830185 PE=3 SV=1	0	74.653	34	9	36	1	1	522	55.6	7.83	162.27	9	0	105.1	94.9	0.90295	1.10748	55.33	19.1	Peak Found	Peak Found	Not Found	Peak Found	High	Peak Found
FALSE	High	IsMasterProtein	A0A1S4B3Z4	RAN GTPase-activating protein 1-like OS=Nicotiana tabacum OX=4097 GN=LOC107804233 PE=4 SV=1	0	9.491	7	2	3	1	1	535	58.3	4.64	11.1	2	1	105.2	94.8	0.901141	1.1097	91.93	42.84	High	Peak Found	Not Found	Peak Found	Peak Found	High
FALSE	High	IsMasterProtein	A0A1S4A5X4	ubiquitin domain-containing protein DSK2b-like isoform X1 OS=Nicotiana tabacum OX=4097 GN=LOC107794104 PE=4 SV=1	0	8.713	7	2	4	2	1	548	58.3	4.88	12.22	2	0	105.2	94.8	0.901141	1.1097	23.43	32.48	High	Peak Found	High	High	Peak Found	High
FALSE	High	IsMasterProtein	A0A1S4D439	3-hydroxyacyl-CoA dehydrogenase OS=Nicotiana tabacum OX=4097 GN=LOC107825779 PE=3 SV=1	0	90.843	32	13	43	3	1	702	76.6	9.01	177.77	13	7	105.3	94.7	0.899335	1.11193	44.18	54.9	High	High	Peak Found	High	High	High
FALSE	High	IsMasterProtein	A0A1S4AGL0	Delta-1-pyrroline-5-carboxylate synthase OS=Nicotiana tabacum OX=4097 GN=LOC107797411 PE=3 SV=1	0	148.408	45	15	58	2	1	717	77.1	6.04	265.52	15	0	105.3	94.7	0.899335	1.11193	64.38	96.86	High	High	Peak Found	High	High	High
FALSE	High	IsMasterProtein	A0A1S4DBE2	alanine--glyoxylate aminotransferase 2 homolog 3, mitochondrial-like isoform X1 OS=Nicotiana tabacum OX=4097 GN=LOC107828015 PE=3 SV=1	0	6.163	9	2	3	2	1	482	52.8	8.19	7.39	2	0	105.4	94.6	0.897533	1.11416		64.7	High	Not Found	High	High	Not Found	Peak Found
FALSE	High	IsMasterProtein	A0A097BTX5	Succinate--CoA ligase [ADP-forming] subunit beta, mitochondrial OS=Nicotiana tabacum OX=4097 PE=2 SV=1	0	77.838	40	10	37	2	1	421	45.1	5.72	162.68	10	0	105.4	94.6	0.897533	1.11416		116.34	Not Found	Not Found	Peak Found	High	High	Peak Found
FALSE	High	IsMasterProtein	A0A1S3ZEK9	Acyl-coenzyme A oxidase OS=Nicotiana tabacum OX=4097 GN=LOC107785996 PE=3 SV=1	0	8.349	9	3	4	3	1	691	77.3	8.02	11.4	3	0	105.5	94.5	0.895735	1.1164	77.57	59.83	Peak Found	Peak Found	High	High	Peak Found	High
FALSE	High	IsMasterProtein	A0A1S4AJW2	sugar carrier protein C-like OS=Nicotiana tabacum OX=4097 GN=LOC107798256 PE=3 SV=1	0	9.719	3	1	2	1	1	532	59.1	9.1	8.5	1	0	105.5	94.5	0.895735	1.1164	85		High	Peak Found	Peak Found	Not Found	Not Found	High
FALSE	High	IsMasterProtein	A0A1S4AEJ3	Diaminopimelate epimerase OS=Nicotiana tabacum OX=4097 GN=LOC107796792 PE=3 SV=1	0	18.139	13	3	5	3	1	367	39.6	6.38	16.29	3	0	105.6	94.4	0.893939	1.11864	86.82	51.05	High	Peak Found	High	Peak Found	Peak Found	Peak Found
FALSE	High	IsMasterProtein	B2BF99	Peptidyl-prolyl cis-trans isomerase OS=Nicotiana tabacum OX=4097 GN=Cyp2 PE=2 SV=1	0	25.883	42	4	12	4	1	207	22	7.99	39.13	4	0	105.6	94.4	0.893939	1.11864	53.62	48.01	High	High	High	High	High	High
FALSE	High	IsMasterProtein	A0A1S4B749	V-type proton ATPase subunit C OS=Nicotiana tabacum OX=4097 GN=LOC107805225 PE=3 SV=1	0	74.464	52	11	34	11	1	376	42.9	5.78	134.27	11	0	105.6	94.4	0.893939	1.11864	74.97	26.04	High	High	High	High	High	High
FALSE	High	IsMasterProtein	A0A1S3ZH74	26S proteasome non-ATPase regulatory subunit 11 homolog OS=Nicotiana tabacum OX=4097 GN=LOC107786727 PE=3 SV=1	0	25.535	13	4	7	2	1	441	49.2	6.57	28.5	4	0	105.7	94.3	0.892148	1.12089	15.87	22.63	High	Peak Found	High	Peak Found	Peak Found	Peak Found
FALSE	High	IsMasterProtein	A0A1S4CNE1	phosphatidylinositol 4-kinase alpha 1 OS=Nicotiana tabacum OX=4097 GN=LOC107820741 PE=4 SV=1	0	13.664	3	3	3	3	1	1710	188.5	6.87	10.41	3	0	105.7	94.3	0.892148	1.12089		5.38	Peak Found	Not Found	Not Found	Not Found	High	High
FALSE	High	IsMasterProtein	A0A1S3XU16	calcium-binding allergen Ole e 8-like OS=Nicotiana tabacum OX=4097 GN=LOC107768745 PE=4 SV=1	0	107.929	71	10	66	10	1	157	17.3	4.46	264.62	10	0	105.8	94.2	0.890359	1.12314	75.5	21.23	High	High	High	High	High	High
FALSE	High	IsMasterProtein	A0A1S4BIG4	NADH dehydrogenase [ubiquinone] iron-sulfur protein 1, mitochondrial OS=Nicotiana tabacum OX=4097 GN=LOC107808648 PE=3 SV=1	0	171.618	50	23	100	7	1	739	80.3	6.32	389.2	23	18	105.8	94.2	0.890359	1.12314	29.37	13.52	High	High	Peak Found	High	High	High
FALSE	High	IsMasterProtein	A0A1S4AI83	Phospho-2-dehydro-3-deoxyheptonate aldolase OS=Nicotiana tabacum OX=4097 GN=LOC107797958 PE=3 SV=1	0	18.682	20	5	10	5	1	517	57.5	7.44	35.61	5	0	105.8	94.2	0.890359	1.12314	14.17	70.41	High	High	Peak Found	High	High	High
FALSE	High	IsMasterProtein	A0A1S3Y8A7	protein disulfide isomerase-like 2-3 OS=Nicotiana tabacum OX=4097 GN=LOC107773445 PE=4 SV=1	0	7.99	26	2	3	1	1	226	24.7	4.78	13.46	2	1	105.8	94.2	0.890359	1.12314	38.69	18.62	High	Peak Found	Not Found	Not Found	High	Not Found
FALSE	High	IsMasterProtein	A0A1S3WXX4	Transmembrane 9 superfamily member OS=Nicotiana tabacum OX=4097 GN=LOC107759103 PE=3 SV=1	0	5.37	4	1	5	1	1	639	73.5	8.05	18.36	1	0	105.8	94.2	0.890359	1.12314	20.71	11.73	High	High	Peak Found	High	High	High
FALSE	High	IsMasterProtein	A0A1S3X3F4	Ubiquitin carboxyl-terminal hydrolase OS=Nicotiana tabacum OX=4097 GN=LOC107760663 PE=3 SV=1	0	5.045	6	1	2	1	1	239	26.3	4.7	7.08	1	0	105.8	94.2	0.890359	1.12314	1.21	61.55	High	Peak Found	Not Found	High	Peak Found	Peak Found
FALSE	High	IsMasterProtein	A0A1S3ZK20	uncharacterized protein OsI_027940-like isoform X1 OS=Nicotiana tabacum OX=4097 GN=LOC107787640 PE=4 SV=1	0	25.207	36	4	12	3	1	229	24.4	4.54	49.92	4	1	105.8	94.2	0.890359	1.12314	36.57	34.4	High	High	High	High	Peak Found	High
FALSE	High	IsMasterProtein	A0A1S3XKF9	eukaryotic translation initiation factor 2 subunit beta-like OS=Nicotiana tabacum OX=4097 GN=LOC107766230 PE=3 SV=1	0	17.391	22	3	9	2	1	268	30.3	6.58	35.29	3	1	105.9	94.1	0.888574	1.1254	85.59	58.65	High	Peak Found	Peak Found	High	High	High
FALSE	High	IsMasterProtein	A0A1S4DBQ6	Glyceraldehyde-3-phosphate dehydrogenase OS=Nicotiana tabacum OX=4097 GN=LOC107828122 PE=3 SV=1	0	202.859	75	27	154	16	1	340	37	7.11	664.8	27	5	105.9	94.1	0.888574	1.1254	33.78	33.29	High	High	High	High	High	High
FALSE	High	IsMasterProtein	A0A1S3Y391	uncharacterized protein LOC107771689 OS=Nicotiana tabacum OX=4097 GN=LOC107771689 PE=4 SV=1	0	5.482	8	1	3	1	1	329	36.6	7.15	15.89	1	0	105.9	94.1	0.888574	1.1254			High	High	Not Found	Not Found	Not Found	High
FALSE	High	IsMasterProtein	A0A1S4D231	uncharacterized protein LOC107825011 isoform X1 OS=Nicotiana tabacum OX=4097 GN=LOC107825011 PE=3 SV=1	0	20.914	18	5	13	5	1	319	35.6	5.78	47.97	5	0	106	94	0.886792	1.12766	38.01	43.78	High	High	High	High	High	High
FALSE	High	IsMasterProtein	W8SRJ8	Citrate synthase OS=Nicotiana tabacum OX=4097 GN=LOC107822424 PE=2 SV=1	0	80.443	36	10	34	6	1	511	56	8.87	145.09	10	4	106.1	93.9	0.885014	1.12993	24.53	48.99	High	High	High	High	Peak Found	High
FALSE	High	IsMasterProtein	A0A1S4AFB0	splicing factor 3A subunit 3-like OS=Nicotiana tabacum OX=4097 GN=LOC107796993 PE=3 SV=1	0.009	1.491	6	1	2	1	1	510	59.7	5.34	8.12	1	0	106.1	93.9	0.885014	1.12993		57.96	High	Not Found	Not Found	Peak Found	Not Found	High
FALSE	High	IsMasterProtein	A0A1S3YEF7	Glycine cleavage system H protein OS=Nicotiana tabacum OX=4097 GN=LOC107775371 PE=3 SV=1	0	21.013	24	4	9	4	1	154	16.8	4.89	45.47	4	0	106.2	93.8	0.883239	1.1322	74.7	75.91	High	High	Peak Found	High	High	High
FALSE	High	IsMasterProtein	A0A1S4BPP9	mitochondrial outer membrane protein porin 4-like OS=Nicotiana tabacum OX=4097 GN=LOC107810556 PE=3 SV=1	0	26.5	25	4	10	4	1	276	29.8	9	38.94	4	0	106.2	93.8	0.883239	1.1322	54.51	82.48	High	High	High	Peak Found	High	High
FALSE	High	IsMasterProtein	A0A1S4BHQ8	ras-related protein RABH1b-like OS=Nicotiana tabacum OX=4097 GN=LOC107808375 PE=4 SV=1	0	8.695	25	3	3	1	1	208	23.1	7.91	8.47	3	1	106.2	93.8	0.883239	1.1322	91.96	36.02	Peak Found	Peak Found	Peak Found	High	Peak Found	Peak Found
FALSE	High	IsMasterProtein	A0A1S3YV07	uncharacterized protein LOC107779979 OS=Nicotiana tabacum OX=4097 GN=LOC107779979 PE=4 SV=1	0	26.235	20	5	6	2	1	512	57.9	8.9	27.23	5	2	106.3	93.7	0.881468	1.13447	66.75	9.47	Peak Found	Peak Found	Not Found	Not Found	High	High
FALSE	High	IsMasterProtein	A0A1S4AKV1	Glucan endo-1,3-beta-D-glucosidase OS=Nicotiana tabacum OX=4097 GN=LOC107798752 PE=3 SV=1	0	19.416	11	3	9	1	1	505	54.9	6.06	38.19	3	0	106.4	93.6	0.879699	1.13675	77.47	36.97	High	High	High	Peak Found	High	High
FALSE	High	IsMasterProtein	A0A1S3ZRH7	mitochondrial outer membrane protein porin of 36 kDa-like OS=Nicotiana tabacum OX=4097 GN=LOC107789620 PE=3 SV=1	0	64.875	49	9	47	7	1	276	29.5	8.07	194.77	9	2	106.4	93.6	0.879699	1.13675	42.25	53.07	High	High	High	High	High	High
FALSE	High	IsMasterProtein	A0A1S4CH86	probable xyloglucan galactosyltransferase GT11 OS=Nicotiana tabacum OX=4097 GN=LOC107818983 PE=3 SV=1	0.001	3.88	5	1	1	1	1	598	70	8.24	4.25	1	0	106.4	93.6	0.879699	1.13675	0.83	88.32	Peak Found	Peak Found	Not Found	Peak Found	Peak Found	High
FALSE	High	IsMasterProtein	A0A1S3WXZ0	ABC transporter G family member 31-like OS=Nicotiana tabacum OX=4097 GN=LOC107759111 PE=3 SV=1	0	18.739	7	4	5	4	1	1240	139.3	8.27	19.03	4	0	106.5	93.5	0.877934	1.13904	1.99	77.86	High	Not Found	Peak Found	High	High	Peak Found
FALSE	High	IsMasterProtein	A0A1S3YAR6	AP-4 complex subunit mu OS=Nicotiana tabacum OX=4097 GN=LOC107774321 PE=3 SV=1	0	10.313	9	3	6	3	1	452	50.6	7.06	18.42	3	0	106.5	93.5	0.877934	1.13904	20.76	40.59	High	High	High	High	Peak Found	High
FALSE	High	IsMasterProtein	A0A1S3YM56	Cysteine synthase OS=Nicotiana tabacum OX=4097 GN=LOC107777625 PE=3 SV=1	0	39.065	38	6	13	2	1	325	34.2	5.83	61.36	6	4	106.5	93.5	0.877934	1.13904	90.14	91.06	High	Peak Found	High	High	Not Found	High
FALSE	High	IsMasterProtein	A0A1S3YDQ2	ATP-dependent 6-phosphofructokinase OS=Nicotiana tabacum OX=4097 GN=LOC107775098 PE=3 SV=1	0	28.863	26	6	19	4	1	485	53.5	6.42	78.34	6	0	106.6	93.4	0.876173	1.14133	27.09	39.11	High	High	High	High	High	High
FALSE	High	IsMasterProtein	A0A1S4ACA6	protein argonaute 4-like OS=Nicotiana tabacum OX=4097 GN=LOC107796081 PE=3 SV=1	0	14.203	8	3	8	2	1	905	101.4	8.82	30.47	3	1	106.6	93.4	0.876173	1.14133	43.63		High	High	High	High	Not Found	Peak Found
FALSE	High	IsMasterProtein	A0A1S4AC19	Succinate dehydrogenase [ubiquinone] flavoprotein subunit, mitochondrial OS=Nicotiana tabacum OX=4097 GN=LOC107795955 PE=3 SV=1	0	76.395	42	12	37	2	1	629	69.2	6.67	160.62	12	0	106.6	93.4	0.876173	1.14133	76.29	18.56	High	High	Peak Found	High	High	High
FALSE	High	IsMasterProtein	A0A1S4A8C3	uncharacterized protein OsI_027940-like OS=Nicotiana tabacum OX=4097 GN=LOC107794812 PE=4 SV=1	0	25.007	42	4	11	4	1	193	21.4	4.5	38.28	4	0	106.6	93.4	0.876173	1.14133	60.43	16.11	High	High	High	High	High	High
FALSE	High	IsMasterProtein	A0A1S3XMT7	4-hydroxy-tetrahydrodipicolinate reductase 1, chloroplastic-like OS=Nicotiana tabacum OX=4097 GN=LOC107766908 PE=3 SV=1	0	8.054	10	2	3	2	1	334	36.4	6.46	9.76	2	0	106.7	93.3	0.874414	1.14362	12.29	50.14	Peak Found	Peak Found	High	High	Peak Found	Peak Found
FALSE	High	IsMasterProtein	A0A1S3XQA4	Coatomer subunit delta OS=Nicotiana tabacum OX=4097 GN=LOC107767589 PE=3 SV=1	0	73.843	42	10	43	4	1	530	58	5.62	179.36	10	4	106.7	93.3	0.874414	1.14362	60.01	23.92	High	High	High	High	High	High
FALSE	High	IsMasterProtein	A0A1S4AB49	Exocyst subunit Exo70 family protein OS=Nicotiana tabacum OX=4097 GN=LOC107795625 PE=2 SV=1	0	49.116	22	7	19	4	1	709	80.7	4.94	80.92	7	0	106.7	93.3	0.874414	1.14362	41.7	78.28	High	High	Peak Found	High	High	High
FALSE	High	IsMasterProtein	A0A1S4DKP2	Acyl-[acyl-carrier-protein] desaturase OS=Nicotiana tabacum OX=4097 GN=LOC107830822 PE=3 SV=1	0	16.033	12	3	12	2	1	397	45.5	6.7	46.16	3	0	106.8	93.2	0.872659	1.14592	62.13	50.41	High	High	Peak Found	Peak Found	High	High
FALSE	High	IsMasterProtein	A0A1S4AWE8	Biotin carboxylase OS=Nicotiana tabacum OX=4097 GN=LOC107802092 PE=4 SV=1	0	51.745	25	6	30	6	1	536	58.6	7.06	132.39	6	0	106.8	93.2	0.872659	1.14592	66.35	27.7	High	High	High	High	High	High
FALSE	High	IsMasterProtein	A0A1S3Y0M6	Protein transport protein SEC23 OS=Nicotiana tabacum OX=4097 GN=LOC107770941 PE=3 SV=1	0	52.169	33	7	24	1	1	492	54.2	5.81	113.47	7	0	106.8	93.2	0.872659	1.14592	3.11	34.88	Peak Found	Peak Found	Not Found	Not Found	Peak Found	High
FALSE	High	IsMasterProtein	A0A1S3ZKT5	60S ribosomal protein L21-1 OS=Nicotiana tabacum OX=4097 GN=LOC107787770 PE=3 SV=1	0	19.926	21	2	12	2	1	164	18.6	10.62	58.8	2	0	106.9	93.1	0.870907	1.14823	77.87	43.26	High	High	Peak Found	High	High	High	Acetyl [K136]
FALSE	High	IsMasterProtein	A0A1S4A5D1	KH domain-containing protein At4g18375-like OS=Nicotiana tabacum OX=4097 GN=LOC107793851 PE=4 SV=1	0	6.973	6	2	3	2	1	713	78.1	8.5	9.27	2	0	106.9	93.1	0.870907	1.14823	52.49		High	High	Not Found	Not Found	Not Found	High
FALSE	High	IsMasterProtein	A0A1S3Y1G1	luminal-binding protein 5-like OS=Nicotiana tabacum OX=4097 GN=LOC107771128 PE=3 SV=1	0	85.012	35	16	48	2	1	667	73.9	5.31	182.64	16	0	106.9	93.1	0.870907	1.14823	43.37	16.29	High	High	Peak Found	High	High	High
FALSE	High	IsMasterProtein	A0A1S4BP95	Post-GPI attachment to proteins factor 3 OS=Nicotiana tabacum OX=4097 GN=LOC107810428 PE=3 SV=1	0	5.231	14	2	3	2	1	335	38.2	7.64	8.76	2	0	106.9	93.1	0.870907	1.14823	99.05	51.05	High	Peak Found	Peak Found	High	Peak Found	High
FALSE	High	IsMasterProtein	A0A1S4DQK0	Small nuclear ribonucleoprotein Sm D3 OS=Nicotiana tabacum OX=4097 GN=LOC107832377 PE=3 SV=1	0	4.417	17	1	2	1	1	133	14.5	10.54	6.3	1	0	106.9	93.1	0.870907	1.14823	95.26	64.04	Peak Found	Peak Found	Peak Found	Peak Found	High	High
FALSE	High	IsMasterProtein	A0A1S3Y951	DEAD-box ATP-dependent RNA helicase 37-like OS=Nicotiana tabacum OX=4097 GN=LOC107773699 PE=4 SV=1	0	21.757	15	4	7	2	1	603	65	8.03	22.49	4	2	107	93	0.869159	1.15054	87.32	75.09	High	High	Not Found	Peak Found	High	High
FALSE	High	IsMasterProtein	A0A1S4CQA0	Pyruvate kinase OS=Nicotiana tabacum OX=4097 GN=LOC107821513 PE=3 SV=1	0	49.085	21	5	21	1	1	529	57.6	7.15	103.46	5	4	107	93	0.869159	1.15054	21.45	65.93	High	Not Found	Not Found	Not Found	Peak Found	Not Found
FALSE	High	IsMasterProtein	A0A1S3Z7S7	Aminomethyltransferase OS=Nicotiana tabacum OX=4097 GN=LOC107783755 PE=3 SV=1	0	45.845	31	6	21	6	1	406	44.2	8.57	77.53	6	0	107.1	92.9	0.867414	1.15285	37.03	41.09	High	High	High	High	High	High
FALSE	High	IsMasterProtein	A0A1S4BAA8	ATP synthase subunit delta', mitochondrial OS=Nicotiana tabacum OX=4097 GN=LOC107806192 PE=3 SV=1	0	39.646	57	6	24	2	1	201	21.6	6.7	106.1	6	0	107.1	92.9	0.867414	1.15285	36.71	25.07	High	Peak Found	Peak Found	High	High	High
FALSE	High	IsMasterProtein	A0A1S4AKN4	peptidyl-prolyl cis-trans isomerase CYP95-like isoform X1 OS=Nicotiana tabacum OX=4097 GN=LOC107798663 PE=4 SV=1	0	8.367	4	2	2	2	1	802	90.7	11.55	7.06	2	0	107.1	92.9	0.867414	1.15285		70.41	High	Not Found	Not Found	Not Found	Peak Found	High
FALSE	High	IsMasterProtein	A0A1S3Z0B7	phosphoglucomutase, cytoplasmic-like OS=Nicotiana tabacum OX=4097 GN=LOC107781369 PE=3 SV=1	0	29.101	19	4	17	3	1	414	44.8	7.85	80.26	4	0	107.1	92.9	0.867414	1.15285	85.8	37.84	High	High	Peak Found	High	High	High
FALSE	High	IsMasterProtein	A0A1S4C7C1	Transketolase OS=Nicotiana tabacum OX=4097 GN=LOC107815905 PE=3 SV=1	0	96.676	37	12	62	3	1	744	80	6.7	271.96	12	8	107.1	92.9	0.867414	1.15285	42.92	52.58	High	High	Peak Found	High	High	High
FALSE	High	IsMasterProtein	A0A1S4A1D4	Signal sequence receptor subunit alpha OS=Nicotiana tabacum OX=4097 GN=LOC107792694 PE=3 SV=1	0	24.088	26	4	10	2	1	258	28	4.88	43.34	4	2	107.2	92.8	0.865672	1.15517	66.41	29.13	High	Peak Found	Peak Found	High	Peak Found	High
FALSE	High	IsMasterProtein	A0A1S3Y793	CCR4-NOT transcription complex subunit 10-like OS=Nicotiana tabacum OX=4097 GN=LOC107773111 PE=3 SV=1	0	8.353	6	2	2	2	1	864	93.8	7.3	8.56	2	0	107.3	92.7	0.863933	1.1575	8.02	94.28	Peak Found	Not Found	Peak Found	Peak Found	Not Found	High
FALSE	High	IsMasterProtein	A0A1S4DLJ7	polyadenylate-binding protein RBP45-like OS=Nicotiana tabacum OX=4097 GN=LOC107831077 PE=4 SV=1	0	36.416	20	4	9	4	1	410	45.4	6.32	49.48	4	0	107.3	92.7	0.863933	1.1575	41.29	64.2	High	Peak Found	High	High	High	High
FALSE	High	IsMasterProtein	A0A1S4DBZ0	Methyltransferase OS=Nicotiana tabacum OX=4097 GN=LOC107828173 PE=3 SV=1	0	69.004	30	10	28	1	1	618	70.2	6.14	126.82	10	0	107.4	92.6	0.862197	1.15983		111.55	Not Found	Peak Found	Not Found	High	High	High
FALSE	High	IsMasterProtein	A0A1S4D5B0	Succinate--CoA ligase [ADP-forming] subunit beta, mitochondrial OS=Nicotiana tabacum OX=4097 GN=LOC107826036 PE=3 SV=1	0	39.107	28	6	19	1	1	422	45.2	5.91	81.78	6	0	107.5	92.5	0.860465	1.16216	106.08	49.35	High	Peak Found	Peak Found	High	High	High
FALSE	High	IsMasterProtein	A0A1S4D3F6	Aconitate hydratase OS=Nicotiana tabacum OX=4097 GN=LOC107825601 PE=3 SV=1	0	233.345	49	25	136	1	1	996	108.6	7.33	526.28	25	27	107.6	92.4	0.858736	1.1645	55.53	26.7	High	Peak Found	Not Found	Peak Found	Peak Found	Peak Found
FALSE	High	IsMasterProtein	A0A1S4C800	Cytochrome b-c1 complex subunit 7 OS=Nicotiana tabacum OX=4097 GN=LOC107816074 PE=3 SV=1	0.002	2.32	9	1	1	1	1	124	14.7	9.66	3.49	1	0	107.6	92.4	0.858736	1.1645	45.01	68.42	Peak Found	Peak Found	Not Found	Peak Found	Peak Found	High
FALSE	High	IsMasterProtein	A0A1S3XB74	Spermidine synthase OS=Nicotiana tabacum OX=4097 GN=LOC107763093 PE=3 SV=1	0	71.03	43	7	32	1	1	344	37.9	5.19	144	7	0	107.6	92.4	0.858736	1.1645	25.58	59.19	High	High	High	High	High	High
FALSE	High	IsMasterProtein	A0A1S3X2T7	cystathionine beta-lyase, chloroplastic-like isoform X1 OS=Nicotiana tabacum OX=4097 GN=LOC107760581 PE=3 SV=1	0	24.692	11	3	11	1	1	478	51.8	6.21	44.66	3	2	107.7	92.3	0.85701	1.16685	86.22	67.53	Peak Found	High	Not Found	High	Not Found	High
FALSE	High	IsMasterProtein	A0A1S3XFU2	eukaryotic peptide chain release factor subunit 1-3-like OS=Nicotiana tabacum OX=4097 GN=LOC107764677 PE=3 SV=1	0	10.461	12	2	5	2	1	437	49.1	5.5	22.23	2	0	107.7	92.3	0.85701	1.16685	111.73	78.22	High	High	High	Peak Found	Peak Found	High
FALSE	High	IsMasterProtein	A0A1S3Z4L8	Pyruvate kinase OS=Nicotiana tabacum OX=4097 GN=LOC107782907 PE=3 SV=1	0	49.767	25	8	29	8	1	579	63.4	7.2	121.01	8	0	107.7	92.3	0.85701	1.16685	87.23	36.14	High	High	Peak Found	High	High	High
FALSE	High	IsMasterProtein	A0A1S4CF40	alpha-soluble NSF attachment protein isoform X1 OS=Nicotiana tabacum OX=4097 GN=LOC107818292 PE=3 SV=1	0	39.777	28	6	21	3	1	289	32.5	5.24	96.51	6	2	107.8	92.2	0.855288	1.1692	23.28	49.48	High	High	High	High	High	High
FALSE	High	IsMasterProtein	A0A1S3XR26	ATP synthase subunit delta', mitochondrial-like OS=Nicotiana tabacum OX=4097 GN=LOC107767598 PE=3 SV=1	0	40.795	61	7	26	3	1	201	21.5	6.7	113.13	7	5	107.8	92.2	0.855288	1.1692	11.35	31.71	High	Peak Found	High	Peak Found	High	High
FALSE	High	IsMasterProtein	A0A1S3X7C1	Polyadenylate-binding protein OS=Nicotiana tabacum OX=4097 GN=LOC107761991 PE=3 SV=1	0	69.109	23	8	43	6	1	660	72.1	7.47	167.55	8	4	107.8	92.2	0.855288	1.1692	86.03	45	High	High	High	High	High	High
FALSE	High	IsMasterProtein	A0A1S3Z7T9	uncharacterized protein LOC107783954 OS=Nicotiana tabacum OX=4097 GN=LOC107783954 PE=4 SV=1	0.001	2.76	15	1	2	1	1	95	10.6	8.18	6.24	1	0	107.8	92.2	0.855288	1.1692	23.11		High	Not Found	Peak Found	Not Found	Not Found	High
FALSE	High	IsMasterProtein	A0A1S4C5G5	glucose and ribitol dehydrogenase homolog 1-like OS=Nicotiana tabacum OX=4097 GN=LOC107815387 PE=4 SV=1	0	28.392	39	5	7	5	1	293	31.7	6.8	29.39	5	0	107.9	92.1	0.853568	1.17155	65.18	113.29	High	Peak Found	High	High	Peak Found	Peak Found
FALSE	High	IsMasterProtein	A0A1S3X3Y8	uncharacterized protein At5g02240-like OS=Nicotiana tabacum OX=4097 GN=LOC107761048 PE=4 SV=1	0	21.133	37	6	8	3	1	307	33.2	8.56	34.06	6	3	107.9	92.1	0.853568	1.17155	33.35	119.59	Peak Found	Peak Found	High	High	Not Found	Peak Found
FALSE	High	IsMasterProtein	B3GK03	Inositol-1-monophosphatase OS=Nicotiana tabacum OX=4097 GN=LOC107795668 PE=2 SV=1	0	8.671	8	1	5	1	1	270	29.1	5.47	22.97	1	0	108	92	0.851852	1.17391	16.42	47.35	High	High	Not Found	High	High	High
FALSE	High	IsMasterProtein	A0A1S3YQA3	Uridine kinase OS=Nicotiana tabacum OX=4097 GN=LOC107778619 PE=3 SV=1	0	4.267	4	1	2	1	1	468	52.7	6.54	7.15	1	0	108	92	0.851852	1.17391	35.87	56.72	Peak Found	Peak Found	High	Not Found	Peak Found	High
FALSE	High	IsMasterProtein	A0A1S3XRE1	centromere-associated protein E-like OS=Nicotiana tabacum OX=4097 GN=LOC107767690 PE=4 SV=1	0	8.049	3	2	2	2	1	1808	202.3	4.78	9.18	2	0	108.1	91.9	0.850139	1.17628	91.31	88.9	High	Peak Found	Not Found	Peak Found	Peak Found	High
FALSE	High	IsMasterProtein	A0A1S4CMY2	E3 ubiquitin-protein ligase listerin OS=Nicotiana tabacum OX=4097 GN=LOC107820607 PE=3 SV=1	0	6.739	4	2	2	2	1	782	87.3	5.64	6.53	2	0	108.1	91.9	0.850139	1.17628	5.99	49.08	Peak Found	Peak Found	Not Found	Peak Found	Peak Found	High
FALSE	High	IsMasterProtein	A0A0A1ENJ0	Terpene cyclase/mutase family member OS=Nicotiana tabacum OX=4097 GN=CAS1 PE=2 SV=1	0	22.246	12	5	10	5	1	757	85.9	6.9	37.45	5	0	108.3	91.7	0.846722	1.18103	34.71	32.75	High	High	Peak Found	Peak Found	High	High
FALSE	High	IsMasterProtein	A0A1S4DNA6	trifunctional UDP-glucose 4,6-dehydratase/UDP-4-keto-6-deoxy-D-glucose 3,5-epimerase/UDP-4-keto-L-rhamnose-reductase RHM1-like OS=Nicotiana tabacum OX=4097 GN=LOC107831640 PE=4 SV=1	0	53.428	20	7	27	5	1	653	74.1	7.01	104.78	7	0	108.3	91.7	0.846722	1.18103	78.16	36.17	High	High	High	High	High	High
FALSE	High	IsMasterProtein	A0A1S3Z759	uncharacterized protein At2g34160-like OS=Nicotiana tabacum OX=4097 GN=LOC107783726 PE=4 SV=1	0	24.963	29	2	15	2	1	164	17.8	9.82	84.96	2	0	108.3	91.7	0.846722	1.18103	126.96	14.94	High	High	High	High	High	High
FALSE	High	IsMasterProtein	A0A1S4AM43	Eukaryotic translation initiation factor 3 subunit M OS=Nicotiana tabacum OX=4097 GN=LOC107799143 PE=3 SV=1	0	31.996	22	6	13	1	1	410	46.6	5.08	46.17	6	1	108.4	91.6	0.845018	1.18341	55.54	116.19	Not Found	Peak Found	Not Found	Not Found	High	High
FALSE	High	IsMasterProtein	A0A1S4CQ52	Malate dehydrogenase OS=Nicotiana tabacum OX=4097 GN=LOC107821463 PE=3 SV=1	0	56.653	33	9	23	4	1	441	46.6	8	94.73	9	4	108.4	91.6	0.845018	1.18341	88.3	37.96	High	Peak Found	Peak Found	High	Peak Found	Peak Found
FALSE	High	IsMasterProtein	Q8VXC9	Tubulin alpha chain OS=Nicotiana tabacum OX=4097 GN=tubA3 PE=2 SV=1	0	139.634	49	13	76	1	1	451	49.7	4.98	344.57	13	14	108.4	91.6	0.845018	1.18341	34.48	26.46	High	Peak Found	Not Found	High	High	High
FALSE	High	IsMasterProtein	A0A1S3XWE6	60S acidic ribosomal protein P1-like OS=Nicotiana tabacum OX=4097 GN=LOC107769336 PE=3 SV=1	0	41.584	71	5	23	5	1	112	11.5	4.32	93.59	5	0	108.5	91.5	0.843318	1.18579	68.4	29.21	High	High	High	High	High	High
FALSE	High	IsMasterProtein	A0A1S4AX16	heat shock cognate 70 kDa protein OS=Nicotiana tabacum OX=4097 GN=LOC107802280 PE=3 SV=1	0	177.417	54	25	129	1	1	651	71.1	5.25	528.77	25	1	108.5	91.5	0.843318	1.18579		38.05	Not Found	Not Found	Not Found	Not Found	High	Not Found
FALSE	High	IsMasterProtein	A0A1S4CAI3	Methyltransferase OS=Nicotiana tabacum OX=4097 GN=LOC107816921 PE=3 SV=1	0.002	2.506	5	1	2	1	1	411	46.8	8.29	8.15	1	0	108.5	91.5	0.843318	1.18579	39.26	16.74	Peak Found	Peak Found	Not Found	High	Peak Found	High
FALSE	High	IsMasterProtein	A0A1S3ZFN7	NAD(P)H dehydrogenase (quinone) OS=Nicotiana tabacum OX=4097 GN=LOC107786342 PE=3 SV=1	0	5.073	12	1	3	1	1	203	21.6	6.95	11.14	1	0	108.6	91.4	0.841621	1.18818	38.72	10	High	Peak Found	Not Found	Peak Found	Peak Found	High
FALSE	High	IsMasterProtein	A0A1S3X9R8	probable alpha,alpha-trehalose-phosphate synthase [UDP-forming] 7 OS=Nicotiana tabacum OX=4097 GN=LOC107762801 PE=3 SV=1	0	6.323	4	2	3	1	1	858	97.2	5.92	10.03	2	1	108.6	91.4	0.841621	1.18818	68.37	70.26	High	Not Found	Not Found	Not Found	High	Peak Found
FALSE	High	IsMasterProtein	A0A1S3ZC43	UPF0483 protein AGAP003155-like OS=Nicotiana tabacum OX=4097 GN=LOC107785185 PE=4 SV=1	0	4.876	13	2	4	2	1	223	25.2	5.83	11.29	2	0	108.6	91.4	0.841621	1.18818	5.22	35.34	Peak Found	Peak Found	High	High	Peak Found	High
FALSE	High	IsMasterProtein	A0A1S4C137	60S acidic ribosomal protein P3-like OS=Nicotiana tabacum OX=4097 GN=LOC107814057 PE=3 SV=1	0	38.378	38	5	22	5	1	121	12.1	4.32	82.85	5	0	108.7	91.3	0.839926	1.19058	43.78	59.37	High	High	High	High	High	High
FALSE	High	IsMasterProtein	A0A1S4DEU5	cyprosin-like OS=Nicotiana tabacum OX=4097 GN=LOC107828978 PE=3 SV=1	0	47.486	23	6	33	6	1	508	54.7	5.85	118.23	6	0	108.7	91.3	0.839926	1.19058	33.17	20.59	High	High	High	High	High	High
FALSE	High	IsMasterProtein	A0A1S4B7F5	Eukaryotic translation initiation factor 3 subunit H OS=Nicotiana tabacum OX=4097 GN=LOC107805315 PE=3 SV=1	0	15.959	16	4	8	1	1	338	38.7	4.83	28.38	4	0	108.8	91.2	0.838235	1.19298	43.94	37.77	Not Found	Peak Found	High	Peak Found	Peak Found	Peak Found
FALSE	High	IsMasterProtein	A0A1S4B7N3	Glutamine-dependent NAD(+) synthetase OS=Nicotiana tabacum OX=4097 GN=LOC107805431 PE=3 SV=1	0	6.381	6	2	4	2	1	731	81.4	6.13	14.44	2	0	108.8	91.2	0.838235	1.19298	28	36.29	High	Not Found	Peak Found	High	Not Found	High
FALSE	High	IsMasterProtein	A0A1S4D531	NADH dehydrogenase [ubiquinone] flavoprotein 1, mitochondrial OS=Nicotiana tabacum OX=4097 GN=LOC107826059 PE=3 SV=1	0	34.126	29	7	25	1	1	487	53.6	8.03	88.75	7	0	108.8	91.2	0.838235	1.19298	17.13	71.2	High	Peak Found	Not Found	High	High	High
FALSE	High	IsMasterProtein	A0A1S3ZRA5	SRSF protein kinase 1-like OS=Nicotiana tabacum OX=4097 GN=LOC107789521 PE=3 SV=1	0	11.37	17	3	3	1	1	447	50	9.06	11.43	3	2	108.8	91.2	0.838235	1.19298	53.81	51.41	High	Peak Found	Not Found	Peak Found	Peak Found	Peak Found
FALSE	High	IsMasterProtein	A0A1S3YIB6	uncharacterized protein LOC107776317 isoform X1 OS=Nicotiana tabacum OX=4097 GN=LOC107776317 PE=4 SV=1	0.001	3.529	13	1	2	1	1	104	11.9	4.68	4.94	1	0	108.8	91.2	0.838235	1.19298	27.47	45.04	High	Not Found	Peak Found	High	Not Found	Peak Found
FALSE	High	IsMasterProtein	A0A1S4DQX7	L-ascorbate oxidase homolog OS=Nicotiana tabacum OX=4097 GN=LOC107832494 PE=3 SV=1	0	18.924	13	3	11	2	1	551	62.5	7.55	48.44	3	0	108.9	91.1	0.836547	1.19539	93.11	70.03	High	Not Found	High	High	Peak Found	Peak Found
FALSE	High	IsMasterProtein	Q5M9T3	NADH dehydrogenase subunit 9 OS=Nicotiana tabacum OX=4097 GN=nad9 PE=3 SV=2	0	31.119	49	8	15	8	1	190	22.9	6.55	56.09	8	0	108.9	91.1	0.836547	1.19539	82.27	52.01	High	High	High	High	High	High
FALSE	High	IsMasterProtein	A0A1S4AFF3	V-type proton ATPase subunit E-like isoform X1 OS=Nicotiana tabacum OX=4097 GN=LOC107797040 PE=3 SV=1	0	25.827	16	4	54	4	1	234	26.7	8.98	188.6	4	0	108.9	91.1	0.836547	1.19539	48.39	59.1	High	High	High	High	High	High
FALSE	High	IsMasterProtein	A0A1S3XHX0	sm-like protein LSM7 OS=Nicotiana tabacum OX=4097 GN=LOC107765381 PE=3 SV=1	0	4.891	18	1	1	1	1	99	10.8	4.79	2.96	1	0	109	91	0.834862	1.1978	107.47	61.68	Peak Found	Peak Found	High	Peak Found	Peak Found	Peak Found
FALSE	High	IsMasterProtein	A0A1S3XXA7	pyridoxal 5'-phosphate synthase-like subunit PDX1.2 OS=Nicotiana tabacum OX=4097 GN=LOC107769831 PE=3 SV=1	0	26.527	33	4	11	4	1	306	32.7	5.15	49.22	4	0	109.1	90.9	0.833181	1.20022	34.54	43.7	High	High	Peak Found	High	High	High	Acetyl [N-Term]
FALSE	High	IsMasterProtein	A0A1S3X5S8	UDP-glucuronate decarboxylase OS=Nicotiana tabacum OX=4097 GN=LOC107761518 PE=3 SV=1	0	32.009	16	4	19	1	1	433	48.8	8.91	71.91	4	0	109.1	90.9	0.833181	1.20022	52.43	44.06	High	High	Peak Found	High	High	High
FALSE	High	IsMasterProtein	A0A1S3YMZ5	uncharacterized protein Mb0911c-like OS=Nicotiana tabacum OX=4097 GN=LOC107777798 PE=4 SV=1	0	15.635	40	2	7	2	1	138	15.4	5.85	29.15	2	0	109.1	90.9	0.833181	1.20022	28.18	57.62	High	High	High	High	High	High
FALSE	High	IsMasterProtein	A0A1S4BXT5	40S ribosomal protein S5-like OS=Nicotiana tabacum OX=4097 GN=LOC107812924 PE=3 SV=1	0	65.973	47	5	40	1	1	210	23.3	9.45	184.09	5	0	109.2	90.8	0.831502	1.20264	44.39	36.78	High	High	Not Found	High	High	High	Acetyl [N-Term]
FALSE	High	IsMasterProtein	A0A1S4DEP5	Glucan endo-1,3-beta-D-glucosidase OS=Nicotiana tabacum OX=4097 GN=LOC107829022 PE=3 SV=1	0	4.753	4	1	2	1	1	470	52.1	8.88	8.24	1	0	109.2	90.8	0.831502	1.20264	15.57	29.46	Not Found	Peak Found	High	Peak Found	Not Found	High
FALSE	High	IsMasterProtein	A0A1S4DQR9	mitochondrial outer membrane import complex protein METAXIN-like OS=Nicotiana tabacum OX=4097 GN=LOC107832440 PE=4 SV=1	0	12.184	15	2	8	1	1	321	36.2	5.78	34.51	2	0	109.2	90.8	0.831502	1.20264	10.61	80.69	High	High	Not Found	High	Peak Found	High
FALSE	High	IsMasterProtein	A0A1S3XWD3	Phosphoglycerate mutase (2,3-diphosphoglycerate-independent) OS=Nicotiana tabacum OX=4097 GN=LOC107769473 PE=3 SV=1	0	273.129	66	28	151	5	1	559	61.1	6.02	651.59	28	23	109.2	90.8	0.831502	1.20264	11.89	42.48	High	High	High	High	High	High
FALSE	High	IsMasterProtein	A0A1S3XCQ1	dnaJ protein homolog OS=Nicotiana tabacum OX=4097 GN=LOC107763704 PE=3 SV=1	0	10.989	9	2	9	1	1	418	46.6	6.42	33.2	2	0	109.3	90.7	0.829826	1.20507	42.85	63.86	High	Peak Found	Peak Found	High	High	High
FALSE	High	IsMasterProtein	A0A1S3Z8F4	FAM10 family protein At4g22670-like OS=Nicotiana tabacum OX=4097 GN=LOC107784193 PE=3 SV=1	0	22.798	21	4	6	4	1	420	45.1	4.97	26.18	4	0	109.3	90.7	0.829826	1.20507	67.67	68.57	Peak Found	High	High	High	High	High
FALSE	High	IsMasterProtein	A0A1S3ZW53	Malate dehydrogenase OS=Nicotiana tabacum OX=4097 GN=LOC107791114 PE=3 SV=1	0	64.602	53	11	38	1	1	346	36.1	8.76	154.48	11	0	109.3	90.7	0.829826	1.20507	67.02	62.67	High	High	Peak Found	High	High	High
FALSE	High	IsMasterProtein	A0A1S4AL30	Obg-like ATPase 1 OS=Nicotiana tabacum OX=4097 GN=LOC107798826 PE=3 SV=1	0	47.576	28	6	32	6	1	401	45.3	6.76	113.46	6	0	109.3	90.7	0.829826	1.20507	21.77	65.48	High	High	High	High	High	High
FALSE	High	IsMasterProtein	A0A1S3XBM4	Phosphoenolpyruvate carboxylase OS=Nicotiana tabacum OX=4097 GN=LOC107763355 PE=3 SV=1	0	64.193	14	9	36	2	1	964	110.3	6.23	133.39	9	0	109.3	90.7	0.829826	1.20507	4.92	91.83	Not Found	Peak Found	High	Peak Found	Peak Found	High
FALSE	High	IsMasterProtein	A0A1S3ZEH0	Serine hydroxymethyltransferase OS=Nicotiana tabacum OX=4097 GN=LOC107785928 PE=3 SV=1	0	16.176	16	4	7	3	1	518	57.2	8.54	28.07	4	0	109.3	90.7	0.829826	1.20507	70.71	56.85	High	High	Peak Found	Peak Found	High	High
FALSE	High	IsMasterProtein	A0A1S3ZHV1	apyrase 2-like OS=Nicotiana tabacum OX=4097 GN=LOC107786853 PE=3 SV=1	0	20.109	19	4	9	3	1	472	51.2	7.05	43.11	4	1	109.4	90.6	0.828154	1.20751	30.64	18.15	High	Peak Found	Peak Found	High	High	High
FALSE	High	IsMasterProtein	A0A1S4DNE4	cyclin-dependent kinase F-1-like OS=Nicotiana tabacum OX=4097 GN=LOC107831674 PE=3 SV=1	0.001	3.801	5	1	2	1	1	473	52.8	4.68	7.6	1	0	109.4	90.6	0.828154	1.20751	11.54	32.88	Peak Found	Not Found	Peak Found	High	Not Found	High
FALSE	High	IsMasterProtein	A0A1S3ZAT2	aldo-keto reductase family 4 member C10-like OS=Nicotiana tabacum OX=4097 GN=LOC107784687 PE=3 SV=1	0	40.577	23	4	18	3	1	315	35.3	7.15	80.55	4	0	109.5	90.5	0.826484	1.20994	86.58	19.85	High	High	Peak Found	High	High	High
FALSE	High	IsMasterProtein	A0A1S4BSC6	probable arabinosyltransferase ARAD1 OS=Nicotiana tabacum OX=4097 GN=LOC107811312 PE=3 SV=1	0	4.62	4	1	1	1	1	479	55	9.2	3.54	1	0	109.5	90.5	0.826484	1.20994	40.32	46.11	Peak Found	Peak Found	Peak Found	Peak Found	Peak Found	High
FALSE	High	IsMasterProtein	A0A1S3YTA9	probable fructokinase-5 OS=Nicotiana tabacum OX=4097 GN=LOC107779540 PE=4 SV=1	0	53.008	43	10	31	5	1	325	35.1	6.07	117.14	10	0	109.5	90.5	0.826484	1.20994	31.58	17.66	High	High	Not Found	High	High	High
FALSE	High	IsMasterProtein	A0A1S3X040	Adenine phosphoribosyltransferase OS=Nicotiana tabacum OX=4097 GN=LOC107759759 PE=3 SV=1	0	38.169	29	4	19	4	1	274	30.1	9.17	78.21	4	0	109.6	90.4	0.824818	1.21239	8.04	29.74	High	High	High	High	High	High
FALSE	High	IsMasterProtein	A0A1S3XP60	coiled-coil domain-containing protein 18-like isoform X1 OS=Nicotiana tabacum OX=4097 GN=LOC107767246 PE=4 SV=1	0	8.002	6	2	2	2	1	634	71.8	5.03	8.53	2	0	109.6	90.4	0.824818	1.21239		83.22	High	Not Found	Not Found	Not Found	Peak Found	High
FALSE	High	IsMasterProtein	A0A1S3XTH9	uncharacterized protein At3g49720-like OS=Nicotiana tabacum OX=4097 GN=LOC107768381 PE=4 SV=1	0	17.444	12	2	11	1	1	260	28.7	9.55	39.41	2	0	109.6	90.4	0.824818	1.21239	62.52	33.19	High	High	Peak Found	High	High	High
FALSE	High	IsMasterProtein	A0A1S4CXS1	tropomyosin-like OS=Nicotiana tabacum OX=4097 GN=LOC107823744 PE=4 SV=1	0	6.167	7	1	1	1	1	416	46.1	5.48	4.82	1	0	109.7	90.3	0.823154	1.21484	68.35	6.66	Peak Found	Peak Found	Peak Found	High	Not Found	Peak Found
FALSE	High	IsMasterProtein	A0A1S3YBA9	uncharacterized protein LOC107774393 OS=Nicotiana tabacum OX=4097 GN=LOC107774393 PE=4 SV=1	0	4.354	8	2	2	2	1	537	59.7	6.83	7.46	2	0	109.7	90.3	0.823154	1.21484	76.87	29.81	High	Peak Found	Not Found	Not Found	Peak Found	Peak Found
FALSE	High	IsMasterProtein	A0A1S3YNJ2	AP-3 complex subunit delta OS=Nicotiana tabacum OX=4097 GN=LOC107778160 PE=3 SV=1	0.002	2.512	2	1	1	1	1	971	108.6	6.18	2.88	1	0	109.8	90.2	0.821494	1.21729		90.85	Peak Found	Not Found	Not Found	Not Found	Peak Found	High
FALSE	High	IsMasterProtein	A0A1S4BK66	Beta-galactosidase OS=Nicotiana tabacum OX=4097 GN=LOC107809181 PE=3 SV=1	0	21.566	9	4	12	4	1	837	94.6	8.62	49.55	4	0	109.9	90.1	0.819836	1.21976	58	43.54	High	High	High	High	High	High
FALSE	High	IsMasterProtein	A0A1S3Y346	CCT-alpha OS=Nicotiana tabacum OX=4097 GN=LOC107771644 PE=3 SV=1	0	95.887	33	10	47	10	1	545	59.1	6.49	216.49	10	0	109.9	90.1	0.819836	1.21976	28.05	31.05	High	High	High	High	High	High
FALSE	High	IsMasterProtein	A0A1S3ZZ18	phosphoenolpyruvate/phosphate translocator 1, chloroplastic-like OS=Nicotiana tabacum OX=4097 GN=LOC107791935 PE=4 SV=1	0	5.421	5	1	1	1	1	411	44.9	10.02	4.62	1	0	109.9	90.1	0.819836	1.21976	101.71	34.73	Peak Found	Not Found	High	Not Found	Peak Found	Peak Found
FALSE	High	IsMasterProtein	A0A1S4B220	ADP-ribosylation factor 1 OS=Nicotiana tabacum OX=4097 GN=LOC107803723 PE=3 SV=1	0	7.606	18	2	5	2	1	219	24.3	6.58	19.23	2	0	110	90	0.818182	1.22222	77.5	27.94	High	High	Peak Found	Peak Found	High	High
FALSE	High	IsMasterProtein	A0A1S4AGC9	Transketolase OS=Nicotiana tabacum OX=4097 GN=LOC107797391 PE=3 SV=1	0	43.799	23	7	34	3	1	743	80	6.29	142.4	7	0	110	90	0.818182	1.22222	61.57	55.27	High	High	High	High	High	High
FALSE	High	IsMasterProtein	A0A1S3XVJ3	uncharacterized protein At2g27730, mitochondrial-like isoform X1 OS=Nicotiana tabacum OX=4097 GN=LOC107769057 PE=4 SV=1	0	9.487	18	3	8	2	1	90	10.4	9.6	17.16	3	0	110	90	0.818182	1.22222	84.92	57.59	High	Peak Found	Peak Found	High	Peak Found	High
FALSE	High	IsMasterProtein	A0A1S3Z055	calcium-transporting ATPase 4, endoplasmic reticulum-type-like OS=Nicotiana tabacum OX=4097 GN=LOC107781299 PE=4 SV=1	0	29.921	6	3	9	3	1	1062	116.1	5.4	33.82	3	0	110.1	89.9	0.81653	1.22469	61.73	36.32	High	High	Peak Found	High	High	High
FALSE	High	IsMasterProtein	A0A1S3XQI6	Prohibitin OS=Nicotiana tabacum OX=4097 GN=LOC107767447 PE=3 SV=1	0	61.78	42	5	28	1	1	277	30.5	8.85	109.19	5	5	110.1	89.9	0.81653	1.22469	61.09	91.89	High	High	Not Found	Peak Found	High	High
FALSE	High	IsMasterProtein	A0A1S3XCV6	5-methyltetrahydropteroyltriglutamate--homocysteine S-methyltransferase OS=Nicotiana tabacum OX=4097 GN=LOC107763602 PE=3 SV=1	0	405.409	69	43	234	8	1	765	84.4	6.47	1021.09	43	8	110.2	89.8	0.814882	1.22717	66.91	38.48	High	High	High	High	High	High
FALSE	High	IsMasterProtein	A0A1S4AUD7	ABC transporter I family member 19-like OS=Nicotiana tabacum OX=4097 GN=LOC107801396 PE=4 SV=1	0	18.194	10	3	4	3	1	286	32.1	6.54	14.91	3	0	110.2	89.8	0.814882	1.22717	147.76	75.72	Peak Found	Peak Found	High	Peak Found	Peak Found	Peak Found
FALSE	High	IsMasterProtein	A0A1S3WZA4	ATP synthase subunit O, mitochondrial-like OS=Nicotiana tabacum OX=4097 GN=LOC107759517 PE=3 SV=1	0	71.872	26	7	40	2	1	238	26.3	9.35	161.96	7	5	110.2	89.8	0.814882	1.22717	57.16	13.68	High	High	High	High	High	High
FALSE	High	IsMasterProtein	A0A1S3X4X5	Ubiquitin receptor RAD23 OS=Nicotiana tabacum OX=4097 GN=LOC107761114 PE=3 SV=1	0	4.323	15	2	2	2	1	368	39.4	4.63	8.18	2	0	110.2	89.8	0.814882	1.22717	6.77	24.69	High	Not Found	High	Peak Found	Not Found	Peak Found
FALSE	High	IsMasterProtein	A0A1S3Y582	uncharacterized protein LOC107772422 isoform X1 OS=Nicotiana tabacum OX=4097 GN=LOC107772422 PE=4 SV=1	0	16.023	20	2	9	1	1	193	21.4	8.62	34.91	2	0	110.2	89.8	0.814882	1.22717	61.15	81.43	High	High	Peak Found	High	High	High
FALSE	High	IsMasterProtein	A0A1S3YD51	WD repeat-containing protein DWA2-like OS=Nicotiana tabacum OX=4097 GN=LOC107774795 PE=4 SV=1	0	10.348	12	2	2	2	1	350	39.3	5.74	7.98	2	0	110.2	89.8	0.814882	1.22717	67.43	26.23	Peak Found	Peak Found	High	High	Peak Found	Peak Found
FALSE	High	IsMasterProtein	A0A1S4ACE7	carboxyvinyl-carboxyphosphonate phosphorylmutase, chloroplastic-like OS=Nicotiana tabacum OX=4097 GN=LOC107796125 PE=4 SV=1	0.001	3.046	8	1	2	1	1	340	37	7.27	6.37	1	0	110.3	89.7	0.813237	1.22965	12.21	36.98	Peak Found	Peak Found	Peak Found	High	Peak Found	High
FALSE	High	IsMasterProtein	A0A1S3Y150	rho GDP-dissociation inhibitor 1-like OS=Nicotiana tabacum OX=4097 GN=LOC107771039 PE=3 SV=1	0	37.779	42	5	25	4	1	235	26.6	4.84	97.04	5	1	110.3	89.7	0.813237	1.22965	58.57	26.37	High	High	High	High	High	High
FALSE	High	IsMasterProtein	A0A1S3X9N0	protein RETICULATA, chloroplastic-like OS=Nicotiana tabacum OX=4097 GN=LOC107762751 PE=3 SV=1	0	4.739	7	1	1	1	1	277	30.1	9.45	3.14	1	0	110.4	89.6	0.811594	1.23214	101.22	25.57	Peak Found	Not Found	Peak Found	Peak Found	Peak Found	High
FALSE	High	IsMasterProtein	A0A1S4ABQ2	40S ribosomal protein S18-like OS=Nicotiana tabacum OX=4097 GN=LOC107795895 PE=3 SV=1	0	19.194	17	2	10	1	1	190	21.9	10.36	42.13	2	0	110.5	89.5	0.809955	1.23464	30.57	51.73	High	High	Peak Found	High	High	High
FALSE	High	IsMasterProtein	A0A1S3Z7A0	argininosuccinate lyase, chloroplastic OS=Nicotiana tabacum OX=4097 GN=LOC107783840 PE=3 SV=1	0	21.339	19	5	5	5	1	529	58.3	5.69	22.36	5	0	110.5	89.5	0.809955	1.23464	58.47	58.77	High	High	High	Peak Found	Peak Found	Peak Found
FALSE	High	IsMasterProtein	A0A1S4DJU8	Elongation factor 1-alpha OS=Nicotiana tabacum OX=4097 GN=LOC107830554 PE=3 SV=1	0	255.643	59	23	165	3	1	447	49.3	9.11	637.66	23	22	110.5	89.5	0.809955	1.23464	11.4	17.73	High	High	Peak Found	High	High	High	Acetyl [K79; K227]
FALSE	High	IsMasterProtein	A0A1S4D325	2-hydroxyacyl-CoA lyase-like OS=Nicotiana tabacum OX=4097 GN=LOC107825460 PE=3 SV=1	0	15.586	12	4	7	4	1	574	61.5	6.61	19.72	4	0	110.6	89.4	0.808318	1.23714	16.82	30.17	High	Peak Found	High	High	High	High	Phospho [S278]
FALSE	High	IsMasterProtein	A0A1S4B1A9	acetylglutamate kinase, chloroplastic-like OS=Nicotiana tabacum OX=4097 GN=LOC107803486 PE=3 SV=1	0	8.5	6	2	6	2	1	347	36.4	8.78	17.71	2	0	110.7	89.3	0.806685	1.23964	58.64	35.06	High	High	Peak Found	High	High	High
FALSE	High	IsMasterProtein	A0A1S4DA75	Glyceraldehyde-3-phosphate dehydrogenase OS=Nicotiana tabacum OX=4097 GN=LOC107827613 PE=3 SV=1	0	117.805	55	15	63	2	1	418	44.6	8.59	278.88	15	9	110.7	89.3	0.806685	1.23964	44.13	15.89	High	High	High	High	High	High	Acetyl [K221]
FALSE	High	IsMasterProtein	A0A1S4CS35	transitional endoplasmic reticulum ATPase homolog 2-like OS=Nicotiana tabacum OX=4097 GN=LOC107821892 PE=4 SV=1	0	35.684	14	7	15	5	1	834	92.1	6.54	54.06	7	2	110.7	89.3	0.806685	1.23964	58.71	31.21	High	High	Peak Found	High	High	High
FALSE	High	IsMasterProtein	A0A1S3ZYL1	uncharacterized protein LOC107791761 OS=Nicotiana tabacum OX=4097 GN=LOC107791761 PE=4 SV=1	0	14.474	49	2	9	2	1	55	6.7	10.96	29.88	2	0	110.7	89.3	0.806685	1.23964	42	44.94	High	High	High	Peak Found	High	High
FALSE	High	IsMasterProtein	A0A1S4AYD6	very-long-chain 3-oxoacyl-CoA reductase 1-like OS=Nicotiana tabacum OX=4097 GN=LOC107802666 PE=3 SV=1	0	30.367	18	3	17	2	1	320	35.9	9.47	69.1	3	1	110.8	89.2	0.805054	1.24215	85.04	28.06	High	High	High	High	High	High
FALSE	High	IsMasterProtein	A0A1S4AT12	subtilisin-like protease SBT5.3 OS=Nicotiana tabacum OX=4097 GN=LOC107801071 PE=3 SV=1	0	5.7	7	2	2	2	1	772	82.8	8.24	7.43	2	0	111	89	0.801802	1.24719	101.15	30.29	High	Not Found	Peak Found	Peak Found	Peak Found	Peak Found
FALSE	High	IsMasterProtein	A0A1S4CLB7	Aspartate-semialdehyde dehydrogenase OS=Nicotiana tabacum OX=4097 GN=LOC107820046 PE=3 SV=1	0	52.491	32	9	17	2	1	381	41.6	7.15	75.8	9	7	111.1	88.9	0.80018	1.24972	47.57	23.6	High	Peak Found	Peak Found	High	Not Found	High
FALSE	High	IsMasterProtein	A0A1S4BTL7	probable histone-arginine methyltransferase 1.3 OS=Nicotiana tabacum OX=4097 GN=LOC107811750 PE=4 SV=1	0.001	3.464	3	1	2	1	1	527	59.1	5.62	5.83	1	0	111.2	88.8	0.798561	1.25225	28.84	27.82	High	Not Found	Peak Found	Peak Found	Peak Found	High
FALSE	High	IsMasterProtein	A0A1S3Y2A5	Coatomer subunit beta' OS=Nicotiana tabacum OX=4097 GN=LOC107771428 PE=3 SV=1	0	157.165	51	25	73	2	1	916	103.9	4.97	300.72	25	21	111.3	88.7	0.796945	1.25479	31.48	28.96	Not Found	Not Found	Peak Found	Peak Found	Peak Found	High
FALSE	High	IsMasterProtein	A0A1S3X430	probable 60S ribosomal protein L14 OS=Nicotiana tabacum OX=4097 GN=LOC107760861 PE=3 SV=1	0	17.347	27	3	21	2	1	133	15.3	10.37	58.62	3	1	111.3	88.7	0.796945	1.25479	15.17	66.71	High	High	High	High	Peak Found	High
FALSE	High	IsMasterProtein	A0A1S4A548	stromal 70 kDa heat shock-related protein, chloroplastic-like OS=Nicotiana tabacum OX=4097 GN=LOC107793862 PE=3 SV=1	0	53.841	17	9	29	9	1	707	75.1	5.38	108.82	9	0	111.3	88.7	0.796945	1.25479	24.32	29.71	High	High	High	High	High	High
FALSE	High	IsMasterProtein	A0A1S4DMV3	Purple acid phosphatase OS=Nicotiana tabacum OX=4097 GN=LOC107831494 PE=3 SV=1	0	19.326	13	3	7	1	1	476	54.8	7.37	26.78	3	0	111.4	88.6	0.795332	1.25734		43.83	Not Found	Peak Found	Not Found	High	High	Peak Found
FALSE	High	IsMasterProtein	A0A1S3YCL6	very-long-chain 3-oxoacyl-CoA reductase 1-like OS=Nicotiana tabacum OX=4097 GN=LOC107774748 PE=3 SV=1	0	27.777	10	2	14	1	1	320	35.8	9.54	52.12	2	0	111.4	88.6	0.795332	1.25734	34.18	22.8	High	High	Peak Found	High	High	High
FALSE	High	IsMasterProtein	A0A1S3XM66	Aminoacyl-tRNA hydrolase OS=Nicotiana tabacum OX=4097 GN=LOC107766742 PE=4 SV=1	0	5.638	11	1	4	1	1	182	19.8	9.47	15.29	1	0	111.6	88.4	0.792115	1.26244		45.98	High	High	Not Found	Not Found	High	High
FALSE	High	IsMasterProtein	A0A1S3YID8	Hexosyltransferase OS=Nicotiana tabacum OX=4097 GN=LOC107776423 PE=3 SV=1	0	9.018	4	2	8	1	1	679	78.4	8.06	24.57	2	1	111.6	88.4	0.792115	1.26244	70.33	33.41	High	Peak Found	High	High	High	High
FALSE	High	IsMasterProtein	A0A1S4DPA7	ran-binding protein 1 homolog b-like OS=Nicotiana tabacum OX=4097 GN=LOC107831968 PE=4 SV=1	0	18.859	19	2	11	1	1	222	25	4.82	50.41	2	0	111.6	88.4	0.792115	1.26244	13.49	2.87	High	High	Peak Found	High	Not Found	High
FALSE	High	IsMasterProtein	A0A1S4CRI4	uncharacterized protein LOC107821698 OS=Nicotiana tabacum OX=4097 GN=LOC107821698 PE=4 SV=1	0	18.568	10	3	6	1	1	678	76.4	5.67	26.7	3	2	111.6	88.4	0.792115	1.26244	19.64	58.67	Peak Found	Not Found	Not Found	Not Found	Peak Found	High
FALSE	High	IsMasterProtein	A0A1S3XI60	T-complex protein 1 subunit delta OS=Nicotiana tabacum OX=4097 GN=LOC107765406 PE=3 SV=1	0	103.547	48	13	60	1	1	538	57.8	7.4	265.21	13	10	111.8	88.2	0.788909	1.26757	27.8	26.01	High	High	Peak Found	High	High	High
FALSE	High	IsMasterProtein	A0A1S4AFF6	dnaJ protein ERDJ3B-like OS=Nicotiana tabacum OX=4097 GN=LOC107797062 PE=4 SV=1	0	15.55	15	3	5	2	1	346	39.1	6.8	20.07	3	0	111.9	88.1	0.78731	1.27015	18.85	39.59	High	Not Found	Peak Found	Peak Found	Not Found	High
FALSE	High	IsMasterProtein	A0A1S3YNC4	Glutamine synthetase OS=Nicotiana tabacum OX=4097 GN=LOC107777858 PE=3 SV=1	0	73.656	41	7	59	1	1	356	38.9	5.59	232.89	7	1	111.9	88.1	0.78731	1.27015	25.16	34.73	Peak Found	Peak Found	Peak Found	Peak Found	Not Found	High
FALSE	High	IsMasterProtein	A0A1S4BD96	S-adenosylmethionine synthase OS=Nicotiana tabacum OX=4097 GN=LOC107807060 PE=3 SV=1	0	338.586	85	27	211	4	1	390	42.5	6.25	806.89	27	0	112	88	0.785714	1.27273	31.82	37.09	High	High	High	High	High	High	Acetyl [K18; K114]; Acetyl [N-Term]
FALSE	High	IsMasterProtein	A0A1S3XKF1	3-isopropylmalate dehydratase small subunit 3-like OS=Nicotiana tabacum OX=4097 GN=LOC107766175 PE=4 SV=1	0	10.313	7	2	5	2	1	258	27.3	5.41	14.2	2	0	112.1	87.9	0.784121	1.27531		77.18	High	Not Found	Not Found	High	Not Found	High
FALSE	High	IsMasterProtein	A0A1S4BV28	alcohol dehydrogenase 1-like OS=Nicotiana tabacum OX=4097 GN=LOC107812165 PE=3 SV=1	0	186.658	70	15	116	4	1	381	41.2	6.33	518.32	15	11	112.1	87.9	0.784121	1.27531	16.9	19.56	High	High	High	High	High	High
FALSE	High	IsMasterProtein	A0A1S3ZLB1	Eukaryotic translation initiation factor 3 subunit F OS=Nicotiana tabacum OX=4097 GN=LOC107787937 PE=3 SV=1	0	44.494	44	6	19	2	1	285	31.4	4.96	83.79	6	0	112.1	87.9	0.784121	1.27531	57.66	24.86	High	High	High	Peak Found	Not Found	High
FALSE	High	IsMasterProtein	A0A1S4BTZ7	Phosphoglycerate kinase OS=Nicotiana tabacum OX=4097 GN=LOC107811868 PE=3 SV=1	0	175.938	72	24	98	6	1	401	42.5	5.83	372.24	24	0	112.1	87.9	0.784121	1.27531	12.17	42.2	High	High	High	High	High	High
FALSE	High	IsMasterProtein	A0A1S4A1C0	Asparagine synthetase [glutamine-hydrolyzing] OS=Nicotiana tabacum OX=4097 GN=LOC107792671 PE=4 SV=1	0	54.898	17	5	23	4	1	581	65.5	6.54	96.32	5	1	112.2	87.8	0.782531	1.2779	38.18	32.5	High	High	High	High	Peak Found	High
FALSE	High	IsMasterProtein	A0A1S3ZCA7	Beta-ketoacyl-[acyl-carrier-protein] synthase I OS=Nicotiana tabacum OX=4097 GN=LOC107785228 PE=3 SV=1	0	16.605	14	3	5	3	1	502	54	7.2	21.34	3	0	112.2	87.8	0.782531	1.2779	7.52	66.52	High	High	Not Found	Peak Found	High	Peak Found
FALSE	High	IsMasterProtein	A0A1S3XLA8	Phosphotransferase OS=Nicotiana tabacum OX=4097 GN=LOC107766493 PE=3 SV=1	0	153.37	68	20	88	4	1	497	54.1	6.24	350.92	20	0	112.2	87.8	0.782531	1.2779	68.9	67.17	High	High	High	High	Peak Found	High
FALSE	High	IsMasterProtein	A0A1S3YZK4	putative cytochrome c oxidase subunit 5b-like OS=Nicotiana tabacum OX=4097 GN=LOC107781147 PE=4 SV=1	0	51.348	57	7	33	2	1	168	18.6	5.38	111.3	7	0	112.2	87.8	0.782531	1.2779	78.29	34.28	High	High	High	High	High	High
FALSE	High	IsMasterProtein	A0A1S3Z4E9	developmentally-regulated G-protein 2 OS=Nicotiana tabacum OX=4097 GN=LOC107782800 PE=4 SV=1	0	4.471	4	1	1	1	1	399	44.5	8.94	3.82	1	0	112.3	87.7	0.780944	1.2805	82.48	56.35	High	Peak Found	Not Found	Not Found	Peak Found	Peak Found
FALSE	High	IsMasterProtein	A0A1S4C3L3	Pectate lyase OS=Nicotiana tabacum OX=4097 GN=LOC107814717 PE=3 SV=1	0	10.719	10	2	5	2	1	434	48.6	9.33	20.13	2	0	112.3	87.7	0.780944	1.2805	54.55	66.5	High	Peak Found	Not Found	High	High	High
FALSE	High	IsMasterProtein	A0A1S3ZCX7	triphosphate tunel metalloenzyme 3-like OS=Nicotiana tabacum OX=4097 GN=LOC107785496 PE=4 SV=1	0	6.064	9	1	2	1	1	202	23	5.11	7.63	1	0	112.3	87.7	0.780944	1.2805	32.96	58.83	High	Peak Found	Peak Found	High	Peak Found	Peak Found
FALSE	High	IsMasterProtein	A0A1S3ZQ73	Acetyl-CoA carboxytransferase OS=Nicotiana tabacum OX=4097 GN=LOC107789406 PE=3 SV=1	0	74.274	30	12	41	4	1	760	84.8	7.65	161.99	12	7	112.4	87.6	0.779359	1.28311	56.09	40.13	High	High	Peak Found	High	High	High	Acetyl [K617]
FALSE	High	IsMasterProtein	A0A1S3XW41	CCT-eta OS=Nicotiana tabacum OX=4097 GN=LOC107769239 PE=3 SV=1	0	137.575	43	15	72	15	1	559	60.3	6.67	312.7	15	0	112.4	87.6	0.779359	1.28311	42.7	40.45	High	High	High	High	High	High
FALSE	High	IsMasterProtein	A0A1S3ZRW6	26S proteasome non-ATPase regulatory subunit 2 homolog OS=Nicotiana tabacum OX=4097 GN=LOC107789750 PE=3 SV=1	0	49.715	19	8	24	2	1	822	90	5.39	93.21	8	4	112.6	87.4	0.776199	1.28833	63.75	38.24	High	High	Peak Found	Peak Found	High	High
FALSE	High	IsMasterProtein	A0A1S4AHS0	basic leucine zipper and W2 domain-containing protein 2-like OS=Nicotiana tabacum OX=4097 GN=LOC107797584 PE=3 SV=1	0	31.398	24	5	14	1	1	411	47.1	5.91	56.86	5	0	112.6	87.4	0.776199	1.28833	72.59	78.23	High	High	Peak Found	Peak Found	High	High
FALSE	High	IsMasterProtein	A0A1S3XCI2	Rab escort protein 1 OS=Nicotiana tabacum OX=4097 GN=LOC107763638 PE=3 SV=1	0	53.29	33	9	38	9	1	551	60.5	5.19	141.91	9	0	112.8	87.2	0.77305	1.29358	20.41	45.3	High	High	High	High	High	High	Acetyl [N-Term]
FALSE	High	IsMasterProtein	A0A1S3ZVH3	ATP synthase subunit d, mitochondrial OS=Nicotiana tabacum OX=4097 GN=LOC107790868 PE=3 SV=1	0	30.978	51	6	12	1	1	113	13.6	4.92	43.94	6	0	112.9	87.1	0.771479	1.29621	83.63	39.8	Peak Found	Peak Found	High	Peak Found	Peak Found	Peak Found
FALSE	High	IsMasterProtein	A0A1S3XRT7	ATP synthase subunit gamma, mitochondrial-like OS=Nicotiana tabacum OX=4097 GN=LOC107768003 PE=3 SV=1	0	80.841	41	10	55	1	1	361	39.9	8.09	226.66	10	2	112.9	87.1	0.771479	1.29621	28.04	79.01	High	High	High	Peak Found	Peak Found	Peak Found
FALSE	High	IsMasterProtein	A0A1S4CJX9	glutathione S-transferase T1-like OS=Nicotiana tabacum OX=4097 GN=LOC107819594 PE=3 SV=1	0	20.262	42	4	9	4	1	236	26.5	6.8	33.58	4	0	112.9	87.1	0.771479	1.29621	70.08	35.3	High	High	Peak Found	High	High	High
FALSE	High	IsMasterProtein	A0A1S3Z238	LIM domain-containing protein PLIM2c-like isoform X1 OS=Nicotiana tabacum OX=4097 GN=LOC107781918 PE=4 SV=1	0	10.425	8	1	5	1	1	218	24.3	6.1	21.42	1	0	112.9	87.1	0.771479	1.29621	75.83	41.67	High	Peak Found	Peak Found	High	High	High
FALSE	High	IsMasterProtein	A0A1S4A7Z8	Ubiquitin carboxyl-terminal hydrolase OS=Nicotiana tabacum OX=4097 GN=LOC107794752 PE=3 SV=1	0	13.784	12	3	4	3	1	538	58.5	7.84	13.7	3	0	112.9	87.1	0.771479	1.29621	15.54	65.94	High	Peak Found	Not Found	Not Found	Peak Found	High
FALSE	High	IsMasterProtein	A0A1S3XKU0	benzoate carboxyl methyltransferase-like OS=Nicotiana tabacum OX=4097 GN=LOC107766085 PE=3 SV=1	0.001	3.278	3	1	1	1	1	366	41.3	5.48	2.21	1	0	113	87	0.769912	1.29885	39.94	50.96	Peak Found	Peak Found	Peak Found	Peak Found	Peak Found	High
FALSE	High	IsMasterProtein	A0A1S4C341	Calreticulin OS=Nicotiana tabacum OX=4097 GN=LOC107814655 PE=3 SV=1	0	86.579	51	14	60	6	1	416	47.5	4.56	244.95	14	7	113.1	86.9	0.768347	1.3015	18.73	34.9	High	High	Peak Found	High	High	High
FALSE	High	IsMasterProtein	A0A1S4BTN3	heat shock 70 kDa protein 17 OS=Nicotiana tabacum OX=4097 GN=LOC107811763 PE=4 SV=1	0	68.621	26	13	32	3	1	895	99.4	5.88	131.41	13	9	113.1	86.9	0.768347	1.3015	4.86	52.38	High	High	Not Found	High	High	Peak Found
FALSE	High	IsMasterProtein	A0A1S3XVH1	Ribonuclease OS=Nicotiana tabacum OX=4097 GN=LOC107769187 PE=4 SV=1	0	142.272	41	27	78	4	1	980	107.7	7.74	271.91	27	0	113.1	86.9	0.768347	1.3015	90.22	45.43	High	High	Peak Found	High	High	High
FALSE	High	IsMasterProtein	A0A1S3YM01	40S ribosomal protein S18 OS=Nicotiana tabacum OX=4097 GN=LOC107777446 PE=3 SV=1	0	24.023	22	3	13	2	1	152	17.5	10.62	52.75	3	0	113.2	86.8	0.766784	1.30415	69.27	17.98	High	High	Peak Found	High	High	High
FALSE	High	IsMasterProtein	A0A1S4A7X9	chaperonin CPN60-2, mitochondrial-like OS=Nicotiana tabacum OX=4097 GN=LOC107794731 PE=3 SV=1	0	139.262	56	19	73	3	1	573	61	5.64	281.97	19	6	113.2	86.8	0.766784	1.30415	48.62	46.97	High	High	High	High	High	High
FALSE	High	IsMasterProtein	A0A1S4CUQ3	glutamate synthase 1 [NADH], chloroplastic-like OS=Nicotiana tabacum OX=4097 GN=LOC107822887 PE=3 SV=1	0	78.454	18	12	34	12	1	1296	141.5	8.24	132.96	12	0	113.2	86.8	0.766784	1.30415	27.46	56.63	High	High	High	High	High	High
FALSE	High	IsMasterProtein	A0A1S3WYK7	uncharacterized protein LOC107759341 OS=Nicotiana tabacum OX=4097 GN=LOC107759341 PE=4 SV=1	0	4.679	4	1	1	1	1	495	56.9	9.13	3.65	1	0	113.2	86.8	0.766784	1.30415	19.76	34.98	Peak Found	Peak Found	Peak Found	Peak Found	Peak Found	High
FALSE	High	IsMasterProtein	A0A1S4D2P7	chaperonin CPN60-2, mitochondrial-like OS=Nicotiana tabacum OX=4097 GN=LOC107825374 PE=3 SV=1	0	167.419	57	22	87	3	1	575	61.3	5.57	349.96	22	20	113.3	86.7	0.765225	1.30681	34.51	30.34	High	High	Not Found	High	Peak Found	High
FALSE	High	IsMasterProtein	A0A1S3YK56	NADH dehydrogenase [ubiquinone] iron-sulfur protein 8, mitochondrial OS=Nicotiana tabacum OX=4097 GN=LOC107776985 PE=3 SV=1	0	32.417	39	5	17	5	1	230	26.3	5.58	61.15	5	0	113.3	86.7	0.765225	1.30681	86.1	37.91	High	High	Peak Found	High	High	High
FALSE	High	IsMasterProtein	A0A1S4A9X2	Probable bifunctional methylthioribulose-1-phosphate dehydratase/enolase-phosphatase E1 OS=Nicotiana tabacum OX=4097 GN=LOC107795281 PE=3 SV=1	0	18.314	19	4	7	1	1	513	56.5	6.25	30.67	4	0	113.3	86.7	0.765225	1.30681	41.28	1.5	Peak Found	Peak Found	Not Found	High	Not Found	High
FALSE	High	IsMasterProtein	A0A1S4B9Q2	protein ABCI7, chloroplastic-like OS=Nicotiana tabacum OX=4097 GN=LOC107805931 PE=4 SV=1	0	5.969	4	1	2	1	1	505	55.7	6.67	7.94	1	0	113.3	86.7	0.765225	1.30681	5.39	13.54	Peak Found	Not Found	Peak Found	High	Not Found	High
FALSE	High	IsMasterProtein	A0A1S4CQG3	Ribonucloprotein OS=Nicotiana tabacum OX=4097 GN=LOC107821552 PE=3 SV=1	0.002	2.419	15	1	1	1	1	158	17.3	8.15	2.89	1	0	113.3	86.7	0.765225	1.30681	46.93	61.15	High	Peak Found	Peak Found	Peak Found	Not Found	Peak Found
FALSE	High	IsMasterProtein	A0A1S4C2S8	uncharacterized protein LOC107814462 OS=Nicotiana tabacum OX=4097 GN=LOC107814462 PE=4 SV=1	0	8.728	23	1	2	1	1	99	11	9.54	7.8	1	0	113.3	86.7	0.765225	1.30681	84.54	60.81	Peak Found	Peak Found	Not Found	Peak Found	High	High
FALSE	High	IsMasterProtein	A0A1S3XZA5	Serine C-palmitoyltransferase OS=Nicotiana tabacum OX=4097 GN=LOC107770386 PE=3 SV=1	0.002	2.302	3	1	1	1	1	489	54	8.4	2.56	1	0	113.4	86.6	0.763668	1.30947	57.8	19.05	High	Not Found	Peak Found	Peak Found	Peak Found	Peak Found
FALSE	High	IsMasterProtein	A0A1S4AHR6	Vesicle-fusing ATPase OS=Nicotiana tabacum OX=4097 GN=LOC107797742 PE=3 SV=1	0	116.876	42	17	76	1	1	739	80.9	6.18	287.8	17	16	113.4	86.6	0.763668	1.30947	0.5	39.97	High	Not Found	Not Found	Not Found	High	High
FALSE	High	IsMasterProtein	A0A1S3ZV33	3-dehydrosphinganine reductase TSC10A-like isoform X2 OS=Nicotiana tabacum OX=4097 GN=LOC107790734 PE=4 SV=1	0	17.074	27	3	6	3	1	330	35.3	8.13	27.15	3	0	113.5	86.5	0.762115	1.31214	22.8	37.54	High	High	Peak Found	Peak Found	High	High
FALSE	High	IsMasterProtein	A0A1S4CKJ4	L-ascorbate peroxidase 3, peroxisomal OS=Nicotiana tabacum OX=4097 GN=LOC107819788 PE=3 SV=1	0	70.043	49	11	32	2	1	287	31.6	7.55	141.01	11	6	113.5	86.5	0.762115	1.31214	41.03	41.31	High	Peak Found	Not Found	Not Found	Not Found	High
FALSE	High	IsMasterProtein	A0A1S3XTG6	leucine aminopeptidase 2, chloroplastic OS=Nicotiana tabacum OX=4097 GN=LOC107768570 PE=3 SV=1	0	98.422	44	15	45	2	1	579	60.7	6.92	180.59	15	0	113.5	86.5	0.762115	1.31214	0.06	25.55	High	Peak Found	Not Found	High	High	Not Found
FALSE	High	IsMasterProtein	A0A1S4CD37	staphylococcal nuclease domain-containing protein 1-like OS=Nicotiana tabacum OX=4097 GN=LOC107817670 PE=4 SV=1	0	52.924	31	8	36	3	1	384	42.2	5.22	132.17	8	0	113.6	86.4	0.760563	1.31481	61.76	53.98	High	High	High	High	High	High
FALSE	High	IsMasterProtein	A0A1S3ZEA4	Threonine synthase OS=Nicotiana tabacum OX=4097 GN=LOC107785910 PE=3 SV=1	0	29.965	27	5	19	3	1	525	58.1	8.18	87.33	5	2	113.6	86.4	0.760563	1.31481	38.44	47.73	High	High	Peak Found	Peak Found	High	High
FALSE	High	IsMasterProtein	A0A1S3XRU2	polyadenylate-binding protein-interacting protein 8-like OS=Nicotiana tabacum OX=4097 GN=LOC107768010 PE=4 SV=1	0	11.07	13	2	7	2	1	333	37.1	8.16	28.12	2	0	113.7	86.3	0.759015	1.3175	86.68	80.82	High	High	High	High	Peak Found	High
FALSE	High	IsMasterProtein	A0A1S3Z4R0	60S ribosomal protein L7-2-like OS=Nicotiana tabacum OX=4097 GN=LOC107782779 PE=3 SV=1	0	46.526	41	6	22	1	1	245	28.4	9.82	88.21	6	1	113.8	86.2	0.757469	1.32019	73.29	23.98	High	High	High	High	High	High
FALSE	High	IsMasterProtein	A0A1S4D1Q0	uncharacterized protein LOC107825029 OS=Nicotiana tabacum OX=4097 GN=LOC107825029 PE=3 SV=1	0	6.517	3	1	2	1	1	791	88.6	8.7	8.16	1	0	113.8	86.2	0.757469	1.32019		76.55	High	Not Found	Not Found	Not Found	Peak Found	High
FALSE	High	IsMasterProtein	A0A1S3YYJ5	cold and drought-regulated protein CORA-like OS=Nicotiana tabacum OX=4097 GN=LOC107781043 PE=4 SV=1	0	10.521	10	1	5	1	1	289	32.2	9.94	27.67	1	0	113.9	86.1	0.755926	1.32288	33.47	74.92	High	High	Not Found	High	High	High
FALSE	High	IsMasterProtein	A0A1S4BL86	Glutamate decarboxylase OS=Nicotiana tabacum OX=4097 GN=LOC107809522 PE=3 SV=1	0	46.775	39	11	19	11	1	496	55.9	5.92	80.68	11	0	113.9	86.1	0.755926	1.32288	8.46	76.04	High	High	High	High	High	High
FALSE	High	IsMasterProtein	A0A1S4B679	probable NADH dehydrogenase [ubiquinone] 1 alpha subcomplex subunit 5, mitochondrial OS=Nicotiana tabacum OX=4097 GN=LOC107804940 PE=3 SV=1	0	67.956	53	7	27	7	1	174	19.7	4.98	114.5	7	0	113.9	86.1	0.755926	1.32288	85.18	57.29	High	High	Peak Found	High	High	High	Acetyl [K109]
FALSE	High	IsMasterProtein	A0A1S4AHL1	5-methyltetrahydropteroyltriglutamate--homocysteine S-methyltransferase OS=Nicotiana tabacum OX=4097 GN=LOC107797732 PE=3 SV=1	0	382.444	71	44	226	7	1	765	84.5	6.32	966.39	44	12	114	86	0.754386	1.32558	17.14	32.42	High	High	Peak Found	High	High	High
FALSE	High	IsMasterProtein	A0A1S4BCS1	Glycerol-3-phosphate dehydrogenase OS=Nicotiana tabacum OX=4097 GN=LOC107806864 PE=3 SV=1	0	23.851	13	4	10	4	1	628	68.6	8.51	46.99	4	0	114	86	0.754386	1.32558	74.66	27.27	High	High	Peak Found	Peak Found	High	High
FALSE	High	IsMasterProtein	A0A1S4D4S1	intracellular protein transport protein USO1-like OS=Nicotiana tabacum OX=4097 GN=LOC107825957 PE=4 SV=1	0	4.282	4	2	2	2	1	785	92.7	6.62	7.14	2	0	114	86	0.754386	1.32558	37.28	41.52	Peak Found	Peak Found	Not Found	Not Found	Peak Found	High
FALSE	High	IsMasterProtein	A0A1S4BGG2	Beta-fructofuranosidase OS=Nicotiana tabacum OX=4097 GN=LOC107807993 PE=3 SV=1	0	22.416	16	5	10	2	1	652	72.6	6.95	38.45	5	3	114.1	85.9	0.752848	1.32829	16.31	37.7	Not Found	High	Peak Found	High	High	High
FALSE	High	IsMasterProtein	A0A1S3YF58	10 kDa chaperonin-like isoform X1 OS=Nicotiana tabacum OX=4097 GN=LOC107775642 PE=4 SV=1	0	7.597	13	1	2	1	1	135	14.8	8.44	8.38	1	0	114.2	85.8	0.751313	1.331	72.6		High	Not Found	Peak Found	High	Not Found	Not Found
FALSE	Medium	IsMasterProtein	A0A1S4C5X4	Coproporphyrinogen oxidase OS=Nicotiana tabacum OX=4097 GN=LOC107815524 PE=3 SV=1	0.031	0.921	3	1	1	1	1	397	44.9	7.5	2.24	1	0	114.2	85.8	0.751313	1.331	68.39	71.96	High	Peak Found	Not Found	Peak Found	Not Found	Peak Found
FALSE	High	IsMasterProtein	A0A1S3YMJ8	Fumarylacetoacetase OS=Nicotiana tabacum OX=4097 GN=LOC107777843 PE=3 SV=1	0	5.835	5	1	5	1	1	420	45.9	5.8	20.71	1	0	114.2	85.8	0.751313	1.331	40	80.27	High	Peak Found	High	High	High	High
FALSE	High	IsMasterProtein	A0A1S3Y8H3	Methionine S-methyltransferase OS=Nicotiana tabacum OX=4097 GN=LOC107773392 PE=3 SV=1	0	159.201	38	22	92	5	1	1083	121.1	6.11	382.7	22	16	114.3	85.7	0.749781	1.33372	9.26	2.18	High	High	High	High	High	High
FALSE	High	IsMasterProtein	A0A1S4A058	ras GTPase-activating protein-binding protein 2-like isoform X1 OS=Nicotiana tabacum OX=4097 GN=LOC107792292 PE=4 SV=1	0	31.087	23	6	14	4	1	461	50.1	5.77	53.4	6	2	114.3	85.7	0.749781	1.33372	78.35	81.23	High	High	Peak Found	Not Found	Peak Found	High
FALSE	High	IsMasterProtein	A0A1S4APV6	SRSF protein kinase 1-like OS=Nicotiana tabacum OX=4097 GN=LOC107799988 PE=3 SV=1	0	10.292	17	3	3	1	1	447	50.2	8.95	9.12	3	0	114.3	85.7	0.749781	1.33372	36.51	76.56	Peak Found	Peak Found	Peak Found	Peak Found	Not Found	High
FALSE	High	IsMasterProtein	A0A076KWH0	Succinate-semialdehyde dehydrogenase OS=Nicotiana tabacum OX=4097 PE=2 SV=1	0	70.522	34	9	35	1	1	522	55.7	7.56	159.26	9	8	114.3	85.7	0.749781	1.33372	10.6	49.78	Not Found	Not Found	Not Found	Not Found	High	Not Found
FALSE	High	IsMasterProtein	A0A1S4AAP9	alanine aminotransferase 2-like OS=Nicotiana tabacum OX=4097 GN=LOC107795521 PE=4 SV=1	0	39.145	17	4	24	2	1	547	60.1	6.4	98.03	4	0	114.4	85.6	0.748252	1.33645	90.48	23.02	High	High	Peak Found	High	High	High
FALSE	High	IsMasterProtein	A0A1S3WYJ4	Complex I-B22 OS=Nicotiana tabacum OX=4097 GN=LOC107759370 PE=3 SV=1	0.001	3.054	21	1	1	1	1	119	13.8	6.96	5.09	1	0	114.4	85.6	0.748252	1.33645	62.47	11.64	Peak Found	High	Peak Found	Not Found	Peak Found	Peak Found
FALSE	High	IsMasterProtein	A0A1S4DAE0	probable calcium-binding protein CML50 OS=Nicotiana tabacum OX=4097 GN=LOC107827669 PE=4 SV=1	0	21.711	21	5	17	5	1	331	35.5	6.95	56.94	5	0	114.4	85.6	0.748252	1.33645	71.6	74.12	High	High	High	High	High	High
FALSE	High	IsMasterProtein	A0A1S4AX19	Sucrose-phosphate synthase OS=Nicotiana tabacum OX=4097 GN=LOC107802224 PE=3 SV=1	0	90.331	34	14	35	1	1	1046	117.4	6.84	143.96	14	0	114.4	85.6	0.748252	1.33645	8.19	22.43	Peak Found	Not Found	High	Peak Found	Not Found	High
FALSE	High	IsMasterProtein	A0A1S4DFI4	40S ribosomal protein S15-like OS=Nicotiana tabacum OX=4097 GN=LOC107829071 PE=3 SV=1	0	31.996	41	3	18	2	1	152	17.2	10.36	70.39	3	1	114.5	85.5	0.746725	1.33918	70.23	40.74	High	High	High	High	High	High
FALSE	High	IsMasterProtein	A0A1S4AK33	Pyruvate dehydrogenase E1 component subunit alpha OS=Nicotiana tabacum OX=4097 GN=LOC107798513 PE=4 SV=1	0	25.008	21	5	12	3	1	392	43.1	8.13	41.25	5	0	114.5	85.5	0.746725	1.33918	91.23	52.14	High	High	Peak Found	High	High	High
FALSE	High	IsMasterProtein	A0A1S4DPU2	uncharacterized oxidoreductase At4g09670-like OS=Nicotiana tabacum OX=4097 GN=LOC107831869 PE=4 SV=1	0	4.637	4	1	2	1	1	360	39.7	6.93	7.12	1	0	114.5	85.5	0.746725	1.33918		32.36	Not Found	Not Found	Peak Found	High	High	Not Found
FALSE	Medium	IsMasterProtein	A0A1S3ZEU1	polyadenylate-binding protein-interacting protein 3-like isoform X1 OS=Nicotiana tabacum OX=4097 GN=LOC107785908 PE=4 SV=1	0.023	1.077	2	1	1	1	1	630	69.3	5.63	0	1	0	114.6	85.4	0.745201	1.34192	90.14		Peak Found	Not Found	High	Not Found	Not Found	Peak Found
FALSE	High	IsMasterProtein	A0A1S3XL90	protein HOMOLOG OF MAMMALIAN LYST-INTERACTING PROTEIN 5-like OS=Nicotiana tabacum OX=4097 GN=LOC107766345 PE=3 SV=1	0.002	2.459	5	1	1	1	1	437	48.1	5.92	2.93	1	0	114.6	85.4	0.745201	1.34192	83.31	30.59	Peak Found	Peak Found	High	Peak Found	Peak Found	Peak Found
FALSE	High	IsMasterProtein	A0A1S4AHX1	serine/arginine-rich splicing factor RS31-like isoform X1 OS=Nicotiana tabacum OX=4097 GN=LOC107797842 PE=4 SV=1	0.001	3.109	8	1	3	1	1	241	28.7	9.91	7.27	1	0	114.6	85.4	0.745201	1.34192	72.05	95.81	High	Peak Found	Peak Found	Peak Found	High	High
FALSE	High	IsMasterProtein	A0A1S3YX11	Transmembrane 9 superfamily member OS=Nicotiana tabacum OX=4097 GN=LOC107780372 PE=3 SV=1	0	8.553	4	1	5	1	1	588	66.9	7.42	21.86	1	0	114.6	85.4	0.745201	1.34192	40.64	35.57	High	High	Not Found	High	High	High
FALSE	High	IsMasterProtein	A0A1S4D6B9	uncharacterized protein LOC107826425 isoform X1 OS=Nicotiana tabacum OX=4097 GN=LOC107826425 PE=4 SV=1	0	7.876	8	2	3	2	1	730	81.5	6.16	12.44	2	0	114.6	85.4	0.745201	1.34192	29.49		Not Found	Peak Found	High	High	Not Found	Not Found
FALSE	High	IsMasterProtein	A0A1S4BCN3	Phosphopyruvate hydratase OS=Nicotiana tabacum OX=4097 GN=LOC107806838 PE=3 SV=1	0	384.022	87	42	213	18	1	444	47.8	6.29	852.55	42	4	114.7	85.3	0.743679	1.34467	34.03	67.19	High	High	High	High	High	High
FALSE	High	IsMasterProtein	A0A1S4CSN1	60S ribosomal protein L13 OS=Nicotiana tabacum OX=4097 GN=LOC107822051 PE=3 SV=1	0	21.034	13	2	11	2	1	206	23.5	11.15	46.87	2	0	114.9	85.1	0.740644	1.35018	88.16	51.68	High	High	Peak Found	High	High	High
FALSE	High	IsMasterProtein	Q8SF04	Dicarboxylate/tricarboxylate carrier OS=Nicotiana tabacum OX=4097 GN=dtc1 PE=2 SV=1	0	34.145	38	5	14	1	1	297	31.7	9.32	63.41	5	4	114.9	85.1	0.740644	1.35018	12.69	48.28	High	Peak Found	Not Found	High	High	High
FALSE	High	IsMasterProtein	A0A1S3XYQ8	intracellular protein transport protein USO1-like OS=Nicotiana tabacum OX=4097 GN=LOC107770098 PE=4 SV=1	0.002	2.356	2	1	1	1	1	802	93.5	5.58	3.48	1	0	114.9	85.1	0.740644	1.35018		26.15	Peak Found	Not Found	Not Found	Not Found	Peak Found	High
FALSE	High	IsMasterProtein	A0A1S4AFF5	probable calcium-binding protein CML13 OS=Nicotiana tabacum OX=4097 GN=LOC107796888 PE=4 SV=1	0	21.201	36	4	6	2	1	147	16.5	5.05	21.09	4	1	114.9	85.1	0.740644	1.35018	9.05	85.8	Peak Found	Peak Found	Not Found	High	Peak Found	High
FALSE	High	IsMasterProtein	A0A1S4A3G3	type I inositol polyphosphate 5-phosphatase 12-like OS=Nicotiana tabacum OX=4097 GN=LOC107793304 PE=3 SV=1	0	52.085	19	11	30	2	1	1158	128.1	7.18	116.07	11	8	114.9	85.1	0.740644	1.35018	67.28	32.64	High	High	Not Found	High	Peak Found	High
FALSE	High	IsMasterProtein	A0A1S4ARB9	Adenosylhomocysteinase OS=Nicotiana tabacum OX=4097 GN=LOC107800462 PE=3 SV=1	0	398.222	79	36	262	2	1	485	53.1	6.01	1090.48	36	0	115	85	0.73913	1.35294	104.78	77.05	High	High	High	High	High	High	Acetyl [K17]
FALSE	High	IsMasterProtein	A0A1S4BMN9	gamma carbonic anhydrase 1, mitochondrial-like OS=Nicotiana tabacum OX=4097 GN=LOC107809930 PE=4 SV=1	0	70.014	49	7	26	3	1	271	29.5	7.15	116	7	0	115	85	0.73913	1.35294	58.78	50.4	High	High	Peak Found	High	High	High
FALSE	High	IsMasterProtein	A0A1S3XTA6	signal recognition particle receptor subunit alpha-like OS=Nicotiana tabacum OX=4097 GN=LOC107768572 PE=3 SV=1	0	6.518	4	1	2	1	1	627	68.6	8.15	9.68	1	0	115	85	0.73913	1.35294			High	High	Not Found	Not Found	Not Found	Peak Found
FALSE	High	IsMasterProtein	A0A1S3X570	COP9 signalosome complex subunit 3-like OS=Nicotiana tabacum OX=4097 GN=LOC107761283 PE=4 SV=1	0	6.244	5	1	3	1	1	428	48.5	6.15	15.84	1	0	115.1	84.9	0.737619	1.35571	59.2	56.87	Peak Found	High	Peak Found	High	Peak Found	High
FALSE	High	IsMasterProtein	A0A1S4DR53	gamma carbonic anhydrase-like 2, mitochondrial OS=Nicotiana tabacum OX=4097 GN=LOC107832307 PE=4 SV=1	0	29.859	43	5	20	5	1	252	27.6	8.56	83.52	5	0	115.1	84.9	0.737619	1.35571	26.73	11.65	High	High	High	High	High	High
FALSE	High	IsMasterProtein	A0A1S4AAX1	NADH dehydrogenase [ubiquinone] flavoprotein 1, mitochondrial OS=Nicotiana tabacum OX=4097 GN=LOC107795655 PE=3 SV=1	0	33.437	29	7	26	1	1	487	53.6	8.15	91.86	7	5	115.1	84.9	0.737619	1.35571	76.64	47.66	High	High	Not Found	High	High	High
FALSE	High	IsMasterProtein	A0A1S3XBZ5	Pyruvate dehydrogenase E1 component subunit beta OS=Nicotiana tabacum OX=4097 GN=LOC107763479 PE=4 SV=1	0	45.177	24	5	24	1	1	410	44.6	6.84	98.4	5	4	115.1	84.9	0.737619	1.35571	86.14	34.3	High	High	Peak Found	Peak Found	High	High
FALSE	High	IsMasterProtein	A0A1S4D3I5	2-alkenal reductase (NADP(+)-dependent)-like OS=Nicotiana tabacum OX=4097 GN=LOC107825579 PE=4 SV=1	0	33.003	23	4	12	1	1	343	38	7.01	50.26	4	0	115.2	84.8	0.736111	1.35849	22.93	64.71	High	Peak Found	High	High	Peak Found	Peak Found
FALSE	High	IsMasterProtein	A0A1S4D0R6	anthocyanidin 3-O-glucosyltransferase 7-like OS=Nicotiana tabacum OX=4097 GN=LOC107824715 PE=4 SV=1	0	11.411	11	3	5	1	1	452	49.6	5.47	12.83	3	2	115.2	84.8	0.736111	1.35849	59.96	103.04	Not Found	High	Not Found	Not Found	Not Found	Not Found
FALSE	High	IsMasterProtein	A0A1S3Z7E2	Non-specific serine/threonine protein kinase OS=Nicotiana tabacum OX=4097 GN=LOC107783805 PE=3 SV=1	0.001	3.581	4	1	1	1	1	446	50.7	8.82	3.7	1	0	115.2	84.8	0.736111	1.35849		62.95	Not Found	Not Found	High	Peak Found	Not Found	Peak Found
FALSE	High	IsMasterProtein	A0A1S4AJK5	ribonuclease P protein subunit p25-like protein isoform X1 OS=Nicotiana tabacum OX=4097 GN=LOC107798331 PE=4 SV=1	0	46.62	33	5	21	3	1	254	28.1	10.18	95.17	5	0	115.2	84.8	0.736111	1.35849	83.97		High	High	Not Found	Not Found	Peak Found	High
FALSE	High	IsMasterProtein	A0A1S3XG29	uncharacterized protein At4g28440-like OS=Nicotiana tabacum OX=4097 GN=LOC107764713 PE=4 SV=1	0	16.376	43	2	10	2	1	82	9	9.48	36.05	2	0	115.2	84.8	0.736111	1.35849	29.99	62.22	High	High	High	High	Peak Found	High
FALSE	High	IsMasterProtein	A0A1S3ZAS0	Peptidylprolyl isomerase OS=Nicotiana tabacum OX=4097 GN=LOC107784777 PE=4 SV=1	0	43.836	30	6	23	1	1	199	21.6	8.12	95.67	6	0	115.3	84.7	0.734605	1.36128	38.19	92.04	Peak Found	Peak Found	High	Peak Found	Peak Found	Peak Found
FALSE	High	IsMasterProtein	A0A1S4BGP5	Phosphopyruvate hydratase OS=Nicotiana tabacum OX=4097 GN=LOC107808060 PE=3 SV=1	0	24.955	26	6	11	3	1	473	51.7	5.69	38.76	6	2	115.3	84.7	0.734605	1.36128	83.76	12.02	High	Peak Found	Peak Found	High	High	High
FALSE	High	IsMasterProtein	A0A1S4DQE3	eukaryotic translation initiation factor 4G-like OS=Nicotiana tabacum OX=4097 GN=LOC107832342 PE=4 SV=1	0	15.995	4	3	8	2	1	1575	171.3	6.46	31.16	3	0	115.4	84.6	0.733102	1.36407	24.43	15.43	High	High	Not Found	Not Found	High	Peak Found
FALSE	High	IsMasterProtein	A0A1S3Z7E5	eukaryotic initiation factor 4A-7 OS=Nicotiana tabacum OX=4097 GN=LOC107783883 PE=3 SV=1	0	133.786	68	17	77	4	1	413	46.9	5.58	297.57	17	2	115.5	84.5	0.731602	1.36686	49.24	55.16	High	Peak Found	High	High	Peak Found	High
FALSE	High	IsMasterProtein	A0A1S3YIH2	probable ATP synthase 24 kDa subunit, mitochondrial OS=Nicotiana tabacum OX=4097 GN=LOC107776369 PE=4 SV=1	0	67.588	44	6	38	2	1	242	27.7	8.68	141.64	6	0	115.5	84.5	0.731602	1.36686	86.43	102.85	High	High	Peak Found	Peak Found	High	High
FALSE	High	IsMasterProtein	A0A1S4D5C3	WW domain-containing protein C11B10.08-like OS=Nicotiana tabacum OX=4097 GN=LOC107826146 PE=4 SV=1	0	32.275	24	3	16	1	1	310	33.3	5.15	81.08	3	2	115.5	84.5	0.731602	1.36686	75.28	48.03	High	Peak Found	Not Found	High	Not Found	High
FALSE	High	IsMasterProtein	A0A1S3YCH2	4-hydroxyphenylpyruvate dioxygenase OS=Nicotiana tabacum OX=4097 GN=LOC107774621 PE=3 SV=1	0.001	2.895	11	2	2	2	1	447	49.2	5.62	7.02	2	0	115.6	84.4	0.730104	1.36967	119.62	104.8	Peak Found	Peak Found	High	High	Not Found	Peak Found
FALSE	Medium	IsMasterProtein	A0A1S3ZCF3	nucleolin 2-like OS=Nicotiana tabacum OX=4097 GN=LOC107785322 PE=4 SV=1	0.016	1.195	5	1	1	1	1	296	32.1	9.38	2.42	1	0	115.6	84.4	0.730104	1.36967		69.38	Not Found	Not Found	High	Peak Found	Peak Found	Peak Found	Acetyl [K162]; Phospho [T169]
FALSE	High	IsMasterProtein	A0A1S3ZNG5	trifunctional UDP-glucose 4,6-dehydratase/UDP-4-keto-6-deoxy-D-glucose 3,5-epimerase/UDP-4-keto-L-rhamnose-reductase RHM1-like OS=Nicotiana tabacum OX=4097 GN=LOC107788731 PE=4 SV=1	0	128.304	46	17	60	2	1	674	75.8	6.95	226.22	17	15	115.6	84.4	0.730104	1.36967	29.2	26.39	High	High	Peak Found	High	High	High
FALSE	High	IsMasterProtein	A0A1S4ANG3	phosphoinositide phosphatase SAC6-like isoform X1 OS=Nicotiana tabacum OX=4097 GN=LOC107799584 PE=4 SV=1	0	48.319	32	8	28	2	1	489	56.3	6.68	97.71	8	1	115.7	84.3	0.728608	1.37248		21.51	High	Not Found	Not Found	Not Found	High	Peak Found
FALSE	High	IsMasterProtein	A0A1S3XQR5	Fructose-bisphosphate aldolase OS=Nicotiana tabacum OX=4097 GN=LOC107767727 PE=3 SV=1	0	214.16	76	22	133	1	1	358	38.5	7.66	514.97	22	0	115.8	84.2	0.727116	1.3753	92.24		High	Peak Found	Not Found	Not Found	Not Found	High	Acetyl [K225; K237]
FALSE	High	IsMasterProtein	A0A1S3YYG2	Glycine cleavage system P protein OS=Nicotiana tabacum OX=4097 GN=LOC107781010 PE=3 SV=1	0	102.075	35	17	50	3	1	1043	113.8	7.08	190.09	17	14	115.8	84.2	0.727116	1.3753	46.57	24.23	High	High	High	High	High	High
FALSE	High	IsMasterProtein	A0A1S4BKT1	uncharacterized protein At4g28440-like OS=Nicotiana tabacum OX=4097 GN=LOC107809353 PE=4 SV=1	0	13.221	29	2	17	2	1	160	17.5	9.54	70.36	2	0	115.8	84.2	0.727116	1.3753	61.42	63.29	High	High	High	High	High	High
FALSE	High	IsMasterProtein	A0A1S4D3Y8	Aspartate aminotransferase OS=Nicotiana tabacum OX=4097 GN=LOC107825707 PE=3 SV=1	0	48.002	32	9	26	5	1	450	49.3	9.35	93.85	9	0	115.9	84.1	0.725626	1.37812	60.84	40.76	High	High	High	High	High	High	Acetyl [K413]
FALSE	High	IsMasterProtein	A0A1S3Y577	Imidazole glycerol phosphate synthase hisHF OS=Nicotiana tabacum OX=4097 GN=LOC107772419 PE=3 SV=1	0	5.768	6	2	2	2	1	600	65.3	7.68	6.78	2	0	115.9	84.1	0.725626	1.37812	101.98	63.29	High	Peak Found	Peak Found	High	Peak Found	Peak Found
FALSE	High	IsMasterProtein	P00876	Ribulose bisphosphate carboxylase large chain OS=Nicotiana tabacum OX=4097 GN=rbcL PE=1 SV=2	0	8.604	12	3	5	3	1	477	52.9	6.87	13.05	3	0	115.9	84.1	0.725626	1.37812	5.8		High	Peak Found	Not Found	Not Found	Not Found	High
FALSE	High	IsMasterProtein	A0A1S3WZP7	UDP-D-apiose/UDP-D-xylose synthase 2-like OS=Nicotiana tabacum OX=4097 GN=LOC107759642 PE=4 SV=1	0	38.548	26	5	27	1	1	386	43.2	5.91	116.06	5	0	115.9	84.1	0.725626	1.37812	71.15	42.15	Peak Found	Peak Found	Peak Found	High	High	High
FALSE	High	IsMasterProtein	A0A1S4CL78	17.3 kDa class II heat shock protein OS=Nicotiana tabacum OX=4097 GN=LOC107820000 PE=3 SV=1	0	33.265	31	4	20	2	1	157	17.5	6.6	74.39	4	0	116	84	0.724138	1.38095	53.8	16.49	High	High	Peak Found	High	High	High
FALSE	High	IsMasterProtein	A0A1S4CIC2	probable dolichyl-diphosphooligosaccharide--protein glycosyltransferase subunit 3B OS=Nicotiana tabacum OX=4097 GN=LOC107819349 PE=3 SV=1	0	4.801	8	1	1	1	1	344	39	9.48	3.78	1	0	116	84	0.724138	1.38095	28.34	24.92	Peak Found	Peak Found	Peak Found	Peak Found	Peak Found	High
FALSE	High	IsMasterProtein	A0A1S3Z1Q5	Protein-serine/threonine phosphatase OS=Nicotiana tabacum OX=4097 GN=LOC107782010 PE=3 SV=1	0	24.108	21	2	9	2	1	293	31.5	5.16	44.42	2	0	116.1	83.9	0.722653	1.38379	33.63	42.96	High	High	Peak Found	High	High	High
FALSE	High	IsMasterProtein	A0A1S3X4P8	Serine hydroxymethyltransferase OS=Nicotiana tabacum OX=4097 GN=LOC107761184 PE=3 SV=1	0	156.445	65	18	79	8	1	471	51.9	7.55	328.53	18	10	116.1	83.9	0.722653	1.38379	21.8	23.16	High	High	High	High	High	High	Acetyl [N-Term]
FALSE	High	IsMasterProtein	A0A1S3ZI91	uncharacterized protein LOC107787036 OS=Nicotiana tabacum OX=4097 GN=LOC107787036 PE=4 SV=1	0.001	3.859	5	1	3	1	1	389	44.7	8.69	9.09	1	0	116.1	83.9	0.722653	1.38379		34.45	High	Not Found	Not Found	Peak Found	High	High
FALSE	Medium	IsMasterProtein	A0A1S4CFS0	uncharacterized protein LOC107818337 OS=Nicotiana tabacum OX=4097 GN=LOC107818337 PE=4 SV=1	0.029	0.954	8	1	1	1	1	243	27.4	5.82	3.33	1	0	116.1	83.9	0.722653	1.38379	33.81		Peak Found	Not Found	Peak Found	High	Not Found	Not Found	Phospho [S81]
FALSE	High	IsMasterProtein	A0A1S4C2Z0	V-type proton ATPase subunit F OS=Nicotiana tabacum OX=4097 GN=LOC107814516 PE=3 SV=1	0	33.215	62	3	12	3	1	130	14.5	7.4	46.21	3	0	116.1	83.9	0.722653	1.38379	24.37	45.28	High	Peak Found	High	High	High	High
FALSE	High	IsMasterProtein	A0A1S3ZJZ9	Methionine aminopeptidase OS=Nicotiana tabacum OX=4097 GN=LOC107787598 PE=3 SV=1	0	15.008	15	3	4	3	1	396	43.5	7.28	16.1	3	0	116.2	83.8	0.72117	1.38663	49.21	41.6	High	Peak Found	High	High	Peak Found	Peak Found
FALSE	High	IsMasterProtein	A0A1S3ZJA6	Phenylalanine--tRNA ligase OS=Nicotiana tabacum OX=4097 GN=LOC107787429 PE=3 SV=1	0	22.073	10	3	8	2	1	487	56.3	8.47	28.76	3	0	116.2	83.8	0.72117	1.38663	82.51	22.61	High	High	Peak Found	High	Peak Found	High
FALSE	High	IsMasterProtein	A0A1S4B1B8	Glycosyltransferase OS=Nicotiana tabacum OX=4097 GN=LOC107803440 PE=3 SV=1	0	7.382	13	2	4	1	1	425	47.9	8.16	16.93	2	0	116.3	83.7	0.71969	1.38949		73.38	High	Not Found	Not Found	Peak Found	Not Found	High
FALSE	Medium	IsMasterProtein	A0A1S3YT10	molybdate-anion transporter-like OS=Nicotiana tabacum OX=4097 GN=LOC107779368 PE=3 SV=1	0.018	1.165	2	1	2	1	1	462	50.4	6.74	1.74	1	0	116.3	83.7	0.71969	1.38949			High	Not Found	Not Found	Not Found	Not Found	High
FALSE	High	IsMasterProtein	A0A1S4BD70	26S protease regulatory subunit 7 homolog A-like OS=Nicotiana tabacum OX=4097 GN=LOC107807071 PE=3 SV=1	0	11.993	7	2	7	2	1	429	47.9	6.02	27.16	2	0	116.4	83.6	0.718213	1.39234	59.36	18.75	High	High	High	High	High	High
FALSE	High	IsMasterProtein	A0A1S4C175	Dihydrolipoamide acetyltransferase component of pyruvate dehydrogenase complex OS=Nicotiana tabacum OX=4097 GN=LOC107813986 PE=3 SV=1	0	42.067	26	8	18	3	1	644	68.7	6.19	69.54	8	5	116.4	83.6	0.718213	1.39234	61.73	68.69	High	High	High	High	Not Found	High
FALSE	High	IsMasterProtein	A0A1S3X8S4	stem-specific protein TSJT1-like OS=Nicotiana tabacum OX=4097 GN=LOC107762442 PE=4 SV=1	0	47.037	48	5	31	3	1	251	27.3	6.64	133.08	5	0	116.4	83.6	0.718213	1.39234	20.78	51.08	High	High	High	High	High	High
FALSE	High	IsMasterProtein	A0A1S3Z3P5	V-ATPase 69 kDa subunit OS=Nicotiana tabacum OX=4097 GN=LOC107782425 PE=3 SV=1	0	198.219	71	23	98	5	1	508	55.4	5.16	402.53	23	0	116.4	83.6	0.718213	1.39234	68.37	63.56	High	High	Peak Found	High	High	High
FALSE	High	IsMasterProtein	A0A1S3YLI3	cullin-associated NEDD8-dissociated protein 1-like OS=Nicotiana tabacum OX=4097 GN=LOC107777558 PE=3 SV=1	0	32.696	8	5	16	5	1	1218	134.5	5.97	65.74	5	0	116.5	83.5	0.716738	1.39521	40.1	54.57	High	High	High	High	High	High
FALSE	High	IsMasterProtein	A0A1S4CZ71	phosphoglucan, water dikinase, chloroplastic-like OS=Nicotiana tabacum OX=4097 GN=LOC107824089 PE=4 SV=1	0	6.473	3	1	2	1	1	869	96.7	7.27	7.55	1	0	116.5	83.5	0.716738	1.39521	40.22	60.46	High	Peak Found	Not Found	Peak Found	Peak Found	Peak Found
FALSE	High	IsMasterProtein	A0A1S3XH72	elongation factor 1-gamma 2-like isoform X2 OS=Nicotiana tabacum OX=4097 GN=LOC107765173 PE=4 SV=1	0	85.426	53	11	47	5	1	417	47.6	6.05	170.86	11	0	116.6	83.4	0.715266	1.39808	53.86	56.74	High	High	High	High	High	High
FALSE	High	IsMasterProtein	A0A1S4C8F1	splicing factor 3B subunit 6-like protein OS=Nicotiana tabacum OX=4097 GN=LOC107816076 PE=4 SV=1	0	10.123	25	2	5	2	1	124	14.4	9.55	19.42	2	0	116.6	83.4	0.715266	1.39808	51.93	50	High	High	Peak Found	Not Found	High	High
FALSE	High	IsMasterProtein	A0A1S4CNI1	syntaxin-71-like OS=Nicotiana tabacum OX=4097 GN=LOC107820797 PE=3 SV=1	0.001	2.91	5	1	1	1	1	303	34.4	8.53	2.1	1	0	116.6	83.4	0.715266	1.39808			High	Not Found	Not Found	Not Found	Not Found	Peak Found
FALSE	High	IsMasterProtein	A0A1S3XQ54	DEAD-box ATP-dependent RNA helicase 56 isoform X1 OS=Nicotiana tabacum OX=4097 GN=LOC107767550 PE=4 SV=1	0	33.469	17	5	13	5	1	428	48.5	5.72	54.9	5	0	116.7	83.3	0.713796	1.40096	27.94	35.84	High	High	High	High	High	High
FALSE	High	IsMasterProtein	A0A1S4CWC7	Guanosine nucleotide diphosphate dissociation inhibitor OS=Nicotiana tabacum OX=4097 GN=LOC107823321 PE=3 SV=1	0	177.022	67	25	107	9	1	445	49.7	5.24	471.5	25	16	116.7	83.3	0.713796	1.40096	51.55	68.95	High	High	High	High	High	High	Acetyl [N-Term]
FALSE	High	IsMasterProtein	A0A1S4C6W5	Pyruvate dehydrogenase E1 component subunit beta OS=Nicotiana tabacum OX=4097 GN=LOC107815578 PE=4 SV=1	0	57.557	45	8	31	1	1	377	40.6	6.8	128.87	8	8	116.7	83.3	0.713796	1.40096	57.78	59.84	High	High	High	High	High	High
FALSE	High	IsMasterProtein	A0A1S3YZS5	Translation machinery-associated protein 22 OS=Nicotiana tabacum OX=4097 GN=LOC107781414 PE=3 SV=1	0	6.697	14	1	4	1	1	187	20.7	6.74	20.85	1	0	116.7	83.3	0.713796	1.40096	105.18	41.36	High	High	High	Not Found	High	Peak Found
FALSE	High	IsMasterProtein	A0A1S3ZH59	T-complex protein 1 subunit zeta 1-like OS=Nicotiana tabacum OX=4097 GN=LOC107786712 PE=3 SV=1	0	84.416	34	9	30	2	1	535	58.8	6.84	124	9	0	116.8	83.2	0.712329	1.40385	57.57	24.74	Peak Found	High	High	Peak Found	Peak Found	High
FALSE	High	IsMasterProtein	A0A1S3Y124	60S acidic ribosomal protein P2-1-like OS=Nicotiana tabacum OX=4097 GN=LOC107770879 PE=3 SV=1	0	53.677	52	4	29	4	1	113	11.3	4.49	140.9	4	0	116.9	83.1	0.710864	1.40674	15.05	51.12	High	High	High	High	High	High
FALSE	High	IsMasterProtein	A0A1S4C3L2	Alpha-1,4 glucan phosphorylase OS=Nicotiana tabacum OX=4097 GN=LOC107814807 PE=3 SV=1	0	71.243	23	10	33	5	1	977	110.5	5.44	150.49	10	6	116.9	83.1	0.710864	1.40674	69.76	56.09	High	High	Peak Found	High	High	High
FALSE	High	IsMasterProtein	A0A1S3ZR12	26S proteasome regulatory subunit 4 homolog A isoform X1 OS=Nicotiana tabacum OX=4097 GN=LOC107789506 PE=3 SV=1	0	78.503	32	10	30	10	1	455	50.8	6.83	135.97	10	0	117	83	0.709402	1.40964	80.46	30.89	High	High	Peak Found	High	High	High
FALSE	High	IsMasterProtein	A0A1S3ZLI9	60S ribosomal protein L3 OS=Nicotiana tabacum OX=4097 GN=LOC107788247 PE=3 SV=1	0	67.275	33	11	42	6	1	389	44.4	10.08	151.69	11	3	117	83	0.709402	1.40964	50.51	37.55	High	High	High	High	High	High
FALSE	High	IsMasterProtein	A0A1S4AQN5	ATP:AMP phosphotransferase OS=Nicotiana tabacum OX=4097 GN=LOC107800414 PE=3 SV=1	0	36.896	19	5	14	5	1	243	26.7	8.12	60.98	5	0	117	83	0.709402	1.40964	79.64	26.55	High	High	Peak Found	High	High	High
FALSE	High	IsMasterProtein	A0A1S4ALM6	Biotin carboxyl carrier protein of acetyl-CoA carboxylase OS=Nicotiana tabacum OX=4097 GN=LOC107799007 PE=4 SV=1	0	16.053	16	3	11	3	1	263	27.8	7.3	52.94	3	0	117	83	0.709402	1.40964	118.93	106.8	High	High	High	High	High	High	Acetyl [K84]
FALSE	High	IsMasterProtein	A0A1S4C1W4	cystathionine gamma-synthase 1, chloroplastic-like OS=Nicotiana tabacum OX=4097 GN=LOC107814266 PE=3 SV=1	0	15.105	11	3	7	3	1	552	59.1	6.68	29.18	3	0	117	83	0.709402	1.40964	52.35	11.65	High	High	Peak Found	High	High	High
FALSE	High	IsMasterProtein	A0A1S4AIH6	Phosphoglucomutase (alpha-D-glucose-1,6-bisphosphate-dependent) OS=Nicotiana tabacum OX=4097 GN=LOC107798006 PE=4 SV=1	0	64.092	45	11	41	5	1	456	49.8	5.26	167.24	11	3	117	83	0.709402	1.40964	31.51	36.08	High	High	High	High	High	High
FALSE	High	IsMasterProtein	A0A1S4C8M5	uncharacterized protein LOC107816397 OS=Nicotiana tabacum OX=4097 GN=LOC107816397 PE=4 SV=1	0	4.242	22	1	5	1	1	82	8.8	10.27	20.94	1	0	117	83	0.709402	1.40964	21.64	44.81	High	High	Not Found	High	High	High
FALSE	High	IsMasterProtein	A0A1S4B696	CCT-beta OS=Nicotiana tabacum OX=4097 GN=LOC107805015 PE=3 SV=1	0	68.952	39	11	37	2	1	526	57.1	5.96	159.16	11	0	117.1	82.9	0.707942	1.41255	72.32	16.25	High	High	Peak Found	High	Not Found	High
FALSE	High	IsMasterProtein	A0A1S4CW84	GTP-binding protein YPTM2 OS=Nicotiana tabacum OX=4097 GN=LOC107823280 PE=4 SV=1	0	38.114	37	4	21	1	1	203	22.5	5.68	84.7	4	0	117.1	82.9	0.707942	1.41255	43.22		High	High	Not Found	Not Found	High	Not Found
FALSE	High	IsMasterProtein	A0A1S3Y6Y6	PITH domain-containing protein At3g04780 OS=Nicotiana tabacum OX=4097 GN=LOC107772749 PE=4 SV=1	0	21.294	52	4	10	4	1	176	19.7	4.96	43.46	4	0	117.1	82.9	0.707942	1.41255	47.75	53.48	High	High	High	High	High	High
FALSE	High	IsMasterProtein	A0A1S3ZJX2	uncharacterized protein LOC107787584 OS=Nicotiana tabacum OX=4097 GN=LOC107787584 PE=4 SV=1	0	8.27	5	2	2	1	1	809	88.5	4.67	8.8	2	1	117.1	82.9	0.707942	1.41255		99.42	Peak Found	Not Found	Not Found	Not Found	Peak Found	High
FALSE	High	IsMasterProtein	A0A1S3X642	acyl-CoA-binding domain-containing protein 4-like OS=Nicotiana tabacum OX=4097 GN=LOC107761658 PE=3 SV=1	0	17.368	13	4	9	2	1	672	73.2	5.29	32.52	4	2	117.2	82.8	0.706485	1.41546	11.12	25.18	High	High	Not Found	Peak Found	Peak Found	High
FALSE	High	IsMasterProtein	A0A1S3Y716	NADH dehydrogenase [ubiquinone] 1 alpha subcomplex subunit 6-like OS=Nicotiana tabacum OX=4097 GN=LOC107773085 PE=3 SV=1	0	22.656	34	2	13	2	1	132	15.1	9.09	40.61	2	0	117.2	82.8	0.706485	1.41546	81.78	41.64	High	High	Peak Found	High	High	High
FALSE	High	IsMasterProtein	A0A1S3XLY1	polyadenylate-binding protein 2-like OS=Nicotiana tabacum OX=4097 GN=LOC107766555 PE=4 SV=1	0	11.888	25	2	5	2	1	216	24.8	5.2	29.41	2	0	117.2	82.8	0.706485	1.41546	43.25	100.01	High	High	Peak Found	Not Found	High	High
FALSE	High	IsMasterProtein	A0A1S3X1S5	Pyruvate dehydrogenase E1 component subunit alpha OS=Nicotiana tabacum OX=4097 GN=LOC107760338 PE=4 SV=1	0	61.333	27	8	27	1	1	434	47.9	7.69	119.24	8	7	117.2	82.8	0.706485	1.41546	55.59	9	High	Peak Found	Peak Found	High	Not Found	High
FALSE	High	IsMasterProtein	A0A1S4DBQ8	40S ribosomal protein S15a-1 OS=Nicotiana tabacum OX=4097 GN=LOC107828126 PE=3 SV=1	0	36.549	45	4	20	4	1	130	14.8	9.89	85.63	4	0	117.3	82.7	0.70503	1.41838	21.06	25.56	High	High	High	High	High	High
FALSE	High	IsMasterProtein	A0A1S3YXL9	60S acidic ribosomal protein P0 OS=Nicotiana tabacum OX=4097 GN=LOC107780804 PE=3 SV=1	0	62.483	43	8	35	1	1	319	34.4	7.87	127.98	8	6	117.3	82.7	0.70503	1.41838	31.52	36.6	High	Not Found	High	High	Peak Found	Peak Found
FALSE	High	IsMasterProtein	A0A1S4CC66	ER membrane protein complex subunit 1 OS=Nicotiana tabacum OX=4097 GN=LOC107817260 PE=3 SV=1	0	20.814	12	5	5	2	1	983	109.9	6.98	19.45	5	0	117.3	82.7	0.70503	1.41838		23.98	High	Not Found	Not Found	Peak Found	Not Found	Peak Found
FALSE	High	IsMasterProtein	A0A1S4CSL9	20 kDa chaperonin, chloroplastic-like OS=Nicotiana tabacum OX=4097 GN=LOC107822109 PE=3 SV=1	0	20.726	21	2	7	2	1	252	26.3	8.44	28.23	2	0	117.4	82.6	0.703578	1.42131	82.73	10.25	High	High	High	High	Peak Found	High
FALSE	High	IsMasterProtein	A0A1S3ZPR8	Inorganic diphosphatase OS=Nicotiana tabacum OX=4097 GN=LOC107789004 PE=3 SV=1	0	78.306	66	7	45	4	1	209	24	5.68	217.66	7	0	117.4	82.6	0.703578	1.42131	41.86	43.12	High	High	High	High	High	High
FALSE	High	IsMasterProtein	A0A1S3X9W7	probable protein phosphatase 2C 33 OS=Nicotiana tabacum OX=4097 GN=LOC107762733 PE=4 SV=1	0	4.551	5	1	1	1	1	532	58	5.45	4.23	1	0	117.4	82.6	0.703578	1.42131	20.72	35.97	High	Peak Found	Peak Found	Peak Found	Peak Found	Peak Found
FALSE	High	IsMasterProtein	A0A1S3ZXI3	Prolyl endopeptidase OS=Nicotiana tabacum OX=4097 GN=LOC107791589 PE=3 SV=1	0	9.408	7	2	2	2	1	804	90.3	5.88	8.27	2	0	117.4	82.6	0.703578	1.42131			High	Not Found	High	Peak Found	Not Found	Not Found
FALSE	High	IsMasterProtein	A0A1S3Z4U1	Proteasome subunit alpha type OS=Nicotiana tabacum OX=4097 GN=LOC107782966 PE=3 SV=1	0	34.248	33	6	12	3	1	248	27.3	6.23	44.56	6	0	117.4	82.6	0.703578	1.42131	54.95	122.56	High	High	High	High	Peak Found	Peak Found
FALSE	High	IsMasterProtein	A0A1S3ZX91	Transmembrane 9 superfamily member OS=Nicotiana tabacum OX=4097 GN=LOC107791492 PE=3 SV=1	0	22.262	11	2	9	2	1	467	53.6	6.58	43.97	2	0	117.4	82.6	0.703578	1.42131	66.94	50.52	High	High	High	High	High	High
FALSE	High	IsMasterProtein	A0A1S4CPH7	Glycerophosphodiester phosphodiesterase OS=Nicotiana tabacum OX=4097 GN=LOC107821252 PE=4 SV=1	0	8.15	5	2	2	1	1	774	84.5	5.88	7.21	2	0	117.5	82.5	0.702128	1.42424	132.46		High	Not Found	Peak Found	Not Found	Not Found	Peak Found
FALSE	High	IsMasterProtein	A0A1S3XQ22	putidaredoxin-like OS=Nicotiana tabacum OX=4097 GN=LOC107767508 PE=4 SV=1	0	5.305	13	1	2	1	1	163	17.9	7.93	8.9	1	0	117.6	82.4	0.70068	1.42718	4.14	45.06	Peak Found	Peak Found	Not Found	Peak Found	High	High
FALSE	High	IsMasterProtein	A0A1S3XS80	Acetyltransferase component of pyruvate dehydrogenase complex OS=Nicotiana tabacum OX=4097 GN=LOC107768212 PE=3 SV=1	0	45.459	18	6	35	1	1	544	58.8	7.58	133.7	6	0	117.7	82.3	0.699235	1.43013	45.14	39.57	Peak Found	Peak Found	High	High	Peak Found	Peak Found
FALSE	High	IsMasterProtein	A0A1S3XS81	glutamate synthase [NADH], amyloplastic-like OS=Nicotiana tabacum OX=4097 GN=LOC107767943 PE=4 SV=1	0	46.513	15	8	20	6	1	839	92.4	5.71	69.53	8	2	117.7	82.3	0.699235	1.43013	10.09	42.67	High	High	High	High	High	High
FALSE	High	IsMasterProtein	A0A1S4BCB4	Glutaredoxin-dependent peroxiredoxin OS=Nicotiana tabacum OX=4097 GN=LOC107806837 PE=3 SV=1	0	43.972	36	5	27	2	1	226	24.3	8.62	114.08	5	0	117.7	82.3	0.699235	1.43013	42.95	27.04	High	High	High	High	High	High
FALSE	High	IsMasterProtein	A0A1S4BED0	Deubiquitinating enzyme MINDY-3 OS=Nicotiana tabacum OX=4097 GN=LOC107807365 PE=3 SV=1	0	9.543	11	2	2	2	1	627	68.3	5.19	9.63	2	0	117.8	82.2	0.697793	1.43309	80.18	61.64	High	Peak Found	Peak Found	High	Not Found	Peak Found
FALSE	High	IsMasterProtein	A0A1S3YBV7	T-complex protein 1 subunit gamma OS=Nicotiana tabacum OX=4097 GN=LOC107774646 PE=3 SV=1	0	92.072	41	12	47	5	1	557	60.5	6.06	194.78	12	7	117.8	82.2	0.697793	1.43309	33.71	83.83	High	High	High	High	High	High
FALSE	High	IsMasterProtein	A0A1S4DS40	Inositol-tetrakisphosphate 1-kinase OS=Nicotiana tabacum OX=4097 GN=LOC107832605 PE=3 SV=1	0	37.105	33	7	21	3	1	317	36.1	5.25	78.06	7	3	117.9	82.1	0.696353	1.43605	71.03	12.03	High	High	Not Found	High	High	High
FALSE	High	IsMasterProtein	Q9FSF4	Mitochondrial 2-oxoglutarate/malate carrier protein OS=Nicotiana tabacum OX=4097 GN=momc1 PE=2 SV=1	0	36.916	38	5	14	1	1	297	31.8	9.32	64.61	5	0	118	82	0.694915	1.43902	78.98	54.01	High	High	Peak Found	Peak Found	High	Peak Found
FALSE	High	IsMasterProtein	A0A1S4B2T3	probable mitochondrial-processing peptidase subunit beta, mitochondrial OS=Nicotiana tabacum OX=4097 GN=LOC107803821 PE=3 SV=1	0	119.371	41	11	58	11	1	529	59.1	6.28	252.06	11	0	118	82	0.694915	1.43902	35.21	25.04	High	High	High	High	High	High
FALSE	High	IsMasterProtein	A0A1S3WXP0	Serine hydroxymethyltransferase OS=Nicotiana tabacum OX=4097 GN=LOC107759094 PE=3 SV=1	0	11.894	10	3	8	2	1	525	56.8	7.71	26.69	3	1	118	82	0.694915	1.43902	33.54	50.31	High	High	High	Not Found	High	High
FALSE	High	IsMasterProtein	A0A1S4CM14	UPF0098 protein CPn_0877/CP_0992/CPj0877/CpB0906-like OS=Nicotiana tabacum OX=4097 GN=LOC107820337 PE=4 SV=1	0	32.99	40	4	26	1	1	168	18.5	5.57	108.89	4	0	118	82	0.694915	1.43902		61.93	High	Not Found	High	Peak Found	Not Found	Peak Found
FALSE	High	IsMasterProtein	A0A1S4APE9	4-coumarate--CoA ligase OS=Nicotiana tabacum OX=4097 GN=LOC107799911 PE=4 SV=1	0	34.629	12	4	14	4	1	696	77	7.27	51.41	4	0	118.1	81.9	0.69348	1.442	76.09	67.17	High	High	Peak Found	High	Peak Found	High
FALSE	High	IsMasterProtein	A0A1S3ZR41	Proteasome subunit alpha type OS=Nicotiana tabacum OX=4097 GN=LOC107789536 PE=3 SV=1	0	31.384	47	5	13	5	1	235	25.5	5.68	51.81	5	0	118.1	81.9	0.69348	1.442	13.3	83.81	High	High	Peak Found	High	High	High
FALSE	High	IsMasterProtein	A0A1S3YHP3	RAN GTPase-activating protein 2-like OS=Nicotiana tabacum OX=4097 GN=LOC107776378 PE=4 SV=1	0	33.645	23	6	13	2	1	546	59.7	4.86	55.94	6	0	118.1	81.9	0.69348	1.442			Peak Found	Not Found	Not Found	High	Not Found	High
FALSE	High	IsMasterProtein	A0A1S3YVM5	Sucrose-phosphate synthase OS=Nicotiana tabacum OX=4097 GN=LOC107780355 PE=3 SV=1	0	145.118	35	19	76	2	1	1068	120	6.55	331.31	19	18	118.1	81.9	0.69348	1.442	52.04	31.18	High	Not Found	Not Found	Not Found	High	High
FALSE	High	IsMasterProtein	A0A1S3YAU3	Acyl-[acyl-carrier-protein] desaturase OS=Nicotiana tabacum OX=4097 GN=LOC107774170 PE=3 SV=1	0	60.279	30	9	35	8	1	393	44.8	6.48	146.09	9	1	118.2	81.8	0.692047	1.44499	8.64	21.09	High	High	High	High	High	High
FALSE	High	IsMasterProtein	A0A1S3YF81	4-coumarate--CoA ligase OS=Nicotiana tabacum OX=4097 GN=LOC107775594 PE=4 SV=1	0	7.851	7	2	2	2	1	722	79	6.18	8.67	2	0	118.3	81.7	0.690617	1.44798	27.32	61.87	High	Peak Found	Not Found	Peak Found	Peak Found	High
FALSE	High	IsMasterProtein	J7EPU9	Methylenetetrahydrofolate reductase OS=Nicotiana tabacum OX=4097 GN=LOC107806175 PE=2 SV=1	0	124.777	46	16	59	7	1	595	67.4	5.73	261.14	16	0	118.3	81.7	0.690617	1.44798	44.25	46.73	High	High	High	High	High	High
FALSE	High	IsMasterProtein	A0A1S4A7Q4	mitochondrial phosphate carrier protein 3, mitochondrial-like OS=Nicotiana tabacum OX=4097 GN=LOC107794623 PE=3 SV=1	0	14.303	23	4	7	3	1	369	39.6	9.22	25.92	4	0	118.3	81.7	0.690617	1.44798	30.62	90.19	High	Peak Found	Not Found	Peak Found	High	High
FALSE	High	IsMasterProtein	A0A1S4BNA9	UTP--glucose-1-phosphate uridylyltransferase OS=Nicotiana tabacum OX=4097 GN=LOC107810120 PE=3 SV=1	0	119.772	57	22	72	2	1	476	51.9	5.83	284.76	22	12	118.3	81.7	0.690617	1.44798	37.64	34.2	High	Peak Found	Not Found	Peak Found	High	Not Found
FALSE	High	IsMasterProtein	A0A1S4AQS5	anthocyanidin 3-O-glucoside 2''-O-glucosyltransferase-like OS=Nicotiana tabacum OX=4097 GN=LOC107800382 PE=3 SV=1	0	18.86	19	4	8	4	1	282	31.3	4.98	28.93	4	0	118.4	81.6	0.689189	1.45098	43.54	49.13	High	High	Peak Found	High	High	High
FALSE	High	IsMasterProtein	A0A1S3XBR3	CCT-epsilon OS=Nicotiana tabacum OX=4097 GN=LOC107763390 PE=3 SV=1	0	87.219	31	7	41	7	1	535	59.1	5.74	193.9	7	0	118.4	81.6	0.689189	1.45098	11.4	23.8	High	High	High	High	High	High
FALSE	High	IsMasterProtein	A0A1S3ZYE5	Citrate synthase OS=Nicotiana tabacum OX=4097 GN=LOC107791757 PE=3 SV=1	0	67.325	49	11	33	6	1	470	52.5	7.62	140.98	11	6	118.4	81.6	0.689189	1.45098	35.8	37.81	High	High	High	High	High	High
FALSE	High	IsMasterProtein	A0A1S4ACP9	Dynamin GTPase OS=Nicotiana tabacum OX=4097 GN=LOC107796199 PE=3 SV=1	0	48.068	13	6	22	3	1	890	96.6	8.76	89.56	6	3	118.4	81.6	0.689189	1.45098	8.99	93.46	High	Peak Found	Peak Found	High	High	High	Acetyl [N-Term]
FALSE	High	IsMasterProtein	A0A1S3YIG1	Phosphopyruvate hydratase OS=Nicotiana tabacum OX=4097 GN=LOC107776643 PE=3 SV=1	0	514.292	89	49	334	9	1	444	47.8	5.57	1415.24	49	43	118.4	81.6	0.689189	1.45098	9.11	77.18	High	High	High	High	High	High	Acetyl [K81]
FALSE	High	IsMasterProtein	A0A1S4B1G1	Transmembrane 9 superfamily member OS=Nicotiana tabacum OX=4097 GN=LOC107803427 PE=3 SV=1	0	29.565	8	4	15	4	1	639	73.5	7.21	51.42	4	0	118.4	81.6	0.689189	1.45098	93.79	107.55	High	High	Peak Found	High	High	High
FALSE	High	IsMasterProtein	A0A1S4AS81	Dihydrolipoyllysine-residue succinyltransferase OS=Nicotiana tabacum OX=4097 GN=LOC107800735 PE=3 SV=1	0	32.336	13	4	11	4	1	471	51.4	8.91	55.82	4	0	118.5	81.5	0.687764	1.45399	54.91	44.23	High	High	High	High	Peak Found	High
FALSE	High	IsMasterProtein	A0A1S4DQQ4	NADH:ubiquinone reductase (non-electrogenic) OS=Nicotiana tabacum OX=4097 GN=LOC107832427 PE=3 SV=1	0	100.778	48	12	52	2	1	462	52.5	7.25	238.54	12	0	118.5	81.5	0.687764	1.45399	38.73	22.22	High	High	High	High	High	High
FALSE	High	IsMasterProtein	A0A1S4BVA9	ATP-dependent 6-phosphofructokinase OS=Nicotiana tabacum OX=4097 GN=LOC107812275 PE=3 SV=1	0	5.81	7	2	3	1	1	538	59	8.07	12.67	2	0	118.6	81.4	0.686341	1.457	35.75		Not Found	Peak Found	High	Peak Found	Not Found	Not Found
FALSE	High	IsMasterProtein	A0A1S3ZN55	Serine/threonine-protein phosphatase 2A 55 kDa regulatory subunit B OS=Nicotiana tabacum OX=4097 GN=LOC107788567 PE=3 SV=1	0	23.361	11	3	6	3	1	518	57.6	6.05	23.8	3	0	118.6	81.4	0.686341	1.457	78.99	23.27	High	High	Peak Found	High	Peak Found	Peak Found
FALSE	High	IsMasterProtein	A0A1S3XLN6	Coatomer subunit beta' OS=Nicotiana tabacum OX=4097 GN=LOC107766461 PE=3 SV=1	0	129.642	37	19	69	8	1	945	107.1	5.24	266.26	19	1	118.7	81.3	0.68492	1.46002	37.02	29.36	High	High	High	High	High	High
FALSE	High	IsMasterProtein	A0A1S4CDL2	protein CutA, chloroplastic-like OS=Nicotiana tabacum OX=4097 GN=LOC107817862 PE=3 SV=1	0	17.126	37	4	5	2	1	199	22	8.88	23.98	4	2	118.7	81.3	0.68492	1.46002	74.4	58.52	Not Found	High	Not Found	High	Peak Found	Peak Found
FALSE	High	IsMasterProtein	A0A1S3XW99	Ubiquitinyl hydrolase 1 OS=Nicotiana tabacum OX=4097 GN=LOC107769508 PE=3 SV=1	0	38.209	15	8	14	5	1	1073	125.8	5.88	49.5	8	3	118.8	81.2	0.683502	1.46305	73.52	37.52	High	High	Peak Found	Peak Found	Peak Found	Peak Found
FALSE	High	IsMasterProtein	A0A1S4DI91	4-coumarate--CoA ligase OS=Nicotiana tabacum OX=4097 GN=LOC107830032 PE=4 SV=1	0	23.338	10	4	9	4	1	727	79.1	8.09	30.13	4	0	118.9	81.1	0.682086	1.46609	89.38	44.18	High	Peak Found	Peak Found	High	Peak Found	High
FALSE	High	IsMasterProtein	A0A1S4C557	actin-like OS=Nicotiana tabacum OX=4097 GN=LOC107815205 PE=3 SV=1	0	230.037	69	20	129	1	1	377	41.7	5.58	544.46	20	0	118.9	81.1	0.682086	1.46609	71.2	61.73	High	High	High	High	High	High
FALSE	High	IsMasterProtein	A0A1S4CH99	fructokinase-2 OS=Nicotiana tabacum OX=4097 GN=LOC107818999 PE=3 SV=1	0	73.676	43	8	45	2	1	327	34.8	5.44	184.45	8	7	118.9	81.1	0.682086	1.46609	65.22	8.66	High	High	Not Found	High	Peak Found	High
FALSE	High	IsMasterProtein	A0A1S4CUX2	glutaredoxin OS=Nicotiana tabacum OX=4097 GN=LOC107822846 PE=3 SV=1	0	8.723	22	2	6	2	1	108	11.3	7.87	20.87	2	0	119	81	0.680672	1.46914	24.34	85.62	High	Peak Found	Not Found	High	High	High
FALSE	High	IsMasterProtein	A0A1S4DPF3	phosphoglucomutase, cytoplasmic OS=Nicotiana tabacum OX=4097 GN=LOC107832007 PE=3 SV=1	0	96.641	48	15	48	12	1	502	54.4	6.23	193.82	15	3	119	81	0.680672	1.46914	17.41	50.64	High	High	High	High	High	High
FALSE	High	IsMasterProtein	P12210	ATP-dependent Clp protease proteolytic subunit OS=Nicotiana tabacum OX=4097 GN=clpP PE=2 SV=1	0	6.141	14	1	5	1	1	196	22.1	4.73	25.71	1	0	119.1	80.9	0.679261	1.47219	36.79	51.28	High	High	Not Found	Peak Found	High	High
FALSE	High	IsMasterProtein	A0A1S3ZX96	Phospholipase D OS=Nicotiana tabacum OX=4097 GN=LOC107791498 PE=3 SV=1	0	37.399	22	9	15	4	1	857	96.2	6.38	56.77	9	0	119.1	80.9	0.679261	1.47219	56.65	23.38	High	Peak Found	High	High	High	High
FALSE	High	IsMasterProtein	A0A1S4BK62	ran-binding protein 1 homolog c-like OS=Nicotiana tabacum OX=4097 GN=LOC107809165 PE=4 SV=1	0	21.191	27	3	14	1	1	220	24.4	4.86	53.94	3	0	119.1	80.9	0.679261	1.47219	62.98	6.17	High	High	High	High	High	High
FALSE	High	IsMasterProtein	A0A1S4BFD5	60S ribosomal protein L27a-3-like OS=Nicotiana tabacum OX=4097 GN=LOC107807693 PE=3 SV=1	0	22.148	27	3	13	3	1	148	16.5	10.59	53.66	3	0	119.3	80.7	0.676446	1.47831	99.95	38.39	High	High	Peak Found	High	High	High
FALSE	High	IsMasterProtein	A0A1S4BU79	elongation factor 1-beta-like OS=Nicotiana tabacum OX=4097 GN=LOC107811954 PE=3 SV=1	0	107.353	62	12	50	6	1	226	24.4	4.7	215.83	12	5	119.3	80.7	0.676446	1.47831	64.91	16.74	High	High	High	High	High	High
FALSE	High	IsMasterProtein	A0A1S3Y1E2	ATP-dependent Clp protease ATP-binding subunit ClpA homolog CD4B, chloroplastic-like OS=Nicotiana tabacum OX=4097 GN=LOC107771216 PE=3 SV=1	0	31.224	14	6	14	6	1	923	102.3	6.46	51.63	6	0	119.4	80.6	0.675042	1.48139	69.94	49.81	High	High	Peak Found	High	Peak Found	High
FALSE	High	IsMasterProtein	A0A1S4AK19	long chain base biosynthesis protein 1-like OS=Nicotiana tabacum OX=4097 GN=LOC107798499 PE=4 SV=1	0	5.629	6	2	3	1	1	486	53	6.9	6.81	2	0	119.4	80.6	0.675042	1.48139			Peak Found	Not Found	Not Found	Not Found	Not Found	High
FALSE	High	IsMasterProtein	A0A1S3XW65	uncharacterized protein LOC107769256 isoform X1 OS=Nicotiana tabacum OX=4097 GN=LOC107769256 PE=4 SV=1	0	8.289	4	1	3	1	1	479	54.8	7.94	11.18	1	0	119.4	80.6	0.675042	1.48139	18.47	87.59	High	Peak Found	Not Found	Peak Found	Peak Found	High
FALSE	High	IsMasterProtein	A0A1S3ZZH0	actin-depolymerizing factor 10-like OS=Nicotiana tabacum OX=4097 GN=LOC107792053 PE=3 SV=1	0	5.768	12	1	5	1	1	139	15.9	6.34	16.35	1	0	119.5	80.5	0.67364	1.48447	59.42	30.16	High	High	Peak Found	High	High	High
FALSE	High	IsMasterProtein	A0A1S3Y760	heat shock 70 kDa protein 14-like OS=Nicotiana tabacum OX=4097 GN=LOC107772852 PE=4 SV=1	0	4.403	8	1	1	1	1	164	17.7	5.1	3.65	1	0	119.5	80.5	0.67364	1.48447	50.68	20.29	Peak Found	Peak Found	Peak Found	Peak Found	Not Found	High
FALSE	High	IsMasterProtein	A0A1S3YGM9	RAN GTPase-activating protein 2-like OS=Nicotiana tabacum OX=4097 GN=LOC107776073 PE=4 SV=1	0	46.128	27	7	15	3	1	543	59.2	4.79	66.64	7	4	119.5	80.5	0.67364	1.48447	44.18	60.89	High	Peak Found	Not Found	High	Peak Found	High
FALSE	High	IsMasterProtein	A0A1S4C9L8	26S protease regulatory subunit 8 homolog A-like OS=Nicotiana tabacum OX=4097 GN=LOC107816419 PE=3 SV=1	0	42.4	20	5	18	5	1	418	47.3	8.59	75.63	5	0	119.6	80.4	0.672241	1.48756	85.96	65.74	High	High	Peak Found	High	High	High
FALSE	High	IsMasterProtein	A0A1S3XE16	60S ribosomal protein L5-like OS=Nicotiana tabacum OX=4097 GN=LOC107764090 PE=3 SV=1	0	58.397	33	6	28	1	1	301	34.5	9.35	123.77	6	6	119.6	80.4	0.672241	1.48756	105.91	57.93	High	Not Found	Not Found	Not Found	Not Found	High
FALSE	High	IsMasterProtein	A0A1S3ZBQ8	Coatomer subunit epsilon OS=Nicotiana tabacum OX=4097 GN=LOC107785121 PE=3 SV=1	0	106.506	64	9	50	2	1	291	32	5.34	234.93	9	7	119.6	80.4	0.672241	1.48756	67.42	42.21	High	High	Peak Found	High	High	High
FALSE	High	IsMasterProtein	A0A1S3XYH7	cytochrome c1-2, heme protein, mitochondrial OS=Nicotiana tabacum OX=4097 GN=LOC107770145 PE=4 SV=1	0	38.583	30	5	23	1	1	310	33.9	6.54	85.59	5	3	119.6	80.4	0.672241	1.48756	72.26	47.98	High	High	High	High	High	High
FALSE	High	IsMasterProtein	A0A1S4CUV9	Diadenosine tetraphosphate synthetase OS=Nicotiana tabacum OX=4097 GN=LOC107822727 PE=3 SV=1	0	14.126	11	3	4	2	1	621	70.3	6.23	20.14	3	0	119.6	80.4	0.672241	1.48756	43.18	54.49	Peak Found	High	Not Found	High	Peak Found	Peak Found
FALSE	High	IsMasterProtein	A0A1S3YSU1	Ubiquinone biosynthesis protein OS=Nicotiana tabacum OX=4097 GN=LOC107779379 PE=3 SV=1	0	23.285	20	4	11	4	1	310	34.7	7.14	48.75	4	0	119.6	80.4	0.672241	1.48756	15.92	51.91	High	Peak Found	High	High	Peak Found	High
FALSE	High	IsMasterProtein	A0A1S3Y478	Coatomer subunit alpha OS=Nicotiana tabacum OX=4097 GN=LOC107771989 PE=4 SV=1	0	165.612	37	27	87	6	1	1218	137.1	7.14	307.36	27	22	119.7	80.3	0.670844	1.49066	34.79	41.18	High	High	High	High	High	High
FALSE	High	IsMasterProtein	A0A1S3ZZI4	Glutaredoxin-dependent peroxiredoxin OS=Nicotiana tabacum OX=4097 GN=LOC107792077 PE=3 SV=1	0	41.539	36	5	23	2	1	231	24.9	8.75	97.69	5	4	119.7	80.3	0.670844	1.49066	13.82	39.03	High	High	High	High	High	High
FALSE	High	IsMasterProtein	A0A1S4CC76	cell division cycle protein 48 homolog OS=Nicotiana tabacum OX=4097 GN=LOC107817432 PE=4 SV=1	0	177.145	47	25	92	7	1	805	89.3	5.2	362.77	25	15	119.8	80.2	0.669449	1.49377	71.8	18.75	High	High	High	High	High	High
FALSE	High	IsMasterProtein	A0A1S3XX64	CTP:phosphoethanolamine cytidylyltransferase OS=Nicotiana tabacum OX=4097 GN=LOC107769594 PE=3 SV=1	0	36.366	22	5	11	5	1	413	45.7	8.47	44.6	5	0	119.8	80.2	0.669449	1.49377	52.56	60.59	High	High	High	Peak Found	High	High
FALSE	High	IsMasterProtein	A0A1S3XYG7	GPI mannosyltransferase 1 OS=Nicotiana tabacum OX=4097 GN=LOC107770222 PE=3 SV=1	0	8.799	5	1	3	1	1	438	51	9.42	15.15	1	0	119.8	80.2	0.669449	1.49377	3.95	7.55	Peak Found	High	Not Found	Not Found	High	High
FALSE	High	IsMasterProtein	A0A1S4DLB6	RING-type E3 ubiquitin transferase OS=Nicotiana tabacum OX=4097 GN=LOC107830995 PE=4 SV=1	0	5.446	6	1	3	1	1	398	41.8	4.65	9.31	1	0	119.9	80.1	0.668057	1.49688	109.8	41.19	High	Not Found	Peak Found	High	Peak Found	High
FALSE	High	IsMasterProtein	A0A1S4D9K0	Acetyltransferase component of pyruvate dehydrogenase complex OS=Nicotiana tabacum OX=4097 GN=LOC107827422 PE=3 SV=1	0	45.712	17	6	34	1	1	556	59.9	7.94	130.73	6	4	120	80	0.666667	1.5	18.83	56.15	High	Peak Found	Peak Found	Peak Found	Not Found	Peak Found
FALSE	High	IsMasterProtein	A0A1S4CLX3	Beta-galactosidase OS=Nicotiana tabacum OX=4097 GN=LOC107820294 PE=3 SV=1	0	12.859	6	3	7	3	1	795	89.9	8.1	26.61	3	0	120	80	0.666667	1.5	94.27	27.26	High	Peak Found	Peak Found	Peak Found	High	High
FALSE	High	IsMasterProtein	A0A1S4BB42	26S proteasome non-ATPase regulatory subunit 13 homolog B-like OS=Nicotiana tabacum OX=4097 GN=LOC107806446 PE=3 SV=1	0	16.822	24	4	10	1	1	386	44.2	5.19	46.7	4	0	120.1	79.9	0.665279	1.50313	29.47	19.31	High	Peak Found	High	High	High	High
FALSE	High	IsMasterProtein	A0A1S4CMV5	26S proteasome non-ATPase regulatory subunit 2 homolog OS=Nicotiana tabacum OX=4097 GN=LOC107820776 PE=3 SV=1	0	67.164	23	11	30	9	1	900	98.7	5.25	113.06	11	2	120.1	79.9	0.665279	1.50313	64.28	23	High	High	Peak Found	High	High	High
FALSE	High	IsMasterProtein	A0A1S4C7K6	3-oxo-Delta(4,5)-steroid 5-beta-reductase-like OS=Nicotiana tabacum OX=4097 GN=LOC107816081 PE=4 SV=1	0	36.642	17	4	23	1	1	388	43.7	5.69	91.58	4	0	120.1	79.9	0.665279	1.50313	12.26	66.57	High	High	High	High	High	High
FALSE	High	IsMasterProtein	A0A1S3YRF4	Aconitate hydratase OS=Nicotiana tabacum OX=4097 GN=LOC107778837 PE=3 SV=1	0	131.676	30	14	91	4	1	989	108	7.08	351.01	14	0	120.1	79.9	0.665279	1.50313	24	82.31	High	High	High	High	High	High
FALSE	High	IsMasterProtein	A0A1S4BM89	Adenylyl-sulfate kinase OS=Nicotiana tabacum OX=4097 GN=LOC107809829 PE=3 SV=1	0	5.735	7	1	1	1	1	319	35.1	7.94	5.19	1	0	120.1	79.9	0.665279	1.50313		29.65	Not Found	Not Found	Peak Found	Peak Found	Peak Found	High
FALSE	High	IsMasterProtein	A0A1S3X2D8	Coatomer subunit gamma OS=Nicotiana tabacum OX=4097 GN=LOC107760598 PE=3 SV=1	0	126.411	43	20	64	2	1	886	98	5.21	264.92	20	16	120.1	79.9	0.665279	1.50313	29.12	34.64	High	High	High	Not Found	Not Found	High
FALSE	High	IsMasterProtein	A0A1S4CFG1	mitochondrial outer membrane protein porin of 36 kDa-like OS=Nicotiana tabacum OX=4097 GN=LOC107818419 PE=3 SV=1	0	70.588	37	8	55	6	1	276	29.3	8.31	223.74	8	0	120.1	79.9	0.665279	1.50313	44.19	34.06	High	High	High	High	High	High
FALSE	High	IsMasterProtein	A0A1S4CGR1	Phosphoglycerate kinase OS=Nicotiana tabacum OX=4097 GN=LOC107818768 PE=3 SV=1	0	215.993	82	29	123	8	1	401	42.5	5.66	479.25	29	12	120.1	79.9	0.665279	1.50313	65.03	80.14	High	High	High	High	High	High
FALSE	High	IsMasterProtein	A0A1S4CFV8	activating signal cointegrator 1 complex subunit 2-like OS=Nicotiana tabacum OX=4097 GN=LOC107818486 PE=4 SV=1	0.001	3.223	2	1	1	1	1	842	93.3	6.27	2.57	1	0	120.2	79.8	0.663894	1.50627	49.13	51.97	Peak Found	Peak Found	Not Found	Peak Found	Peak Found	High
FALSE	High	IsMasterProtein	A0A1S3ZKN0	biotin--protein ligase 2-like isoform X1 OS=Nicotiana tabacum OX=4097 GN=LOC107787843 PE=3 SV=1	0.009	1.543	2	1	1	1	1	378	42.3	7.97	2.19	1	0	120.2	79.8	0.663894	1.50627			High	Not Found	Not Found	Not Found	Not Found	Peak Found
FALSE	High	IsMasterProtein	A0A1S3ZUE8	calcium-binding allergen Ole e 8-like OS=Nicotiana tabacum OX=4097 GN=LOC107790609 PE=4 SV=1	0	6.657	27	2	3	2	1	164	18	4.26	10.3	2	0	120.2	79.8	0.663894	1.50627	74.52	55.43	High	Peak Found	Peak Found	High	High	Peak Found
FALSE	High	IsMasterProtein	A0A1S3YTY9	transport protein particle 20 kDa subunit-like isoform X1 OS=Nicotiana tabacum OX=4097 GN=LOC107779723 PE=4 SV=1	0.001	3.506	10	2	2	2	1	191	21.9	6.51	6.32	2	0	120.2	79.8	0.663894	1.50627	66.42	17.93	Peak Found	Peak Found	High	Peak Found	Peak Found	Peak Found
FALSE	High	IsMasterProtein	Q5XMB8	Cytosolic acetoacetyl-coenzyme A thiolase OS=Nicotiana tabacum OX=4097 GN=AACT1 PE=2 SV=1	0	122.489	52	11	57	2	1	404	41.2	6.89	266.07	11	0	120.3	79.7	0.66251	1.50941	27.31	27.42	High	High	High	High	High	High
FALSE	High	IsMasterProtein	A0A1S4CJH7	gamma carbonic anhydrase 1, mitochondrial-like OS=Nicotiana tabacum OX=4097 GN=LOC107819556 PE=4 SV=1	0	62.77	64	10	26	4	1	273	29.6	7.01	105.38	10	4	120.3	79.7	0.66251	1.50941	62.67	26.93	High	High	Peak Found	High	High	High
FALSE	High	IsMasterProtein	A0A1S4A0S2	40S ribosomal protein S15-like OS=Nicotiana tabacum OX=4097 GN=LOC107792573 PE=3 SV=1	0	16.809	42	3	9	2	1	151	17.2	10.39	29	3	0	120.5	79.5	0.659751	1.51572	15.23	42.47	Peak Found	Peak Found	High	High	Peak Found	Peak Found
FALSE	High	IsMasterProtein	A0A1S4D9K9	5-methyltetrahydropteroyltriglutamate--homocysteine S-methyltransferase OS=Nicotiana tabacum OX=4097 GN=LOC107827442 PE=3 SV=1	0	424.348	67	46	263	14	1	765	84.5	6.57	1122.51	46	32	120.5	79.5	0.659751	1.51572	28.27	48.79	High	High	High	High	High	High
FALSE	High	IsMasterProtein	A0A1S3YHB5	Glyceraldehyde-3-phosphate dehydrogenase OS=Nicotiana tabacum OX=4097 GN=LOC107776287 PE=3 SV=1	0	307.509	74	31	208	3	1	337	36.4	8.16	876.16	31	31	120.5	79.5	0.659751	1.51572	42.21	29.32	High	High	High	High	High	High
FALSE	High	IsMasterProtein	D6PZY8	RNA-binding glycine-rich protein OS=Nicotiana tabacum OX=4097 GN=RGP-3 PE=2 SV=1	0	16.796	46	4	10	1	1	144	15.2	5.27	34.95	4	0	120.5	79.5	0.659751	1.51572	47.05	62.56	High	Peak Found	Peak Found	High	High	High
FALSE	High	IsMasterProtein	A0A1S3Y133	hypersensitive-induced response protein 1-like isoform X1 OS=Nicotiana tabacum OX=4097 GN=LOC107771030 PE=4 SV=1	0	11.887	12	2	3	1	1	325	35.9	7.39	14.72	2	0	120.6	79.4	0.658375	1.51889			Not Found	Not Found	Peak Found	Not Found	High	High
FALSE	High	IsMasterProtein	A0A1S4CXJ0	mitochondrial import receptor subunit TOM5 homolog OS=Nicotiana tabacum OX=4097 GN=LOC107823679 PE=4 SV=1	0.001	3.218	20	1	2	1	1	66	7.6	9.32	4.88	1	0	120.6	79.4	0.658375	1.51889	81.28	73.82	Peak Found	Peak Found	High	Peak Found	Peak Found	Peak Found
FALSE	High	IsMasterProtein	A0A1S3Y492	protein transport protein Sec61 subunit gamma-1 OS=Nicotiana tabacum OX=4097 GN=LOC107771767 PE=3 SV=1	0	9.062	23	2	7	2	1	69	7.8	9.72	33.43	2	0	120.6	79.4	0.658375	1.51889	43.62	63.74	High	High	Not Found	High	High	High	Acetyl [N-Term]
FALSE	High	IsMasterProtein	Q5M9V5	Uncharacterized protein OS=Nicotiana tabacum OX=4097 GN=orf274 PE=4 SV=1	0.001	4.037	10	1	1	1	1	274	31	8.38	3.41	1	0	120.6	79.4	0.658375	1.51889	37.68	18.22	High	Peak Found	Not Found	Peak Found	Not Found	Peak Found
FALSE	High	IsMasterProtein	A0A1S4A6Z8	BTB/POZ domain-containing protein At5g03250-like OS=Nicotiana tabacum OX=4097 GN=LOC107794374 PE=3 SV=1	0	12.678	13	4	8	4	1	598	67	5.55	23.63	4	0	120.7	79.3	0.657001	1.52207	21.76	90.02	High	Peak Found	Not Found	High	High	High
FALSE	High	IsMasterProtein	A0A1S3X9A7	coatomer subunit beta'-2-like OS=Nicotiana tabacum OX=4097 GN=LOC107762632 PE=4 SV=1	0	39.9	35	5	21	1	1	297	32.8	4.4	93.36	5	2	120.7	79.3	0.657001	1.52207	91.14	39.16	High	High	High	High	High	High
FALSE	High	IsMasterProtein	A0A1S4BL08	NADH dehydrogenase [ubiquinone] iron-sulfur protein 4, mitochondrial OS=Nicotiana tabacum OX=4097 GN=LOC107809418 PE=3 SV=1	0	7.337	19	1	2	1	1	170	18.7	9.64	12.18	1	0	120.7	79.3	0.657001	1.52207		78.93	High	High	Not Found	Not Found	Peak Found	Peak Found
FALSE	High	IsMasterProtein	A0A1S4C912	putative cytochrome c oxidase subunit 5b-like OS=Nicotiana tabacum OX=4097 GN=LOC107816417 PE=4 SV=1	0	37.027	57	5	22	2	1	169	18.6	5.54	80.03	5	0	120.7	79.3	0.657001	1.52207	82.31	85.29	High	High	Peak Found	Peak Found	High	High	Phospho [S163]
FALSE	High	IsMasterProtein	A0A1S3XPI1	ubiquitin-NEDD8-like protein RUB2 OS=Nicotiana tabacum OX=4097 GN=LOC107767149 PE=4 SV=1	0	36.674	51	8	33	2	1	154	17.2	6.06	103.29	8	6	120.7	79.3	0.657001	1.52207	86.02	14.03	Peak Found	High	High	High	High	High
FALSE	High	IsMasterProtein	Q9SLN8	2-alkenal reductase (NADP(+)-dependent) OS=Nicotiana tabacum OX=4097 GN=DBR PE=1 SV=1	0	47.524	37	7	19	4	1	343	38.1	7.01	82.15	7	2	120.8	79.2	0.655629	1.52525	36.5	25.63	High	High	High	High	High	High
FALSE	High	IsMasterProtein	A0A1S3ZU64	Mitogen-activated protein kinase OS=Nicotiana tabacum OX=4097 GN=LOC107790446 PE=4 SV=1	0	45.619	18	7	22	4	1	592	67.4	7.05	94.02	7	0	120.8	79.2	0.655629	1.52525	34.23	28.76	High	High	Peak Found	High	High	High
FALSE	High	IsMasterProtein	A0A1S4BC37	Phosphoacetylglucosamine mutase OS=Nicotiana tabacum OX=4097 GN=LOC107806772 PE=3 SV=1	0	9.165	10	2	4	1	1	558	60.2	5.6	15.5	2	0	120.8	79.2	0.655629	1.52525	18.18	28.52	Peak Found	High	Peak Found	High	Not Found	High
FALSE	High	IsMasterProtein	A0A1S4BQ81	TBC1 domain family member 17-like OS=Nicotiana tabacum OX=4097 GN=LOC107810729 PE=4 SV=1	0	4.806	2	1	1	1	1	690	79.5	6	2.85	1	0	120.8	79.2	0.655629	1.52525	28.76	35.55	Peak Found	Not Found	High	Peak Found	Not Found	Peak Found
FALSE	High	IsMasterProtein	A0A1S4BS40	LL-diaminopimelate aminotransferase, chloroplastic-like OS=Nicotiana tabacum OX=4097 GN=LOC107811239 PE=3 SV=1	0	11.728	14	3	6	3	1	460	50.1	8.12	25.81	3	0	120.9	79.1	0.65426	1.52845	79.57	53.56	High	High	Peak Found	High	High	High
FALSE	High	IsMasterProtein	A0A1S4B3I3	NEDD8-activating enzyme E1 regulatory subunit OS=Nicotiana tabacum OX=4097 GN=LOC107804050 PE=3 SV=1	0	26.866	30	8	12	8	1	523	58	5.25	39.27	8	0	120.9	79.1	0.65426	1.52845	58.19	15.65	High	High	High	High	High	Peak Found
FALSE	High	IsMasterProtein	A0A1S3XQ21	Superoxide dismutase OS=Nicotiana tabacum OX=4097 GN=LOC107767528 PE=3 SV=1	0.001	2.671	13	1	1	1	1	220	22.6	6.74	4.6	1	0	120.9	79.1	0.65426	1.52845	77.74	33.85	Peak Found	Peak Found	Not Found	Not Found	Peak Found	High
FALSE	High	IsMasterProtein	A0A1S3Z5M0	uncharacterized protein At2g34160-like OS=Nicotiana tabacum OX=4097 GN=LOC107783239 PE=4 SV=1	0	10.198	38	2	5	2	1	127	14.3	5.34	26.52	2	0	120.9	79.1	0.65426	1.52845	4.52		High	Peak Found	Not Found	High	High	High
FALSE	High	IsMasterProtein	A0A1S3Z906	40S ribosomal protein S7 OS=Nicotiana tabacum OX=4097 GN=LOC107784137 PE=3 SV=1	0	58.246	52	8	28	5	1	191	22.1	9.76	108.67	8	0	121	79	0.652893	1.53165	48.48	14.51	High	High	High	High	High	High
FALSE	High	IsMasterProtein	A0A1S4BT89	Glucose-6-phosphate isomerase OS=Nicotiana tabacum OX=4097 GN=LOC107811651 PE=3 SV=1	0	31.513	18	7	11	7	1	576	63.6	6.89	35.56	7	0	121	79	0.652893	1.53165	55.94	82.94	High	High	High	High	Peak Found	High
FALSE	High	IsMasterProtein	A0A1S3XT86	NPL4-like protein 1 OS=Nicotiana tabacum OX=4097 GN=LOC107768545 PE=3 SV=1	0	12.866	13	2	7	2	1	413	46.2	5.31	32.47	2	0	121	79	0.652893	1.53165	9.56	51.43	High	Not Found	High	High	High	High
FALSE	High	IsMasterProtein	A0A1S3YJA7	putative white-brown complex homolog protein 30 OS=Nicotiana tabacum OX=4097 GN=LOC107776884 PE=4 SV=1	0.001	3.304	2	1	1	1	1	1090	120.9	8.9	4.25	1	0	121	79	0.652893	1.53165		87.1	Not Found	Not Found	Peak Found	Peak Found	Not Found	High
FALSE	High	IsMasterProtein	A0A1S4A1Q4	ruBisCO large subunit-binding protein subunit beta, chloroplastic-like OS=Nicotiana tabacum OX=4097 GN=LOC107792808 PE=3 SV=1	0	22.499	11	4	21	1	1	605	64.4	5.77	67.99	4	0	121	79	0.652893	1.53165			Not Found	Not Found	High	High	Not Found	Not Found
FALSE	High	IsMasterProtein	A0A1S3Y201	Purple acid phosphatase OS=Nicotiana tabacum OX=4097 GN=LOC107771325 PE=3 SV=1	0	20.613	13	3	10	1	1	500	57.6	6.68	43.72	3	2	121.1	78.9	0.651528	1.53485	47.21	70.65	Peak Found	Peak Found	Peak Found	High	High	High
FALSE	High	IsMasterProtein	A0A1S3Y8Y7	malonate--CoA ligase-like OS=Nicotiana tabacum OX=4097 GN=LOC107773712 PE=4 SV=1	0	6.916	7	1	5	1	1	270	30.1	6.79	17.17	1	0	121.2	78.8	0.650165	1.53807	37.91	49.07	High	High	High	High	Peak Found	High
FALSE	High	IsMasterProtein	A0A1S3XBV7	60S ribosomal protein L27 OS=Nicotiana tabacum OX=4097 GN=LOC107763424 PE=3 SV=1	0	14.399	14	1	13	1	1	135	15.6	10.45	54.41	1	0	121.3	78.7	0.648805	1.5413	41.94	36.38	High	High	High	High	High	High
FALSE	High	IsMasterProtein	A0A1S3X9H3	peroxisome biogenesis protein 22-like OS=Nicotiana tabacum OX=4097 GN=LOC107762597 PE=4 SV=1	0	4.21	4	1	2	1	1	267	29.8	7.9	5.43	1	0	121.3	78.7	0.648805	1.5413	28.14	32.57	High	Peak Found	Peak Found	Peak Found	Peak Found	High
FALSE	High	IsMasterProtein	A0A1S4AL19	pre-mRNA-processing factor 39-like OS=Nicotiana tabacum OX=4097 GN=LOC107798629 PE=4 SV=1	0	8.213	5	2	3	2	1	839	92.8	5.02	10.81	2	0	121.3	78.7	0.648805	1.5413	16.39	54.57	Peak Found	High	Not Found	Not Found	High	High
FALSE	High	IsMasterProtein	A0A1S4BXH0	protein CDI-like OS=Nicotiana tabacum OX=4097 GN=LOC107812926 PE=4 SV=1	0.001	2.892	7	1	3	1	1	258	30.1	5.69	7.11	1	0	121.3	78.7	0.648805	1.5413	0.24	66.84	Peak Found	High	Not Found	High	Peak Found	High
FALSE	High	IsMasterProtein	A0A1S4B059	UDP-glucuronate decarboxylase OS=Nicotiana tabacum OX=4097 GN=LOC107803105 PE=3 SV=1	0	70.561	53	9	38	7	1	343	38.6	6.89	159.82	9	2	121.3	78.7	0.648805	1.5413	72.76	0.44	High	High	High	High	High	High
FALSE	High	IsMasterProtein	A0A1S3X8R4	26S proteasome non-ATPase regulatory subunit 8 homolog A-like OS=Nicotiana tabacum OX=4097 GN=LOC107762432 PE=3 SV=1	0	10.368	23	3	5	1	1	184	21.3	6.11	12.46	3	0	121.4	78.6	0.647446	1.54453	68.96	34.94	Peak Found	High	Not Found	Peak Found	Peak Found	High
FALSE	High	IsMasterProtein	A0A1S3ZL94	Alkaline/neutral invertase OS=Nicotiana tabacum OX=4097 GN=LOC107788023 PE=3 SV=1	0	12.741	10	3	8	2	1	551	62.7	6.34	25.87	3	1	121.4	78.6	0.647446	1.54453	64.32	40.17	High	Peak Found	Peak Found	Peak Found	Peak Found	High
FALSE	High	IsMasterProtein	A0A1S4BD09	Glutamine synthetase OS=Nicotiana tabacum OX=4097 GN=LOC107807051 PE=3 SV=1	0	79.398	47	8	66	3	1	356	39	5.74	264.14	8	6	121.4	78.6	0.647446	1.54453	8.02	18.22	High	High	High	High	High	High
FALSE	High	IsMasterProtein	A0A097BTX9	Mitochondrial carnitine/acylcarnitine carrier-like protein-like isoform 1 OS=Nicotiana tabacum OX=4097 GN=LOC107790364 PE=2 SV=1	0	19.704	25	3	11	3	1	297	30.6	9.13	48.51	3	0	121.4	78.6	0.647446	1.54453	20.39	73.38	High	High	Not Found	High	High	High
FALSE	High	IsMasterProtein	A0A1S3X1V7	Signal recognition particle subunit SRP68 OS=Nicotiana tabacum OX=4097 GN=LOC107760293 PE=3 SV=1	0	30.519	9	3	7	3	1	603	68.2	8.88	30.52	3	0	121.4	78.6	0.647446	1.54453	56.24	66.64	High	Peak Found	Peak Found	High	Peak Found	High
FALSE	High	IsMasterProtein	A0A1S4AE94	Threonyl-tRNA synthetase OS=Nicotiana tabacum OX=4097 GN=LOC107796714 PE=3 SV=1	0	31.697	19	8	17	7	1	721	83.1	7.61	61.47	8	1	121.4	78.6	0.647446	1.54453	9.71	69.53	High	High	High	High	High	High
FALSE	High	IsMasterProtein	A0A1S4AE13	actin-97 OS=Nicotiana tabacum OX=4097 GN=LOC107796649 PE=3 SV=1	0	235.462	71	21	133	2	1	377	41.6	5.49	557.6	21	1	121.5	78.5	0.646091	1.54777	31.52	66.06	High	High	High	High	High	High
FALSE	High	IsMasterProtein	A0A1S3Z258	dnaJ homolog subfamily C GRV2-like isoform X1 OS=Nicotiana tabacum OX=4097 GN=LOC107782199 PE=4 SV=1	0.007	1.694	1	1	1	1	1	2593	283.9	6.25	0	1	0	121.5	78.5	0.646091	1.54777		63.33	Peak Found	Not Found	Not Found	Peak Found	Not Found	High
FALSE	High	IsMasterProtein	Q9FXS7	EIG-I24 protein OS=Nicotiana tabacum OX=4097 GN=EIG-I24 PE=2 SV=1	0	9.076	12	2	2	2	1	442	50	6.14	5.62	2	0	121.5	78.5	0.646091	1.54777	79.55	24.28	Peak Found	High	Peak Found	High	Peak Found	Peak Found	Acetyl [N-Term]
FALSE	High	IsMasterProtein	G9MD86	Heat shock protein 90 OS=Nicotiana tabacum OX=4097 GN=NtHsp90er-1 PE=2 SV=1	0	91.129	24	13	57	1	1	811	93.1	5	227.46	13	0	121.5	78.5	0.646091	1.54777	34.1	76.44	High	High	High	High	High	High
FALSE	High	IsMasterProtein	A0A1S3ZWY7	6-phosphogluconate dehydrogenase, decarboxylating OS=Nicotiana tabacum OX=4097 GN=LOC107791333 PE=3 SV=1	0	115.045	44	13	48	12	1	495	54.2	6.74	209.24	13	1	121.6	78.4	0.644737	1.55102	23.12	23.97	High	High	High	High	High	High
FALSE	High	IsMasterProtein	A0A1S4CZ48	CCT-theta OS=Nicotiana tabacum OX=4097 GN=LOC107824172 PE=3 SV=1	0	101.037	44	13	49	3	1	541	58	5.47	215.35	13	0	121.6	78.4	0.644737	1.55102	82.32	37.19	High	High	Peak Found	High	High	High
FALSE	High	IsMasterProtein	A0A1S4DD76	coatomer subunit beta'-2-like OS=Nicotiana tabacum OX=4097 GN=LOC107828541 PE=4 SV=1	0	25.004	32	4	10	1	1	275	30.2	4.39	43.07	4	0	121.6	78.4	0.644737	1.55102	30.84	86.73	High	Peak Found	Not Found	Peak Found	Peak Found	High
FALSE	High	IsMasterProtein	A0A1S4D8V1	Importin subunit alpha OS=Nicotiana tabacum OX=4097 GN=LOC107827218 PE=3 SV=1	0	32.189	23	7	10	6	1	565	62.8	5.82	38.32	7	1	121.6	78.4	0.644737	1.55102	119.08	63.32	High	Peak Found	Peak Found	High	Not Found	High
FALSE	High	IsMasterProtein	A0A1S4CBH2	mitochondrial outer membrane protein porin 2-like OS=Nicotiana tabacum OX=4097 GN=LOC107817209 PE=3 SV=1	0	109.086	65	13	62	5	1	276	29.4	9.22	240.38	13	0	121.6	78.4	0.644737	1.55102	13.1	82.42	High	High	High	High	High	High
FALSE	High	IsMasterProtein	A0A1S3YRW5	Pectinesterase OS=Nicotiana tabacum OX=4097 GN=LOC107778874 PE=3 SV=1	0	23.363	20	6	10	1	1	546	60.2	7.4	36.99	6	5	121.6	78.4	0.644737	1.55102	71.7	96.46	Not Found	Not Found	Peak Found	Peak Found	Not Found	High
FALSE	High	IsMasterProtein	A0A1S3XIW5	phospholipase A-2-activating protein-like OS=Nicotiana tabacum OX=4097 GN=LOC107765477 PE=4 SV=1	0	8.989	6	3	7	3	1	759	83.2	5.81	16.85	3	0	121.6	78.4	0.644737	1.55102	20.23	25.69	High	High	High	High	Not Found	High
FALSE	High	IsMasterProtein	A0A1S3ZQ15	eukaryotic translation initiation factor 2D-like isoform X1 OS=Nicotiana tabacum OX=4097 GN=LOC107789344 PE=3 SV=1	0	16.265	6	2	4	2	1	610	66.8	6.95	16.66	2	0	121.7	78.3	0.643385	1.55428		43.72	High	Not Found	Not Found	High	Not Found	High
FALSE	High	IsMasterProtein	A0A1S4AHP8	nuclear pore complex protein GP210-like OS=Nicotiana tabacum OX=4097 GN=LOC107797811 PE=3 SV=1	0	6.788	2	2	2	2	1	1944	213.1	5.88	7.11	2	0	121.7	78.3	0.643385	1.55428	87.29	67.61	High	Peak Found	Peak Found	Not Found	Peak Found	High
FALSE	High	IsMasterProtein	A0A1S4DQN8	Phosphopyruvate hydratase OS=Nicotiana tabacum OX=4097 GN=LOC107832416 PE=3 SV=1	0	26.857	16	4	16	1	1	486	51.8	6.02	64.39	4	0	121.7	78.3	0.643385	1.55428	30.33	74.4	High	High	High	High	High	High
FALSE	High	IsMasterProtein	A0A1S4AY58	uncharacterized protein At5g49945-like OS=Nicotiana tabacum OX=4097 GN=LOC107802593 PE=4 SV=1	0	22.399	16	4	10	4	1	497	55.6	6.44	38.55	4	0	121.8	78.2	0.642036	1.55754	65.54	84.17	High	High	High	Peak Found	High	High
FALSE	High	IsMasterProtein	A0A1S4B348	Coatomer subunit epsilon OS=Nicotiana tabacum OX=4097 GN=LOC107803985 PE=3 SV=1	0	111.394	64	9	53	2	1	291	32	5.34	248.97	9	0	121.9	78.1	0.640689	1.56082	71.12	66.03	High	High	Peak Found	High	High	High
FALSE	High	IsMasterProtein	A0A1S3Z812	LOW QUALITY PROTEIN: brefeldin A-inhibited guanine nucleotide-exchange protein 1 OS=Nicotiana tabacum OX=4097 GN=LOC107784009 PE=4 SV=1	0	24.608	8	7	11	6	1	1716	192.1	6.24	38.23	7	0	121.9	78.1	0.640689	1.56082	27.56	64.13	High	Peak Found	Not Found	Peak Found	High	High
FALSE	High	IsMasterProtein	A0A1S3YPC4	V-type proton ATPase subunit E-like OS=Nicotiana tabacum OX=4097 GN=LOC107778148 PE=3 SV=1	0	9.711	10	2	12	2	1	241	27.7	7.03	36.05	2	0	122	78	0.639344	1.5641	41.48	47.34	High	High	High	High	High	High
FALSE	High	IsMasterProtein	A0A1S4DC16	V-type proton ATPase subunit H OS=Nicotiana tabacum OX=4097 GN=LOC107828022 PE=3 SV=1	0	26.749	13	4	16	1	1	457	51.8	6.37	72.1	4	0	122	78	0.639344	1.5641	3.77	31.74	High	Peak Found	Not Found	Not Found	Peak Found	Peak Found
FALSE	High	IsMasterProtein	A0A1S4B1V4	Phosphotransferase OS=Nicotiana tabacum OX=4097 GN=LOC107803594 PE=3 SV=1	0	42.346	60	9	21	5	1	324	35.1	5.16	85.34	9	0	122.1	77.9	0.638002	1.56739	83.33	85.37	High	High	Peak Found	High	High	High
FALSE	High	IsMasterProtein	A0A1S4D2X9	villin-4-like OS=Nicotiana tabacum OX=4097 GN=LOC107825296 PE=4 SV=1	0	8.639	14	2	3	2	1	389	43.8	7.05	12.52	2	0	122.1	77.9	0.638002	1.56739	6.23	30.81	High	Peak Found	Not Found	Not Found	High	Peak Found
FALSE	High	IsMasterProtein	A0A1S3XVQ4	enoyl-[acyl-carrier-protein] reductase [NADH] 2, chloroplastic-like OS=Nicotiana tabacum OX=4097 GN=LOC107769328 PE=3 SV=1	0	31.119	29	5	11	3	1	392	41.6	8.02	43.59	5	0	122.2	77.8	0.636661	1.57069	19.47	18.9	High	High	High	Peak Found	Peak Found	High	Phospho [S113; T125; S136]
FALSE	High	IsMasterProtein	A0A1S3ZBD1	Methyltransferase OS=Nicotiana tabacum OX=4097 GN=LOC107785021 PE=3 SV=1	0	75.12	41	14	38	14	1	639	72.4	7.58	144.63	14	0	122.2	77.8	0.636661	1.57069	66.2	64.92	High	High	High	Peak Found	High	High
FALSE	High	IsMasterProtein	A0A1S4B826	26S proteasome non-ATPase regulatory subunit 11 homolog OS=Nicotiana tabacum OX=4097 GN=LOC107805482 PE=3 SV=1	0	39.703	35	8	17	6	1	423	47.1	6.29	68.12	8	2	122.3	77.7	0.635323	1.574	15.19	18.75	High	Peak Found	High	High	High	High
FALSE	High	IsMasterProtein	A0A1S4AL36	60S ribosomal protein L13a-4-like OS=Nicotiana tabacum OX=4097 GN=LOC107798858 PE=3 SV=1	0	23.71	27	5	17	2	1	206	23.5	10.51	57.06	5	3	122.3	77.7	0.635323	1.574	68.46	25.13	High	High	Peak Found	High	High	High
FALSE	High	IsMasterProtein	A0A1S3YVG4	farnesyl pyrophosphate synthase 1-like OS=Nicotiana tabacum OX=4097 GN=LOC107779968 PE=3 SV=1	0	29.76	28	6	12	1	1	342	39.5	5.41	46.75	6	5	122.3	77.7	0.635323	1.574	35.08	42.45	Peak Found	High	High	High	Peak Found	Peak Found
FALSE	High	IsMasterProtein	A0A1S3Z2G1	mitochondrial outer membrane protein porin of 34 kDa-like OS=Nicotiana tabacum OX=4097 GN=LOC107782265 PE=3 SV=1	0	90.459	49	9	61	6	1	276	29.5	7.97	247.32	9	3	122.3	77.7	0.635323	1.574	17.11	36.03	High	High	High	High	High	High
FALSE	High	IsMasterProtein	A0A1S3YI67	putative cytochrome c oxidase subunit 5b-like OS=Nicotiana tabacum OX=4097 GN=LOC107776274 PE=4 SV=1	0	53.697	57	7	31	1	1	168	18.6	5.39	109.67	7	6	122.3	77.7	0.635323	1.574	78.73	45.81	High	Peak Found	Not Found	Peak Found	Not Found	High
FALSE	High	IsMasterProtein	A0A1S3ZRZ0	vacuolar protein sorting-associated protein 32 homolog 2-like OS=Nicotiana tabacum OX=4097 GN=LOC107789817 PE=4 SV=1	0	4.628	10	1	1	1	1	219	24.5	4.86	5.22	1	0	122.3	77.7	0.635323	1.574	24.23	46.59	Peak Found	Peak Found	Not Found	Peak Found	Peak Found	High
FALSE	High	IsMasterProtein	A0A1S4A374	dynamin-related protein 3A-like OS=Nicotiana tabacum OX=4097 GN=LOC107793317 PE=3 SV=1	0	41.024	19	7	19	5	1	826	91.4	6.92	76.89	7	2	122.4	77.6	0.633987	1.57732	70.22	46.62	High	High	Peak Found	Peak Found	High	High
FALSE	High	IsMasterProtein	A0A1S3WXA8	Pyruvate decarboxylase OS=Nicotiana tabacum OX=4097 GN=LOC107758965 PE=3 SV=1	0	238.405	73	24	123	1	1	588	63.8	5.96	544.14	24	25	122.4	77.6	0.633987	1.57732	8.74	8.12	High	High	High	High	High	High
FALSE	High	IsMasterProtein	A0A1S3XJ87	dnaJ homolog subfamily B member 1-like OS=Nicotiana tabacum OX=4097 GN=LOC107765796 PE=4 SV=1	0	6.076	6	1	4	1	1	341	37.9	9.28	18.4	1	0	122.5	77.5	0.632653	1.58065	5.89	52.09	High	High	Not Found	Peak Found	High	High
FALSE	High	IsMasterProtein	A0A1S3YB79	Dolichyl-diphosphooligosaccharide--protein glycosyltransferase subunit 2 OS=Nicotiana tabacum OX=4097 GN=LOC107774288 PE=3 SV=1	0	31.28	16	6	9	2	1	716	78	7.33	32.44	6	4	122.6	77.4	0.631321	1.58398	56.19	55.11	Peak Found	Peak Found	High	Peak Found	High	Peak Found
FALSE	High	IsMasterProtein	A0A1S4B1M8	importin beta-like SAD2 OS=Nicotiana tabacum OX=4097 GN=LOC107803526 PE=4 SV=1	0	7.922	4	2	2	2	1	1035	118.8	5.02	6.78	2	0	122.6	77.4	0.631321	1.58398	63.61	51.59	High	Peak Found	High	Peak Found	Peak Found	Peak Found
FALSE	High	IsMasterProtein	A0A1S4CYV6	vacuolar protein sorting-associated protein 25 OS=Nicotiana tabacum OX=4097 GN=LOC107823986 PE=3 SV=1	0.009	1.495	7	1	1	1	1	179	20.8	6.3	2.65	1	0	122.6	77.4	0.631321	1.58398	5.68	47.89	High	Peak Found	Not Found	Not Found	Peak Found	Peak Found
FALSE	High	IsMasterProtein	A0A1S3ZMK6	Vacuolar proton pump subunit B OS=Nicotiana tabacum OX=4097 GN=LOC107788603 PE=3 SV=1	0	157.832	51	19	81	2	1	546	60.9	5.12	320.11	19	17	122.6	77.4	0.631321	1.58398	26.81	21.16	High	Peak Found	High	High	High	High
FALSE	High	IsMasterProtein	A0A1S4C9Y7	uncharacterized protein LOC107816712 OS=Nicotiana tabacum OX=4097 GN=LOC107816712 PE=3 SV=1	0	11.297	5	2	6	2	1	587	64.5	9.26	20.95	2	0	122.7	77.3	0.629992	1.58732	35.9	61.74	High	High	Not Found	Peak Found	High	High
FALSE	High	IsMasterProtein	Q5DKU6	Adenosine kinase OS=Nicotiana tabacum OX=4097 PE=2 SV=1	0	104.684	76	15	50	6	1	340	37.5	5.27	213.57	15	9	122.8	77.2	0.628664	1.59067	37.56	36.25	High	High	High	High	High	High	Acetyl [N-Term]
FALSE	High	IsMasterProtein	A0A1S4B706	eukaryotic initiation factor 4A-8-like isoform X1 OS=Nicotiana tabacum OX=4097 GN=LOC107805180 PE=3 SV=1	0	119.306	49	12	67	1	1	413	46.9	5.85	265.45	12	0	122.8	77.2	0.628664	1.59067	75.73	95.55	High	High	High	High	Peak Found	High
FALSE	High	IsMasterProtein	A0A1S3YC29	LOW QUALITY PROTEIN: protein transport protein SEC31 homolog B-like OS=Nicotiana tabacum OX=4097 GN=LOC107774522 PE=3 SV=1	0	104.126	36	18	45	10	1	1130	122.3	5.36	181.87	18	8	122.8	77.2	0.628664	1.59067	62.9	28.83	High	High	Peak Found	High	High	High	Acetyl [K472]
FALSE	High	IsMasterProtein	A0A1S3ZHN4	Proteasome subunit alpha type OS=Nicotiana tabacum OX=4097 GN=LOC107786955 PE=3 SV=1	0	67.229	45	10	25	2	1	273	29.6	5.49	98.68	10	0	122.9	77.1	0.627339	1.59403		102.61	High	Not Found	Not Found	High	Not Found	Peak Found
FALSE	High	IsMasterProtein	A0A1S3XFZ4	Dihydrolipoamide acetyltransferase component of pyruvate dehydrogenase complex OS=Nicotiana tabacum OX=4097 GN=LOC107764742 PE=3 SV=1	0	16.983	17	4	10	1	1	465	48.7	8.78	36.37	4	1	123	77	0.626016	1.5974	46.36	24.26	Peak Found	High	High	High	High	High
FALSE	High	IsMasterProtein	A0A1S4DP09	exocyst complex component SEC10 OS=Nicotiana tabacum OX=4097 GN=LOC107831614 PE=4 SV=1	0.001	3.906	3	1	1	1	1	791	86.4	6.21	2.27	1	0	123	77	0.626016	1.5974			Not Found	Not Found	Peak Found	Not Found	Not Found	High
FALSE	High	IsMasterProtein	A0A1S4B8Y7	Sucrose-phosphate synthase OS=Nicotiana tabacum OX=4097 GN=LOC107805820 PE=3 SV=1	0	104.174	39	17	41	4	1	1044	117	6.71	169.28	17	10	123	77	0.626016	1.5974	28.55	59.21	High	Not Found	Peak Found	High	High	High
FALSE	High	IsMasterProtein	A0A1S3YDT5	uncharacterized protein At2g39795, mitochondrial-like OS=Nicotiana tabacum OX=4097 GN=LOC107775212 PE=4 SV=1	0	10.12	22	2	2	2	1	257	29.1	4.89	6.28	2	0	123	77	0.626016	1.5974	78.37	3.28	Peak Found	Not Found	Peak Found	High	Not Found	High
FALSE	High	IsMasterProtein	A0A1S3X593	Phosphoenolpyruvate carboxykinase (ATP) OS=Nicotiana tabacum OX=4097 GN=LOC107761446 PE=3 SV=1	0	125.856	43	18	63	2	1	662	73.4	7.24	249.39	18	17	123.2	76.8	0.623377	1.60417	56.55	39.12	High	High	Not Found	High	Peak Found	Peak Found
FALSE	High	IsMasterProtein	A0A1S3XFB7	uncharacterized protein LOC107764497 OS=Nicotiana tabacum OX=4097 GN=LOC107764497 PE=4 SV=1	0	11.578	7	3	6	3	1	775	87.2	5.57	19.07	3	0	123.2	76.8	0.623377	1.60417	77.59	62.47	High	Peak Found	High	High	Peak Found	High
FALSE	High	IsMasterProtein	Q40468	Eukaryotic initiation factor 4A-15 OS=Nicotiana tabacum OX=4097 PE=2 SV=1	0	110.3	68	17	65	3	1	413	46.7	5.58	239.36	17	0	123.3	76.7	0.62206	1.60756	71.94	46.09	High	High	High	High	Peak Found	High
FALSE	High	IsMasterProtein	A0A1S3YFI6	Coatomer subunit alpha OS=Nicotiana tabacum OX=4097 GN=LOC107775546 PE=4 SV=1	0	170.687	37	27	92	13	1	1219	137	6.98	332.94	27	0	123.4	76.6	0.620746	1.61097	40.44	57.03	High	High	High	High	High	High
FALSE	High	IsMasterProtein	A0A1S3Y005	alpha-1,2-Mannosidase OS=Nicotiana tabacum OX=4097 GN=LOC107770739 PE=3 SV=1	0	10.761	8	2	5	2	1	579	65.9	6.65	23.79	2	0	123.5	76.5	0.619433	1.61438	9.53	78.99	High	High	Not Found	Not Found	High	High
FALSE	High	IsMasterProtein	A0A1S4DGY5	nucleosome assembly protein 14-like isoform X1 OS=Nicotiana tabacum OX=4097 GN=LOC107829668 PE=3 SV=1	0	8.965	13	2	5	2	1	375	42.7	4.55	23.16	2	0	123.5	76.5	0.619433	1.61438	81.57	101.54	High	Peak Found	Peak Found	Peak Found	High	High
FALSE	High	IsMasterProtein	A0A1S3X9Q3	Prohibitin OS=Nicotiana tabacum OX=4097 GN=LOC107762680 PE=3 SV=1	0	64.684	46	7	25	2	1	289	31.8	9.39	108.1	7	0	123.5	76.5	0.619433	1.61438	50.75	132.87	High	High	Peak Found	Peak Found	High	Peak Found
FALSE	High	IsMasterProtein	A0A1S4D192	U6 snRNA-associated Sm-like protein LSm5 OS=Nicotiana tabacum OX=4097 GN=LOC107824911 PE=3 SV=1	0.001	3.131	27	1	1	1	1	88	9.7	4.61	4.53	1	0	123.5	76.5	0.619433	1.61438	98.97	43.3	Peak Found	Not Found	Peak Found	Peak Found	Peak Found	High
FALSE	High	IsMasterProtein	A0A1S3YP64	luminal-binding protein 4-like OS=Nicotiana tabacum OX=4097 GN=LOC107778329 PE=3 SV=1	0	111.597	46	19	81	5	1	667	73.4	5.15	303.14	19	11	123.7	76.3	0.616815	1.62123	40.24	9.9	High	High	High	High	High	High
FALSE	High	IsMasterProtein	A0A1S3XID4	beta-glucosidase BoGH3B-like OS=Nicotiana tabacum OX=4097 GN=LOC107765532 PE=3 SV=1	0	5.446	5	1	1	1	1	626	68.5	8.32	5.03	1	0	123.8	76.2	0.615509	1.62467	14.96		High	Peak Found	Not Found	Peak Found	Not Found	Not Found
FALSE	High	IsMasterProtein	A0A1S4ASI2	uncharacterized protein LOC107800746 OS=Nicotiana tabacum OX=4097 GN=LOC107800746 PE=4 SV=1	0	26.001	34	5	18	3	1	254	28.5	5.27	64.29	5	2	123.8	76.2	0.615509	1.62467	58.25	27.62	High	High	High	High	High	High
FALSE	High	IsMasterProtein	A0A1S3WYG6	L-ascorbate peroxidase 1, cytosolic OS=Nicotiana tabacum OX=4097 GN=LOC107759348 PE=3 SV=1	0	73.239	58	9	42	7	1	250	27.5	5.85	146.43	9	0	123.9	76.1	0.614205	1.62812	71.78	22.96	High	High	High	High	High	High
FALSE	High	IsMasterProtein	A0A1S3Y4V1	guanine nucleotide-binding protein subunit beta-like protein OS=Nicotiana tabacum OX=4097 GN=LOC107772203 PE=4 SV=1	0	37.004	41	8	19	1	1	326	35.8	7.12	68.1	8	0	124	76	0.612903	1.63158	49.11	36.15	Peak Found	Peak Found	Peak Found	High	High	High
FALSE	High	IsMasterProtein	A0A1S3YDE5	Coatomer subunit beta OS=Nicotiana tabacum OX=4097 GN=LOC107774878 PE=4 SV=1	0	211.736	56	32	103	3	1	949	105.8	5.8	417.91	32	25	124.1	75.9	0.611604	1.63505	26.01	45.32	High	High	High	High	High	High
FALSE	High	IsMasterProtein	A0A1S4BDC1	Protein disulfide-isomerase OS=Nicotiana tabacum OX=4097 GN=LOC107807082 PE=3 SV=1	0	40.124	33	6	21	1	1	359	39.5	6.07	93.45	6	5	124.1	75.9	0.611604	1.63505	39.51	54.2	High	High	Not Found	Not Found	Not Found	Not Found
FALSE	High	IsMasterProtein	A0A1S4CYM8	SCY1-like protein 2 isoform X1 OS=Nicotiana tabacum OX=4097 GN=LOC107824020 PE=4 SV=1	0	6.508	2	1	2	1	1	933	101	7.91	8.55	1	0	124.1	75.9	0.611604	1.63505		13.82	High	Not Found	Not Found	Not Found	Peak Found	High
FALSE	High	IsMasterProtein	A0A1S4AXH8	Dihydrolipoamide acetyltransferase component of pyruvate dehydrogenase complex OS=Nicotiana tabacum OX=4097 GN=LOC107802375 PE=3 SV=1	0	13.82	17	4	8	1	1	459	48	8.35	27.57	4	0	124.2	75.8	0.610306	1.63852	41.99	39	Peak Found	High	Not Found	Peak Found	High	High
FALSE	High	IsMasterProtein	A0A1S4CPN2	Dihydrolipoyl dehydrogenase OS=Nicotiana tabacum OX=4097 GN=LOC107821052 PE=3 SV=1	0	150.089	54	19	61	3	1	504	53.4	7.23	244.85	19	16	124.2	75.8	0.610306	1.63852	51.99	65.06	High	High	Not Found	High	Peak Found	High
FALSE	High	IsMasterProtein	A0A1S4BBF2	thioredoxin domain-containing protein 9 homolog OS=Nicotiana tabacum OX=4097 GN=LOC107806542 PE=4 SV=1	0	9.514	18	2	7	2	1	210	24.3	5.87	25.47	2	0	124.2	75.8	0.610306	1.63852	74.26	12.18	High	High	Peak Found	High	High	High
FALSE	High	IsMasterProtein	A0A1S3XDE1	Aspartate aminotransferase OS=Nicotiana tabacum OX=4097 GN=LOC107763872 PE=3 SV=1	0	39.576	40	9	17	9	1	462	50.7	8.13	67.46	9	0	124.3	75.7	0.60901	1.64201	10.19	81.68	High	High	High	High	High	High
FALSE	High	IsMasterProtein	A0A1S3XRJ7	chaperonin CPN60-like 2, mitochondrial OS=Nicotiana tabacum OX=4097 GN=LOC107767906 PE=3 SV=1	0	16.625	11	3	6	3	1	573	60.8	8.31	16.34	3	0	124.3	75.7	0.60901	1.64201	36.28	30.25	High	Peak Found	High	High	Peak Found	High
FALSE	High	IsMasterProtein	A0A1S3XUI8	Isocitrate dehydrogenase [NADP] OS=Nicotiana tabacum OX=4097 GN=LOC107768947 PE=3 SV=1	0	85.712	43	12	50	1	1	415	46.7	6.48	220.87	12	0	124.3	75.7	0.60901	1.64201	74.37		Peak Found	High	High	Not Found	High	Not Found
FALSE	High	IsMasterProtein	A0A1S3ZSX5	uncharacterized protein LOC107790120 isoform X1 OS=Nicotiana tabacum OX=4097 GN=LOC107790120 PE=4 SV=1	0	10.705	7	2	3	2	1	384	43.3	6.13	11.21	2	0	124.3	75.7	0.60901	1.64201	10.22	84.14	High	High	Not Found	High	Peak Found	Peak Found
FALSE	High	IsMasterProtein	A0A1S4CBR9	Malate dehydrogenase OS=Nicotiana tabacum OX=4097 GN=LOC107817292 PE=3 SV=1	0	101.367	43	10	55	8	1	332	35.8	7.74	223.37	10	2	124.4	75.6	0.607717	1.6455	59.4	33.38	High	High	High	High	High	High
FALSE	High	IsMasterProtein	Q5M9Z2	NADH-ubiquinone oxidoreductase chain 5 OS=Nicotiana tabacum OX=4097 GN=nad5 PE=3 SV=2	0	11.008	4	2	8	2	1	669	74.6	7.37	25.78	2	0	124.4	75.6	0.607717	1.6455	39.48	30.41	High	High	High	High	High	High
FALSE	High	IsMasterProtein	A0A1S4A0D7	CDK5RAP3-like protein OS=Nicotiana tabacum OX=4097 GN=LOC107792359 PE=3 SV=1	0	4.287	3	1	3	1	1	558	62.7	4.94	9.3	1	0	124.5	75.5	0.606426	1.64901		45.01	High	Not Found	Not Found	Not Found	High	High
FALSE	High	IsMasterProtein	A0A1S3Y172	nudix hydrolase 3-like isoform X1 OS=Nicotiana tabacum OX=4097 GN=LOC107770936 PE=4 SV=1	0	13.075	13	4	7	4	1	783	88.7	5.14	26.6	4	0	124.5	75.5	0.606426	1.64901	1.72	34.88	High	Peak Found	Not Found	High	Peak Found	High
FALSE	High	IsMasterProtein	A0A1S3ZF92	UBX domain-containing protein 1-like OS=Nicotiana tabacum OX=4097 GN=LOC107786172 PE=4 SV=1	0	11.75	15	2	6	2	1	413	46.6	6.37	31.4	2	0	124.5	75.5	0.606426	1.64901	42.33	43.52	High	High	High	High	High	High
FALSE	High	IsMasterProtein	A0A1S3ZIC0	31 kDa ribonucleoprotein, chloroplastic-like OS=Nicotiana tabacum OX=4097 GN=LOC107787074 PE=4 SV=1	0	11.598	5	1	4	1	1	319	35.6	4.65	15.31	1	0	124.6	75.4	0.605136	1.65252	75.57	44.6	High	High	Peak Found	Peak Found	Peak Found	High
FALSE	High	IsMasterProtein	A0A1S3XAX8	40S ribosomal protein S2-3-like OS=Nicotiana tabacum OX=4097 GN=LOC107763157 PE=3 SV=1	0	69.237	33	9	44	1	1	280	30.6	10.32	157.2	9	8	124.6	75.4	0.605136	1.65252	49.77	21.14	Not Found	High	Not Found	Not Found	Not Found	Not Found
FALSE	High	IsMasterProtein	A0A1S3Z4L3	Probable bifunctional methylthioribulose-1-phosphate dehydratase/enolase-phosphatase E1 OS=Nicotiana tabacum OX=4097 GN=LOC107782969 PE=3 SV=1	0	18.01	19	4	6	1	1	520	57.1	6.28	25.86	4	3	124.6	75.4	0.605136	1.65252	31.37	60.71	High	Not Found	Peak Found	Not Found	Not Found	Not Found
FALSE	High	IsMasterProtein	A0A1S3YVZ4	nucleolin-like isoform X1 OS=Nicotiana tabacum OX=4097 GN=LOC107780308 PE=4 SV=1	0.001	3.042	1	1	1	1	1	1261	140.3	4.82	2.5	1	0	124.7	75.3	0.603849	1.65604			Peak Found	Not Found	Not Found	Not Found	Not Found	High
FALSE	High	IsMasterProtein	A0A1S4BHI8	succinate dehydrogenase subunit 5, mitochondrial-like OS=Nicotiana tabacum OX=4097 GN=LOC107808342 PE=4 SV=1	0	44.912	28	4	22	2	1	239	26.6	6.96	88.54	4	2	124.7	75.3	0.603849	1.65604	45.42	11.09	High	Peak Found	High	High	Peak Found	Peak Found
FALSE	High	IsMasterProtein	A0A1S3ZXX3	cell division cycle protein 48 homolog isoform X1 OS=Nicotiana tabacum OX=4097 GN=LOC107791620 PE=4 SV=1	0	108.95	42	20	58	1	1	806	89.5	5.31	213.19	20	2	124.8	75.2	0.602564	1.65957	19.68	44.84	Not Found	Not Found	Not Found	Not Found	High	Not Found
FALSE	High	IsMasterProtein	A0A1S4CRP3	eukaryotic translation initiation factor 4G-like isoform X1 OS=Nicotiana tabacum OX=4097 GN=LOC107821751 PE=4 SV=1	0	13.343	3	3	9	2	1	1802	194.8	6.87	33.92	3	1	124.8	75.2	0.602564	1.65957	66.63	100.78	High	High	Not Found	Peak Found	Peak Found	High
FALSE	High	IsMasterProtein	A0A1S3ZSR1	SKP1-like protein OS=Nicotiana tabacum OX=4097 GN=LOC107789974 PE=3 SV=1	0	41.414	40	4	28	3	1	156	17.6	4.65	127.7	4	1	124.8	75.2	0.602564	1.65957	16.41	13.49	High	High	High	High	High	High
FALSE	High	IsMasterProtein	A0A1S3Y1X8	stem-specific protein TSJT1-like OS=Nicotiana tabacum OX=4097 GN=LOC107771388 PE=4 SV=1	0	6.863	19	3	3	3	1	255	28.1	7.93	7.8	3	0	124.8	75.2	0.602564	1.65957	61.24	102.83	Peak Found	Peak Found	High	High	Peak Found	Peak Found
FALSE	High	IsMasterProtein	A0A1S3YF34	UPF0098 protein CPn_0877/CP_0992/CPj0877/CpB0906-like OS=Nicotiana tabacum OX=4097 GN=LOC107775609 PE=4 SV=1	0	32.186	40	4	28	1	1	168	18.6	5.39	118.52	4	3	124.8	75.2	0.602564	1.65957	64.2	57.99	High	Not Found	High	High	High	Not Found
FALSE	High	IsMasterProtein	A0A1S3Z644	26S protease regulatory subunit S10B homolog B-like OS=Nicotiana tabacum OX=4097 GN=LOC107783234 PE=3 SV=1	0	27.776	28	6	15	2	1	400	44.6	8.1	55.61	6	4	124.9	75.1	0.601281	1.66312	83.35	67.48	High	High	Not Found	High	High	High
FALSE	High	IsMasterProtein	A0A1S3XYQ3	Coatomer subunit zeta OS=Nicotiana tabacum OX=4097 GN=LOC107770297 PE=3 SV=1	0	5.724	8	1	2	1	1	208	22.9	5.07	6.47	1	0	124.9	75.1	0.601281	1.66312		19.25	Not Found	Not Found	High	High	Peak Found	Peak Found
FALSE	High	IsMasterProtein	A0A1S4C115	uncharacterized protein LOC107813924 isoform X1 OS=Nicotiana tabacum OX=4097 GN=LOC107813924 PE=4 SV=1	0	6.26	4	1	4	1	1	404	45.2	8.7	15.85	1	0	124.9	75.1	0.601281	1.66312	18.47	45.23	High	High	Not Found	Peak Found	High	High
FALSE	High	IsMasterProtein	A0A1S3X8T3	DEAD-box ATP-dependent RNA helicase 8-like OS=Nicotiana tabacum OX=4097 GN=LOC107762362 PE=3 SV=1	0	41.818	31	8	16	8	1	504	57.4	8.15	63.3	8	0	125	75	0.6	1.66667	47.64	75.18	High	High	High	High	High	High
FALSE	High	IsMasterProtein	A0A1S3X832	staphylococcal nuclease domain-containing protein 1-like OS=Nicotiana tabacum OX=4097 GN=LOC107762347 PE=4 SV=1	0	62.552	29	16	37	9	1	753	82.5	8.68	114.58	16	1	125	75	0.6	1.66667	61.57	33.4	High	High	High	High	High	High
FALSE	High	IsMasterProtein	A0A1S3ZX82	Methylmalonate-semialdehyde dehydrogenase (CoA acylating) OS=Nicotiana tabacum OX=4097 GN=LOC107791370 PE=3 SV=1	0	13.994	11	2	7	1	1	523	56.7	7.02	36.2	2	1	125.2	74.8	0.597444	1.6738	30.52	9.43	High	Peak Found	Not Found	Not Found	High	High
FALSE	High	IsMasterProtein	A0A1S3XX56	Signal sequence receptor subunit alpha OS=Nicotiana tabacum OX=4097 GN=LOC107769724 PE=3 SV=1	0	20.575	21	3	11	1	1	258	28	5.05	44.39	3	0	125.2	74.8	0.597444	1.6738	4.6	22.88	High	Not Found	High	High	High	High
FALSE	High	IsMasterProtein	A0A1S3YH64	H(+)-exporting diphosphatase OS=Nicotiana tabacum OX=4097 GN=LOC107776076 PE=3 SV=1	0	81.401	25	12	44	1	1	767	80	5.16	153.96	12	9	125.4	74.6	0.594896	1.68097	33.68	24.62	High	Peak Found	Not Found	Peak Found	Peak Found	High
FALSE	High	IsMasterProtein	A0A1S3Z9Y7	monosaccharide-sensing protein 2-like OS=Nicotiana tabacum OX=4097 GN=LOC107784560 PE=3 SV=1	0	12.146	6	2	8	1	1	721	77.7	5.27	27.48	2	0	125.4	74.6	0.594896	1.68097	30.94	4.8	High	Peak Found	Peak Found	High	Not Found	High
FALSE	High	IsMasterProtein	A0A1S3YZE8	Peptidyl-prolyl cis-trans isomerase OS=Nicotiana tabacum OX=4097 GN=LOC107781297 PE=3 SV=1	0.001	3.023	14	2	3	1	1	175	19	7.83	6.25	2	1	125.4	74.6	0.594896	1.68097	55.26	57.24	Peak Found	Not Found	Peak Found	High	Not Found	Peak Found
FALSE	High	IsMasterProtein	A0A1S4BFD9	Peptidyl-prolyl cis-trans isomerase OS=Nicotiana tabacum OX=4097 GN=LOC107807631 PE=3 SV=1	0	46.795	52	7	30	1	1	172	18	8.34	111.82	7	0	125.4	74.6	0.594896	1.68097	82.51	53.98	High	High	Peak Found	High	Peak Found	Peak Found
FALSE	High	IsMasterProtein	Q5DKU8	Adenosine kinase OS=Nicotiana tabacum OX=4097 GN=LOC107831395 PE=2 SV=1	0	90.633	72	14	48	5	1	340	37.5	5.27	202.39	14	0	125.5	74.5	0.593625	1.68456	27.64	23.5	High	High	High	High	High	High	Acetyl [N-Term]; Acetyl [K28]
FALSE	High	IsMasterProtein	Q42962	Phosphoglycerate kinase, cytosolic OS=Nicotiana tabacum OX=4097 PE=2 SV=1	0	299.531	89	37	181	28	1	401	42.3	5.97	739.58	37	9	125.5	74.5	0.593625	1.68456	17.98	54.78	High	High	High	High	High	High
FALSE	High	IsMasterProtein	A0A1S3YLC5	Phosphoenolpyruvate carboxylase OS=Nicotiana tabacum OX=4097 GN=LOC107777405 PE=3 SV=1	0	109.841	25	14	64	7	1	964	110.2	5.95	244.81	14	6	125.6	74.4	0.592357	1.68817	35.95	20.26	High	High	High	High	High	High
FALSE	High	IsMasterProtein	A0A1S3XX96	probable glucan 1,3-alpha-glucosidase OS=Nicotiana tabacum OX=4097 GN=LOC107769613 PE=3 SV=1	0	24.898	6	4	10	1	1	923	105.6	5.97	43.75	4	3	125.6	74.4	0.592357	1.68817	58	36.04	Peak Found	Not Found	Not Found	Not Found	High	Not Found
FALSE	High	IsMasterProtein	A0A1S3YTU2	26S proteasome non-ATPase regulatory subunit 13 homolog B-like OS=Nicotiana tabacum OX=4097 GN=LOC107779673 PE=3 SV=1	0	14.517	24	4	6	1	1	386	44.2	5.19	26.56	4	3	125.7	74.3	0.59109	1.69179	48.3	64.24	High	Not Found	Not Found	Not Found	Not Found	Not Found
FALSE	High	IsMasterProtein	A0A1S3Y0Y1	60S acidic ribosomal protein P2A-like OS=Nicotiana tabacum OX=4097 GN=LOC107771057 PE=3 SV=1	0	40.68	76	6	16	4	1	112	11.5	4.56	68.23	6	1	125.7	74.3	0.59109	1.69179	24.44	25.49	High	High	Peak Found	High	High	High
FALSE	High	IsMasterProtein	A0A1S3XCW6	60S ribosomal protein L21-1-like OS=Nicotiana tabacum OX=4097 GN=LOC107763612 PE=3 SV=1	0	26.819	21	2	18	2	1	164	18.7	10.51	95.95	2	0	125.7	74.3	0.59109	1.69179	39.21	37.04	High	High	Not Found	High	High	High
FALSE	High	IsMasterProtein	A0A1S4C9T0	endoplasmin homolog OS=Nicotiana tabacum OX=4097 GN=LOC107816676 PE=3 SV=1	0	95.485	25	14	57	1	1	812	93.1	5	220.66	14	12	125.7	74.3	0.59109	1.69179	11.39	23.73	High	High	High	High	High	High
FALSE	High	IsMasterProtein	A0A1S4AFX8	mitochondrial outer membrane protein porin 2-like OS=Nicotiana tabacum OX=4097 GN=LOC107797222 PE=3 SV=1	0	113.232	68	14	65	4	1	276	29.3	9.11	261.72	14	10	125.7	74.3	0.59109	1.69179	49.26	46.16	High	High	High	High	High	High
FALSE	High	IsMasterProtein	A0A1S3ZCU3	40S ribosomal protein S3a OS=Nicotiana tabacum OX=4097 GN=LOC107785466 PE=3 SV=1	0	88.519	41	13	65	1	1	261	29.7	9.73	214.22	13	13	125.8	74.2	0.589825	1.69542	37.17	43.65	Peak Found	Peak Found	Peak Found	High	Peak Found	High
FALSE	High	IsMasterProtein	A0A1S4A3S7	Hexosyltransferase OS=Nicotiana tabacum OX=4097 GN=LOC107793408 PE=3 SV=1	0	8.681	5	2	6	2	1	547	63.2	8.21	18.95	2	0	125.8	74.2	0.589825	1.69542	86.27	17.31	High	High	Peak Found	High	High	High
FALSE	High	IsMasterProtein	A0A1S3X742	SH3 domain-containing protein 3-like OS=Nicotiana tabacum OX=4097 GN=LOC107761786 PE=4 SV=1	0.001	3.893	5	1	1	1	1	353	39.6	6.87	3.15	1	0	125.8	74.2	0.589825	1.69542	58.67	73.05	Peak Found	Peak Found	Peak Found	Peak Found	Not Found	High
FALSE	High	IsMasterProtein	A0A1S4CSQ3	universal stress protein A-like protein OS=Nicotiana tabacum OX=4097 GN=LOC107822122 PE=4 SV=1	0	11.471	32	3	7	3	1	158	17.3	7.56	26.75	3	0	125.8	74.2	0.589825	1.69542	6.7	52.11	High	High	Not Found	High	High	High
FALSE	High	IsMasterProtein	A0A1S4CCN8	fructokinase-2-like OS=Nicotiana tabacum OX=4097 GN=LOC107817420 PE=3 SV=1	0	71.78	44	8	43	2	1	327	34.8	5.34	181.53	8	0	125.9	74.1	0.588562	1.69906	9.46	36.77	High	High	Not Found	High	High	High
FALSE	High	IsMasterProtein	A0A1S3XGB4	60S ribosomal protein L13 OS=Nicotiana tabacum OX=4097 GN=LOC107764897 PE=3 SV=1	0	6.548	12	1	4	1	1	206	23.7	11.06	14.21	1	0	126	74	0.587302	1.7027	82.06	41.49	High	Peak Found	Peak Found	High	High	High
FALSE	High	IsMasterProtein	A0A1S4CQI2	Profilin OS=Nicotiana tabacum OX=4097 GN=LOC107821589 PE=3 SV=1	0	11.887	47	3	16	3	1	132	14.1	5.2	43.45	3	0	126	74	0.587302	1.7027	30.01	22.78	High	High	High	High	High	High
FALSE	High	IsMasterProtein	A0A0S0MTU2	Tubulin beta chain OS=Nicotiana tabacum OX=4097 GN=TUB6 PE=2 SV=1	0	65.018	43	9	35	1	1	447	50.3	4.89	155.34	9	0	126.2	73.8	0.584786	1.71003	31.27	79.35	High	Peak Found	Not Found	Not Found	High	High
FALSE	High	IsMasterProtein	A0A077D9N5	Glutaredoxin-dependent peroxiredoxin OS=Nicotiana tabacum OX=4097 PE=2 SV=1	0	20.582	31	3	13	3	1	162	17.4	5.57	49.14	3	0	126.3	73.7	0.583531	1.7137	30.44	54.78	High	High	High	High	High	High
FALSE	High	IsMasterProtein	A0A1S3XHC2	Malic enzyme OS=Nicotiana tabacum OX=4097 GN=LOC107765028 PE=3 SV=1	0	174.044	57	19	71	18	1	624	69.2	6.61	317.93	19	1	126.3	73.7	0.583531	1.7137	4.39	28.3	High	High	High	High	High	High
FALSE	High	IsMasterProtein	A0A1S4BHI6	Pectinesterase OS=Nicotiana tabacum OX=4097 GN=LOC107808319 PE=4 SV=1	0	21.64	20	4	12	4	1	341	37.9	9.1	43.71	4	0	126.3	73.7	0.583531	1.7137	39.44	37.01	High	High	High	High	High	High
FALSE	High	IsMasterProtein	A0A1S4BQH6	Proteasome subunit beta OS=Nicotiana tabacum OX=4097 GN=LOC107810801 PE=3 SV=1	0	25.481	62	6	8	6	1	234	25.2	5.24	27.53	6	0	126.3	73.7	0.583531	1.7137	48.97	123.68	High	High	High	High	High	High
FALSE	High	IsMasterProtein	A0A1S3YRG8	ATP citrate synthase OS=Nicotiana tabacum OX=4097 GN=LOC107778993 PE=4 SV=1	0	94.935	34	11	57	3	1	608	65.6	7.21	220.24	11	4	126.4	73.6	0.582278	1.71739	18.78	27.1	High	High	High	High	High	High
FALSE	High	IsMasterProtein	A0A1S4B7G9	cytochrome c oxidase subunit 5C-1-like OS=Nicotiana tabacum OX=4097 GN=LOC107805299 PE=3 SV=1	0	25.109	47	3	12	3	1	102	11.6	9.45	49.42	3	0	126.4	73.6	0.582278	1.71739	35.84	34.14	High	High	High	High	High	High
FALSE	High	IsMasterProtein	A0A1S4BD97	mitotic checkpoint protein BUB3.1 OS=Nicotiana tabacum OX=4097 GN=LOC107807022 PE=4 SV=1	0.009	1.509	7	1	1	1	1	340	37.8	8.4	2.48	1	0	126.4	73.6	0.582278	1.71739	91.56	21.99	Peak Found	Not Found	Peak Found	Peak Found	Not Found	High
FALSE	High	IsMasterProtein	A0A1S4CDA7	elicitor-responsive protein 3-like OS=Nicotiana tabacum OX=4097 GN=LOC107817741 PE=4 SV=1	0	94.854	73	6	67	1	1	134	15.3	4.17	312.75	6	0	126.5	73.5	0.581028	1.72109	71.11	34.49	High	High	Peak Found	High	Not Found	High
FALSE	High	IsMasterProtein	A0A1S3ZGZ4	Phosphatidylserine decarboxylase proenzyme 2 OS=Nicotiana tabacum OX=4097 GN=LOC107786650 PE=3 SV=1	0.009	1.501	1	1	1	1	1	724	81.5	7.23	2.35	1	0	126.5	73.5	0.581028	1.72109	67.58	15.01	High	Peak Found	Peak Found	Not Found	Peak Found	Peak Found
FALSE	High	IsMasterProtein	A0A1S3Z744	Protein disulfide-isomerase OS=Nicotiana tabacum OX=4097 GN=LOC107783791 PE=3 SV=1	0	52.771	35	6	25	1	1	359	39.6	5.87	110.45	6	0	126.5	73.5	0.581028	1.72109	90.31	65.18	High	High	Peak Found	Peak Found	High	High
FALSE	High	IsMasterProtein	A0A1S3ZK66	dihydroxy-acid dehydratase, chloroplastic-like OS=Nicotiana tabacum OX=4097 GN=LOC107787836 PE=3 SV=1	0	23.952	23	6	13	6	1	610	65.7	6.7	44.86	6	0	126.6	73.4	0.579779	1.7248	44.43	59.44	High	High	High	High	High	High
FALSE	High	IsMasterProtein	A0A1S4A2L0	Serine/threonine-protein phosphatase OS=Nicotiana tabacum OX=4097 GN=LOC107793152 PE=3 SV=1	0	37.105	31	6	16	3	1	312	35.4	5.22	62.76	6	0	126.6	73.4	0.579779	1.7248	58.19	25.14	High	High	Peak Found	High	High	High
FALSE	High	IsMasterProtein	A0A1S4A2S4	putative oligosaccharyltransferase complex subunit CG9662 OS=Nicotiana tabacum OX=4097 GN=LOC107793198 PE=3 SV=1	0	15.159	17	1	3	1	1	178	19.4	9.55	16.2	1	0	126.7	73.3	0.578532	1.72851	28.19	58.71	High	Peak Found	Not Found	Not Found	High	Peak Found
FALSE	High	IsMasterProtein	A0A1S3YJC2	uncharacterized protein LOC107776897 OS=Nicotiana tabacum OX=4097 GN=LOC107776897 PE=4 SV=1	0	36.001	20	7	20	7	1	493	57.6	5.92	74.65	7	0	126.7	73.3	0.578532	1.72851	81.45	13.44	High	High	High	High	High	High
FALSE	High	IsMasterProtein	A0A1S4DG27	dnaJ protein homolog isoform X1 OS=Nicotiana tabacum OX=4097 GN=LOC107829343 PE=3 SV=1	0	53.439	39	8	24	2	1	418	46.6	6.42	97.8	8	3	126.8	73.2	0.577287	1.73224	14.1	91.16	High	High	Peak Found	High	High	High
FALSE	High	IsMasterProtein	A0A1S3ZSJ9	40S ribosomal protein S5 OS=Nicotiana tabacum OX=4097 GN=LOC107790011 PE=3 SV=1	0	48.049	42	5	26	4	1	209	23.3	9.45	117.27	5	1	126.9	73.1	0.576044	1.73598	71.81	34.29	High	High	High	High	High	High	Acetyl [N-Term]
FALSE	High	IsMasterProtein	A0A1S3ZTF3	serine/threonine protein phosphatase 2A regulatory subunit B''beta-like OS=Nicotiana tabacum OX=4097 GN=LOC107790195 PE=4 SV=1	0	8.605	8	2	4	1	1	539	62.4	5.15	12.52	2	0	126.9	73.1	0.576044	1.73598	63.14	44.07	High	Peak Found	Not Found	High	Peak Found	High
FALSE	Medium	IsMasterProtein	A0A1S3YB37	ATP-dependent Clp protease proteolytic subunit OS=Nicotiana tabacum OX=4097 GN=LOC107774235 PE=3 SV=1	0.027	0.988	8	1	1	1	1	289	32.2	9.42	3.88	1	0	127	73	0.574803	1.73973			Not Found	Not Found	High	Peak Found	Not Found	Not Found
FALSE	High	IsMasterProtein	A0A1S4A367	cyclase-associated protein 1-like OS=Nicotiana tabacum OX=4097 GN=LOC107793271 PE=3 SV=1	0	42.253	25	6	19	2	1	475	50.7	8.06	79.51	6	4	127	73	0.574803	1.73973	79.62	27.99	Peak Found	High	Not Found	High	High	High
FALSE	High	IsMasterProtein	A0A1S4AE46	isoaspartyl peptidase/L-asparaginase-like OS=Nicotiana tabacum OX=4097 GN=LOC107796626 PE=4 SV=1	0.004	1.948	5	1	1	1	1	314	33	5.67	2.47	1	0	127	73	0.574803	1.73973	8.75	52.06	Peak Found	Not Found	High	Peak Found	Peak Found	Peak Found
FALSE	High	IsMasterProtein	A0A1S3ZV18	vicilin-like seed storage protein At2g28490 OS=Nicotiana tabacum OX=4097 GN=LOC107790719 PE=4 SV=1	0	93.976	32	12	57	3	1	486	54.6	9.35	218.13	12	10	127	73	0.574803	1.73973	53.44	117.56	High	High	Not Found	High	High	High
FALSE	High	IsMasterProtein	A0A1S4AZ17	60S ribosomal protein L13 OS=Nicotiana tabacum OX=4097 GN=LOC107802841 PE=3 SV=1	0	9.943	13	2	7	2	1	206	23.6	11.06	25.22	2	0	127.1	72.9	0.573564	1.74348	3.68	46.32	High	High	Not Found	High	Peak Found	High
FALSE	High	IsMasterProtein	A0A1S4DNV9	mitochondrial outer membrane protein porin 2-like OS=Nicotiana tabacum OX=4097 GN=LOC107831810 PE=3 SV=1	0	57.413	33	6	35	1	1	276	29.4	8.88	145.49	6	1	127.1	72.9	0.573564	1.74348	41.35	81.88	High	High	Not Found	Not Found	High	High
FALSE	High	IsMasterProtein	A0A1S4AFJ8	sulfite oxidase-like OS=Nicotiana tabacum OX=4097 GN=LOC107796935 PE=4 SV=1	0	5.566	14	2	2	2	1	393	43.4	7.37	8.04	2	0	127.1	72.9	0.573564	1.74348			High	Not Found	High	Peak Found	Not Found	Not Found
FALSE	High	IsMasterProtein	A0A1S4DEX9	UDP-glucuronate decarboxylase OS=Nicotiana tabacum OX=4097 GN=LOC107829088 PE=3 SV=1	0	61.52	45	8	35	6	1	343	38.7	7.55	158.07	8	0	127.1	72.9	0.573564	1.74348	76.32	22.32	High	High	Peak Found	High	High	High
FALSE	High	IsMasterProtein	A0A1S4BA51	Eukaryotic translation initiation factor 3 subunit B OS=Nicotiana tabacum OX=4097 GN=LOC107806139 PE=3 SV=1	0	56.611	29	11	15	11	1	676	78.1	5.11	67.52	11	0	127.2	72.8	0.572327	1.74725	87.46	55.32	High	High	High	High	Peak Found	High
FALSE	High	IsMasterProtein	A0A1S3Y861	uncharacterized protein LOC107773603 OS=Nicotiana tabacum OX=4097 GN=LOC107773603 PE=4 SV=1	0.002	2.302	7	1	2	1	1	224	25.6	4.86	6.62	1	0	127.2	72.8	0.572327	1.74725	43.12	21.33	Peak Found	Peak Found	High	Peak Found	Peak Found	High
FALSE	High	IsMasterProtein	A0A1S3Z0C5	enoyl-[acyl-carrier-protein] reductase [NADH] 2, chloroplastic-like OS=Nicotiana tabacum OX=4097 GN=LOC107781379 PE=3 SV=1	0	41.148	24	5	12	3	1	392	41.3	8.15	47.96	5	2	127.3	72.7	0.571092	1.75103	11.15	15.65	High	High	High	High	High	Peak Found
FALSE	High	IsMasterProtein	A0A1S4AIZ0	Phosphoglycerate kinase OS=Nicotiana tabacum OX=4097 GN=LOC107798205 PE=3 SV=1	0	55.48	23	7	35	3	1	481	50	8.38	143.8	7	0	127.3	72.7	0.571092	1.75103	17.35	24.47	High	High	Peak Found	High	High	Peak Found
FALSE	High	IsMasterProtein	A0A1S3YRW9	Protein-serine/threonine kinase OS=Nicotiana tabacum OX=4097 GN=LOC107779147 PE=3 SV=1	0	6.277	8	1	3	1	1	369	41.8	7.59	13.04	1	0	127.3	72.7	0.571092	1.75103		38.26	High	High	Not Found	Not Found	High	Peak Found
FALSE	High	IsMasterProtein	A0A1S4CVR6	COP9 signalosome complex subunit 4-like OS=Nicotiana tabacum OX=4097 GN=LOC107823129 PE=4 SV=1	0	35.224	28	7	22	7	1	397	45	5.1	84.42	7	0	127.4	72.6	0.569859	1.75482	22.87	59.92	High	High	High	High	High	High	Acetyl [N-Term]
FALSE	High	IsMasterProtein	A0A1S3YUT4	monodehydroascorbate reductase OS=Nicotiana tabacum OX=4097 GN=LOC107779915 PE=4 SV=1	0	134.011	58	17	78	2	1	434	47.1	5.69	297.9	17	14	127.4	72.6	0.569859	1.75482	31.09	48.9	Peak Found	Not Found	Not Found	High	Not Found	High
FALSE	High	IsMasterProtein	A0A076L1Z7	Protein-methionine-S-oxide reductase OS=Nicotiana tabacum OX=4097 GN=LOC107807219 PE=2 SV=1	0.001	2.803	12	1	1	1	1	257	28.8	7.97	3.63	1	0	127.4	72.6	0.569859	1.75482	106.73		High	Not Found	Peak Found	Not Found	Not Found	Peak Found
FALSE	High	IsMasterProtein	A0A1S3Z368	serine decarboxylase-like OS=Nicotiana tabacum OX=4097 GN=LOC107782501 PE=3 SV=1	0	57.442	36	8	24	4	1	487	54.3	6.15	97.11	8	0	127.4	72.6	0.569859	1.75482	68.76	59.48	High	High	High	High	High	High
FALSE	High	IsMasterProtein	A0A1S3XJN1	T-complex protein 1 subunit zeta 1-like OS=Nicotiana tabacum OX=4097 GN=LOC107765950 PE=3 SV=1	0	88.128	34	9	33	1	1	535	58.9	6.49	139.48	9	8	127.4	72.6	0.569859	1.75482	32.4	10.29	High	Not Found	Not Found	High	High	Not Found
[truncated: 1,469 more rows]

## Sheet: Reproducibility & UP filter
Checked	Protein FDR Confidence: Combined	Master	Accession	Description	Exp. q-value: Combined	Sum PEP Score	Coverage [%]	# Peptides	# PSMs	# Unique Peptides	# Protein Groups	# AAs	MW [kDa]	calc. pI	Score Sequest HT: Sequest HT	# Peptides (by Search Engine): Sequest HT	# Razor Peptides	Abundances (Grouped): GFP	Abundances (Grouped): CDPK	Fold (CDPK)	Fold (GFP)	Abundances (Grouped) CV [%]: GFP	Abundances (Grouped) CV [%]: CDPK	Found in Sample: [S1] F1: Sample	Found in Sample: [S2] F2: Sample	Found in Sample: [S3] F3: Sample	Found in Sample: [S4] F4: Control	Found in Sample: [S5] F5: Control	Found in Sample: [S6] F6: Control	Modifications
[truncated: 259 more rows]

[truncated: 2 more sheets: 1.75x enrichment, Localization filter]
